# Supplementary material for: EBV-miR-BART8-3p induces epithelial-mesenchymal transition and promotes metastasis of nasopharyngeal carcinoma cells through activating NF-κB and Erk1/2 pathways
Source: J Exp Clin Cancer Res. 2018 Nov 26;37:283. doi: 10.1186/s13046-018-0953-6 (PMC6257964; doi:10.1186/s13046-018-0953-6)
Supplement: Supplementary file 1 — Table S1. miRNAs differentialy expressed in NPC versus control. Table S2. The top 20 most significantly up-regulated microRNAs in NPC. Table S3. Module assignment for microRNAs. Table S4. Enrichement of differentially expressed microRNAs in the coexpressed microRNA module. Table S5. Differerentially expressed genes in NPC versus control (NNPC). Table S6. Gene ontology and pathways enriched in the up- and down-regulated genes. The functional annotation gene sets were from the MSigDB database. FE, fold enrichment. Pvalue, P value was computed from Fisher’s exact test. P.adj, adjusted P value computed with Benjamini-Hochberg’s false discovery rate approach. Table S7. Enrichement of the differentially expressed gene signature in the microRNA-correlated gene signatures. (XLSX 732 kb) [file 13046_2018_953_MOESM1_ESM.xlsx]

## Sheet: Tablse S1
Table S1. miRNAs differentialy expressed in NPC versus control.
miRNA	logFC	AveExpr	t	P.Value	adj.P.Val	Contrast
ebv-miR-BART8-3p	10.7985	9.83852	23.2735	4.24354e-12	5.47743e-09	NPC.vs.NNPC
ebv-miR-BART16	10.9027	9.94841	21.5976	1.11074e-11	5.47743e-09	NPC.vs.NNPC
ebv-miR-BART7-3p	10.8603	6.91314	21.4005	1.2496e-11	5.47743e-09	NPC.vs.NNPC
ebv-miR-BART8-5p	11.0552	8.54254	19.968	3.03792e-11	9.98718e-09	NPC.vs.NNPC
ebv-miR-BART9-3p	10.4338	7.90125	19.351	4.53762e-11	1.19339e-08	NPC.vs.NNPC
ebv-miR-BART2-5p	10.9066	6.17611	18.5477	7.7924e-11	1.52245e-08	NPC.vs.NNPC
ebv-miR-BART1-5p	11.0485	11.5802	18.3038	9.22247e-11	1.52245e-08	NPC.vs.NNPC
ebv-miR-BART22	11.0551	10.2991	18.2977	9.26208e-11	1.52245e-08	NPC.vs.NNPC
ebv-miR-BART9-5p	10.7309	6.53378	16.3145	3.96152e-10	5.78822e-08	NPC.vs.NNPC
ebv-miR-BART3-5p	10.6532	6.10583	15.6527	6.67151e-10	8.16013e-08	NPC.vs.NNPC
ebv-miR-BART3-3p	9.84859	1.6823	15.4791	7.67401e-10	8.16013e-08	NPC.vs.NNPC
ebv-miR-BART6-3p	10.7478	9.15052	15.4256	8.01437e-10	8.16013e-08	NPC.vs.NNPC
ebv-miR-BART18-5p	10.5768	4.23607	15.3311	8.65636e-10	8.16013e-08	NPC.vs.NNPC
ebv-miR-BART13-5p	10.5897	9.49545	15.3267	8.68759e-10	8.16013e-08	NPC.vs.NNPC
ebv-miR-BART10-3p	10.6367	9.26871	14.9106	1.22618e-09	1.07495e-07	NPC.vs.NNPC
ebv-miR-BART21-5p	9.22535	2.49542	13.345	4.8648e-09	3.99826e-07	NPC.vs.NNPC
ebv-miR-BART7-5p	10.3572	5.75697	12.909	7.32313e-09	5.66465e-07	NPC.vs.NNPC
ebv-miR-BART4-5p	10.0356	5.02606	12.4147	1.18163e-08	8.33243e-07	NPC.vs.NNPC
ebv-miR-BART5-5p	10.6249	3.12734	12.3957	1.20392e-08	8.33243e-07	NPC.vs.NNPC
ebv-miR-BART18-3p	10.8284	4.25582	12.3042	1.31792e-08	8.39061e-07	NPC.vs.NNPC
ebv-miR-BART1-3p	9.96083	4.80804	12.2875	1.33995e-08	8.39061e-07	NPC.vs.NNPC
ebv-miR-BART19-3p	10.8335	9.65206	11.9942	1.79831e-08	1.0749e-06	NPC.vs.NNPC
ebv-miR-BART11-5p	10.0582	4.90175	11.8497	2.08342e-08	1.19117e-06	NPC.vs.NNPC
ebv-miR-BART5-3p	7.87867	0.502686	11.5713	2.77829e-08	1.52227e-06	NPC.vs.NNPC
ebv-miR-BART14-5p	10.342	2.95471	11.2226	4.01772e-08	2.11332e-06	NPC.vs.NNPC
ebv-miR-BART11-3p	10.5009	3.04758	11.0341	4.92368e-08	2.49025e-06	NPC.vs.NNPC
ebv-miR-BART21-3p	9.31945	1.75941	10.94	5.45523e-08	2.6569e-06	NPC.vs.NNPC
ebv-miR-BART14-3p	11.9202	5.20647	10.7311	6.86822e-08	3.22561e-06	NPC.vs.NNPC
ebv-miR-BART6-5p	10.1637	3.45636	10.2225	1.22195e-07	5.54089e-06	NPC.vs.NNPC
ebv-miR-BART4-3p	9.56642	2.08991	9.74951	2.13206e-07	9.27561e-06	NPC.vs.NNPC
ebv-miR-BART17-3p	10.5394	4.73178	9.72844	2.18665e-07	9.27561e-06	NPC.vs.NNPC
ebv-miR-BART15	7.08501	0.0244041	8.7116	7.80651e-07	3.20799e-05	NPC.vs.NNPC
ebv-miR-BART10-5p	8.73482	1.018	8.22101	1.5003e-06	5.97848e-05	NPC.vs.NNPC
ebv-miR-BART13-3p	9.9961	4.96886	6.85631	1.07407e-05	0.000415414	NPC.vs.NNPC
ebv-miR-BART12	9.00835	5.03984	6.8124	1.14882e-05	0.000431629	NPC.vs.NNPC
hsa-miR-615-3p	6.52396	3.78546	6.73021	1.3039e-05	0.000476287	NPC.vs.NNPC
novel_mir_6	-4.45729	-1.3748	-6.31448	2.50892e-05	0.000891684	NPC.vs.NNPC
hsa-miR-3150b-3p	-3.19796	0.637731	-6.08666	3.62763e-05	0.00125535	NPC.vs.NNPC
hsa-miR-296-3p	2.69149	4.815	5.97085	4.38759e-05	0.00147941	NPC.vs.NNPC
hsa-miR-142-5p	-2.18877	12.2842	-5.85053	5.35676e-05	0.00176104	NPC.vs.NNPC
hsa-miR-3687	3.2392	0.717976	5.70897	6.79217e-05	0.00217846	NPC.vs.NNPC
hsa-miR-196b-5p	3.42978	5.24897	5.58538	8.37553e-05	0.00260321	NPC.vs.NNPC
hsa-miR-142-3p	-2.33555	9.61139	-5.56253	8.70841e-05	0.00260321	NPC.vs.NNPC
hsa-miR-4464	-3.73461	-1.53302	-5.5624	8.71035e-05	0.00260321	NPC.vs.NNPC
hsa-miR-3653-5p	-1.81709	3.02697	-5.3775	0.000119718	0.00349844	NPC.vs.NNPC
hsa-miR-196a-5p	3.03506	4.71442	5.16645	0.00017311	0.00494868	NPC.vs.NNPC
hsa-miR-93-5p	1.73503	8.38258	5.03033	0.000220296	0.0061636	NPC.vs.NNPC
hsa-miR-106b-3p	1.68989	9.08639	4.98226	0.000240009	0.00657524	NPC.vs.NNPC
ebv-miR-BART2-3p	8.58359	2.95405	4.77632	0.000347683	0.00933068	NPC.vs.NNPC
hsa-miR-150-5p	-2.69578	10.5529	-4.68139	0.000413209	0.0106742	NPC.vs.NNPC
novel_mir_18	-3.92267	-0.978931	-4.68037	0.000413981	0.0106742	NPC.vs.NNPC
hsa-miR-1307-3p	1.25036	9.5577	4.58411	0.00049375	0.0124862	NPC.vs.NNPC
hsa-miR-206	-3.03965	-0.473352	-4.51112	0.000564763	0.0140125	NPC.vs.NNPC
ebv-miR-BART20-3p	5.59219	-0.861459	4.47939	0.000598847	0.014583	NPC.vs.NNPC
hsa-miR-29a-3p	-1.31553	11.4882	-4.45056	0.000631671	0.0148972	NPC.vs.NNPC
ebv-miR-BART20-5p	4.70661	-1.37176	4.44223	0.000641485	0.0148972	NPC.vs.NNPC
hsa-miR-6744-5p	-2.71216	-2.07257	-4.43867	0.000645734	0.0148972	NPC.vs.NNPC
hsa-miR-93-3p	1.94991	2.07352	4.41273	0.000677566	0.0153621	NPC.vs.NNPC
hsa-miR-363-3p	-2.44266	8.22189	-4.30634	0.000826054	0.0184112	NPC.vs.NNPC
hsa-miR-455-3p	1.93551	4.57678	4.26394	0.000894222	0.0195984	NPC.vs.NNPC
hsa-miR-34b-5p	-4.15686	0.297396	-4.22346	0.000964738	0.0207972	NPC.vs.NNPC
hsa-miR-5196-3p	-3.15281	-2.54874	-4.18052	0.00104581	0.0221813	NPC.vs.NNPC
hsa-miR-150-3p	-2.37444	6.0974	-4.13319	0.00114332	0.0235942	NPC.vs.NNPC
hsa-miR-4491	-2.75227	-0.416084	-4.13088	0.00114831	0.0235942	NPC.vs.NNPC
ebv-miR-BART17-5p	8.67092	7.53759	4.11119	0.00119178	0.0241106	NPC.vs.NNPC
hsa-miR-548p	2.50993	2.40736	4.08857	0.00124382	0.0247821	NPC.vs.NNPC
hsa-miR-4679	-2.59515	-0.393408	-4.04854	0.00134169	0.0263331	NPC.vs.NNPC
hsa-miR-342-3p	-1.41938	7.49494	-4.02394	0.00140571	0.0271037	NPC.vs.NNPC
hsa-miR-29c-3p	-1.42107	6.1248	-4.0178	0.00142217	0.0271037	NPC.vs.NNPC
hsa-miR-101-3p	-1.27628	12.6051	-4.00678	0.0014522	0.0272807	NPC.vs.NNPC
hsa-miR-548ah-3p	2.6426	2.35701	3.98464	0.00151457	0.0280515	NPC.vs.NNPC
hsa-miR-342-5p	-2.19016	9.46294	-3.93007	0.00168019	0.0306869	NPC.vs.NNPC
hsa-miR-6843-3p	-2.82406	-1.63582	-3.91518	0.00172855	0.0311376	NPC.vs.NNPC
hsa-miR-766-5p	-1.71841	3.09183	-3.85294	0.00194647	0.0345893	NPC.vs.NNPC
hsa-miR-26b-5p	-1.06133	11.954	-3.81481	0.00209369	0.0367094	NPC.vs.NNPC
hsa-miR-15b-3p	1.31794	4.13005	3.77985	0.00223859	0.0387335	NPC.vs.NNPC
hsa-miR-1273h-5p	-2.05101	2.21414	-3.75722	0.00233784	0.0399255	NPC.vs.NNPC
hsa-miR-1293	3.05629	0.352774	3.74633	0.00238716	0.0402451	NPC.vs.NNPC
hsa-miR-329-3p	2.25934	0.427753	3.71344	0.00254267	0.0423241	NPC.vs.NNPC
hsa-miR-1292-5p	1.73971	3.10819	3.67645	0.00272995	0.0448735	NPC.vs.NNPC
hsa-miR-1273h-3p	-2.11515	3.08332	-3.65138	0.0028648	0.0462627	NPC.vs.NNPC
hsa-miR-140-3p	-1.1643	10.3827	-3.64108	0.00292215	0.0462627	NPC.vs.NNPC
hsa-miR-6504-5p	-2.32975	-0.716956	-3.63559	0.00295317	0.0462627	NPC.vs.NNPC
hsa-miR-4746-5p	1.72141	2.87928	3.63524	0.00295519	0.0462627	NPC.vs.NNPC
hsa-miR-140-5p	-1.15413	7.38668	-3.60226	0.00314895	0.0487161	NPC.vs.NNPC
hsa-miR-29b-3p	-1.24554	8.37556	-3.58842	0.00323408	0.0494513	NPC.vs.NNPC

## Sheet: Table S2
Table S2. The top 20 most significantly up-regulated microRNAs in NPC.
miRNA	logFC	P	FDR
ebv-miR-BART8-3p	10.7985	4.24354e-12	5.47743e-09
ebv-miR-BART16	10.9027	1.11074e-11	5.47743e-09
ebv-miR-BART7-3p	10.8603	1.2496e-11	5.47743e-09
ebv-miR-BART8-5p	11.0552	3.03792e-11	9.98718e-09
ebv-miR-BART9-3p	10.4338	4.53762e-11	1.19339e-08
ebv-miR-BART2-5p	10.9066	7.7924e-11	1.52245e-08
ebv-miR-BART1-5p	11.0485	9.22247e-11	1.52245e-08
ebv-miR-BART22	11.0551	9.26208e-11	1.52245e-08
ebv-miR-BART9-5p	10.7309	3.96152e-10	5.78822e-08
ebv-miR-BART3-5p	10.6532	6.67151e-10	8.16013e-08
ebv-miR-BART6-3p	10.7478	8.01437e-10	8.16013e-08
ebv-miR-BART18-5p	10.5768	8.65636e-10	8.16013e-08
ebv-miR-BART13-5p	10.5897	8.68759e-10	8.16013e-08
ebv-miR-BART10-3p	10.6367	1.22618e-09	1.07495e-07
ebv-miR-BART5-5p	10.6249	1.20392e-08	8.33243e-07
ebv-miR-BART18-3p	10.8284	1.31792e-08	8.39061e-07
ebv-miR-BART19-3p	10.8335	1.79831e-08	1.0749e-06
ebv-miR-BART11-3p	10.5009	4.92368e-08	2.49025e-06
ebv-miR-BART14-3p	11.9202	6.86822e-08	3.22561e-06
ebv-miR-BART17-3p	10.5394	2.18665e-07	9.27561e-06

## Sheet: Table S3
Table S3. Module assignment for microRNAs.
geneInfor	module
hsa-miR-3653-5p	turquoise
ebv-miR-BART15	turquoise
ebv-miR-BART21-5p	turquoise
ebv-miR-BART11-3p	turquoise
ebv-miR-BART16	turquoise
ebv-miR-BART5-3p	turquoise
ebv-miR-BART13-5p	turquoise
ebv-miR-BART7-5p	turquoise
ebv-miR-BART22	turquoise
novel_mir_6	turquoise
ebv-miR-BART6-3p	turquoise
ebv-miR-BART21-3p	turquoise
ebv-miR-BART14-3p	turquoise
hsa-miR-29a-3p	turquoise
ebv-miR-BART19-3p	turquoise
ebv-miR-BART14-5p	turquoise
ebv-miR-BART3-3p	turquoise
ebv-miR-BART9-5p	turquoise
ebv-miR-BART10-5p	turquoise
ebv-miR-BART6-5p	turquoise
ebv-miR-BART1-5p	turquoise
ebv-miR-BART17-3p	turquoise
ebv-miR-BART18-3p	turquoise
ebv-miR-BART10-3p	turquoise
ebv-miR-BART8-3p	turquoise
ebv-miR-BART9-3p	turquoise
ebv-miR-BART3-5p	turquoise
ebv-miR-BART4-5p	turquoise
hsa-miR-26b-5p	turquoise
ebv-miR-BART8-5p	turquoise
ebv-miR-BART18-5p	turquoise
ebv-miR-BART4-3p	turquoise
ebv-miR-BART7-3p	turquoise
hsa-miR-296-3p	turquoise
ebv-miR-BART1-3p	turquoise
ebv-miR-BART2-5p	turquoise
ebv-miR-BART5-5p	turquoise
hsa-miR-6744-5p	turquoise
ebv-miR-BART11-5p	turquoise
hsa-miR-196b-5p	turquoise
hsa-miR-3687	turquoise
hsa-miR-615-3p	turquoise
ebv-miR-BART20-3p	turquoise
hsa-miR-365b-3p	turquoise
hsa-miR-365a-3p	turquoise
ebv-miR-BART12	turquoise
hsa-miR-548e-3p	turquoise
hsa-miR-3150b-3p	turquoise
hsa-miR-106b-3p	turquoise
hsa-miR-7706	turquoise
hsa-miR-1307-3p	turquoise
hsa-miR-425-3p	turquoise
hsa-miR-93-3p	turquoise
hsa-miR-140-5p	turquoise
ebv-miR-BART13-3p	turquoise
ebv-miR-BART20-5p	turquoise
hsa-miR-29c-5p	turquoise
hsa-miR-142-3p	turquoise
hsa-miR-4464	turquoise
hsa-miR-29b-3p	turquoise
hsa-miR-128-1-5p	turquoise
hsa-miR-4746-5p	turquoise
hsa-miR-93-5p	turquoise
hsa-miR-15b-3p	turquoise
hsa-miR-4679	turquoise
hsa-miR-342-3p	turquoise
ebv-miR-BART2-3p	turquoise
hsa-miR-206	turquoise
hsa-miR-331-5p	turquoise
hsa-miR-1292-5p	turquoise
hsa-miR-374a-5p	turquoise
hsa-miR-29c-3p	turquoise
hsa-miR-431-3p	turquoise
hsa-miR-196a-5p	turquoise
hsa-miR-4664-3p	turquoise
hsa-miR-548ah-5p	turquoise
hsa-miR-4491	turquoise
hsa-miR-5196-3p	turquoise
hsa-miR-548p	turquoise
hsa-miR-203a-5p	turquoise
hsa-miR-3662	turquoise
hsa-miR-548ah-3p	turquoise
hsa-miR-4684-3p	turquoise
hsa-miR-296-5p	turquoise
hsa-miR-193b-3p	turquoise
hsa-miR-6842-5p	turquoise
hsa-miR-874-3p	turquoise
hsa-miR-6852-5p	turquoise
hsa-miR-30e-3p	turquoise
hsa-miR-1301-3p	turquoise
ebv-miR-BART17-5p	turquoise
hsa-miR-455-3p	turquoise
hsa-miR-1254	turquoise
hsa-miR-3653-3p	turquoise
hsa-miR-6499-5p	turquoise
hsa-miR-1976	turquoise
hsa-miR-98-3p	turquoise
hsa-miR-17-5p	turquoise
hsa-miR-6720-3p	turquoise
hsa-miR-23a-3p	turquoise
hsa-miR-138-1-3p	turquoise
hsa-miR-27a-5p	turquoise
hsa-miR-455-5p	turquoise
hsa-miR-28-5p	turquoise
hsa-miR-27b-5p	turquoise
hsa-miR-129-1-3p	turquoise
hsa-miR-4424	turquoise
hsa-miR-365a-5p	turquoise
hsa-miR-615-5p	turquoise
hsa-miR-6504-5p	turquoise
hsa-miR-1247-5p	turquoise
novel_mir_127	turquoise
hsa-miR-577	turquoise
hsa-miR-101-5p	turquoise
hsa-miR-1277-5p	turquoise
hsa-miR-4680-5p	turquoise
hsa-miR-30c-1-3p	turquoise
hsa-miR-135b-3p	turquoise
hsa-miR-3928-3p	turquoise
hsa-miR-627-3p	turquoise
hsa-miR-659-5p	turquoise
hsa-miR-7974	turquoise
hsa-miR-454-5p	turquoise
hsa-miR-25-5p	turquoise
hsa-miR-200a-5p	turquoise
hsa-miR-200b-3p	turquoise
hsa-miR-92a-3p	turquoise
hsa-miR-99b-3p	turquoise
hsa-miR-138-5p	turquoise
hsa-miR-6515-5p	turquoise
hsa-miR-581	turquoise
hsa-miR-15b-5p	turquoise
novel_mir_52	turquoise
hsa-miR-205-3p	turquoise
hsa-miR-20a-5p	turquoise
hsa-miR-1293	turquoise
hsa-miR-135a-3p	turquoise
hsa-miR-135b-5p	turquoise
hsa-miR-505-3p	turquoise
hsa-miR-548am-3p	turquoise
hsa-miR-19b-1-5p	turquoise
hsa-miR-374a-3p	turquoise
hsa-let-7a-5p	turquoise
hsa-miR-34a-5p	turquoise
hsa-miR-125a-3p	turquoise
hsa-miR-194-3p	turquoise
hsa-let-7f-1-3p	turquoise
hsa-miR-503-5p	turquoise
hsa-miR-1275	turquoise
hsa-miR-642a-3p	turquoise
hsa-miR-671-5p	turquoise
hsa-miR-4753-3p	turquoise
hsa-miR-6503-3p	turquoise
hsa-miR-4536-5p	turquoise
hsa-miR-1277-3p	turquoise
hsa-miR-4521	turquoise
hsa-miR-95-3p	turquoise
hsa-miR-597-3p	turquoise
hsa-miR-548b-5p	turquoise
novel_mir_37	turquoise
hsa-miR-3605-3p	turquoise
hsa-miR-200b-5p	turquoise
hsa-miR-30e-5p	turquoise
hsa-miR-573	turquoise
hsa-miR-4479	turquoise
hsa-miR-4498	turquoise
hsa-miR-205-5p	turquoise
hsa-miR-4683	turquoise
hsa-let-7b-5p	turquoise
hsa-miR-6786-3p	turquoise
hsa-miR-650	turquoise
hsa-miR-501-5p	turquoise
hsa-miR-3940-3p	turquoise
hsa-miR-429	turquoise
hsa-miR-548a-3p	turquoise
ebv-miR-BHRF1-2-3p	turquoise
hsa-miR-744-3p	turquoise
hsa-miR-548aq-3p	turquoise
hsa-miR-1226-3p	turquoise
hsa-miR-3188	turquoise
hsa-miR-371b-5p	turquoise
hsa-miR-151a-3p	turquoise
hsa-miR-149-5p	turquoise
hsa-miR-24-3p	turquoise
hsa-miR-106a-3p	turquoise
hsa-let-7e-3p	turquoise
hsa-miR-6513-3p	turquoise
hsa-miR-4796-3p	turquoise
hsa-miR-548ay-5p	turquoise
hsa-miR-3117-3p	turquoise
hsa-miR-3616-5p	turquoise
hsa-miR-628-5p	turquoise
hsa-miR-517a-3p	turquoise
hsa-miR-517b-3p	turquoise
hsa-miR-378i	turquoise
hsa-miR-708-5p	turquoise
hsa-miR-99b-5p	turquoise
hsa-miR-6803-3p	turquoise
novel_mir_25	turquoise
hsa-miR-301a-5p	turquoise
hsa-miR-548d-5p	turquoise
hsa-miR-4762-3p	turquoise
hsa-miR-556-3p	turquoise
hsa-miR-592	turquoise
hsa-let-7a-2-3p	turquoise
hsa-miR-155-3p	turquoise
hsa-miR-142-5p	blue
hsa-miR-150-5p	blue
hsa-miR-150-3p	blue
hsa-miR-101-3p	blue
hsa-miR-766-5p	blue
hsa-miR-493-3p	blue
hsa-miR-361-3p	blue
hsa-miR-140-3p	blue
hsa-miR-342-5p	blue
hsa-miR-127-3p	blue
hsa-miR-370-3p	blue
hsa-miR-1273h-3p	blue
hsa-miR-493-5p	blue
hsa-miR-889-3p	blue
hsa-miR-382-3p	blue
hsa-miR-494-3p	blue
hsa-miR-1273h-5p	blue
hsa-miR-379-5p	blue
hsa-miR-134-5p	blue
hsa-miR-409-5p	blue
hsa-miR-766-3p	blue
hsa-miR-369-3p	blue
hsa-miR-411-5p	blue
hsa-miR-382-5p	blue
hsa-miR-654-5p	blue
hsa-miR-4795-3p	blue
hsa-miR-363-3p	blue
hsa-let-7g-5p	blue
hsa-miR-409-3p	blue
hsa-miR-369-5p	blue
hsa-miR-186-5p	blue
hsa-miR-485-5p	blue
hsa-miR-381-3p	blue
hsa-miR-411-3p	blue
hsa-miR-363-5p	blue
hsa-miR-3202	blue
hsa-miR-299-3p	blue
hsa-miR-433-3p	blue
hsa-miR-3136-5p	blue
hsa-miR-329-3p	blue
hsa-miR-424-5p	blue
hsa-miR-625-5p	blue
hsa-miR-6843-3p	blue
hsa-miR-548ay-3p	blue
hsa-miR-485-3p	blue
hsa-miR-495-3p	blue
hsa-miR-758-3p	blue
hsa-miR-1185-1-3p	blue
hsa-miR-486-3p	blue
hsa-miR-136-3p	blue
hsa-miR-323a-3p	blue
hsa-miR-214-3p	blue
hsa-miR-664b-5p	blue
hsa-miR-1908-5p	blue
hsa-miR-654-3p	blue
hsa-miR-223-5p	blue
hsa-miR-543	blue
hsa-miR-6503-5p	blue
hsa-miR-331-3p	blue
hsa-miR-190a-5p	blue
hsa-miR-136-5p	blue
hsa-miR-199b-3p	blue
hsa-miR-199a-3p	blue
hsa-miR-151b	blue
hsa-miR-26a-1-3p	blue
hsa-miR-4477b	blue
hsa-miR-3173-5p	blue
hsa-miR-432-5p	blue
hsa-miR-628-3p	blue
hsa-miR-668-3p	blue
hsa-miR-1276	blue
hsa-miR-127-5p	blue
hsa-miR-579-5p	blue
hsa-miR-20b-3p	blue
hsa-miR-106a-5p	blue
hsa-miR-376a-5p	blue
hsa-miR-20b-5p	blue
novel_mir_166	blue
hsa-miR-487b-3p	blue
hsa-miR-16-5p	blue
novel_mir_152	blue
hsa-miR-1468-5p	blue
hsa-miR-487a-3p	blue
hsa-miR-377-5p	blue
hsa-miR-4738-3p	blue
hsa-miR-148a-5p	blue
hsa-miR-1249-3p	blue
hsa-miR-6501-5p	blue
hsa-miR-5002-5p	blue
hsa-miR-338-3p	blue
hsa-miR-4652-5p	blue
hsa-miR-377-3p	blue
hsa-miR-337-3p	blue
hsa-miR-450b-5p	blue
hsa-miR-22-3p	blue
hsa-miR-1296-5p	blue
hsa-miR-1197	blue
hsa-miR-152-3p	blue
hsa-miR-542-3p	blue
hsa-miR-379-3p	blue
hsa-miR-339-3p	blue
hsa-miR-505-5p	blue
novel_mir_18	blue
hsa-miR-370-5p	blue
hsa-miR-450a-2-3p	blue
hsa-miR-656-3p	blue
hsa-miR-548t-5p	blue
hsa-miR-421	blue
hsa-miR-380-5p	blue
hsa-miR-125b-2-3p	blue
hsa-miR-3175	blue
hsa-miR-655-3p	blue
hsa-miR-450a-5p	blue
hsa-miR-5003-3p	blue
hsa-miR-410-3p	blue
hsa-miR-769-3p	blue
hsa-miR-376c-3p	blue
hsa-miR-483-3p	blue
hsa-miR-1245b-3p	blue
hsa-miR-424-3p	blue
hsa-miR-425-5p	blue
hsa-miR-487a-5p	blue
hsa-miR-1255a	blue
hsa-miR-323b-3p	blue
hsa-miR-3924	blue
hsa-miR-5587-3p	blue
hsa-miR-1185-2-3p	blue
hsa-miR-642b-3p	blue
hsa-miR-6855-3p	blue
hsa-miR-539-3p	blue
hsa-miR-214-5p	blue
hsa-miR-199b-5p	blue
hsa-miR-6854-5p	blue
hsa-miR-301b-3p	blue
hsa-miR-942-5p	blue
hsa-miR-1246	blue
hsa-miR-4671-3p	blue
hsa-miR-376a-3p	blue
hsa-miR-145-5p	blue
hsa-miR-3129-5p	blue
hsa-miR-98-5p	blue
hsa-miR-3614-5p	blue
hsa-miR-1304-5p	blue
hsa-miR-7705	blue
hsa-miR-1307-5p	blue
hsa-miR-483-5p	blue
hsa-miR-1306-3p	blue
hsa-miR-6516-5p	blue
hsa-miR-431-5p	blue
hsa-miR-548ae-3p	blue
hsa-miR-940	blue
hsa-miR-5193	blue
hsa-miR-4802-3p	blue
hsa-miR-4511	blue
hsa-miR-4420	blue
hsa-miR-6806-3p	blue
hsa-miR-3609	blue
hsa-miR-412-5p	blue
hsa-miR-2278	blue
hsa-miR-22-5p	blue
hsa-miR-6873-3p	blue
hsa-miR-3198	blue
hsa-miR-6793-5p	blue
hsa-miR-1245a	blue
hsa-miR-548az-5p	blue
hsa-miR-4755-3p	blue
hsa-miR-4435	blue
hsa-miR-1260b	blue
hsa-miR-4755-5p	blue
hsa-miR-3121-3p	blue
hsa-miR-3140-3p	blue
hsa-miR-130b-5p	blue
hsa-miR-671-3p	blue
hsa-miR-30d-3p	brown
hsa-miR-3177-3p	brown
hsa-miR-3691-5p	brown
hsa-miR-3591-5p	brown
novel_mir_165	brown
novel_mir_158	brown
novel_mir_159	brown
novel_mir_160	brown
novel_mir_161	brown
novel_mir_162	brown
novel_mir_163	brown
novel_mir_164	brown
novel_mir_156	brown
novel_mir_157	brown
novel_mir_155	brown
novel_mir_154	brown
novel_mir_151	brown
novel_mir_153	brown
novel_mir_148	brown
novel_mir_149	brown
novel_mir_147	brown
novel_mir_150	brown
novel_mir_146	brown
novel_mir_145	brown
novel_mir_144	brown
novel_mir_142	brown
novel_mir_143	brown
novel_mir_141	brown
novel_mir_139	brown
novel_mir_140	brown
novel_mir_137	brown
hsa-miR-219a-1-3p	brown
hsa-miR-3199	brown
hsa-miR-582-5p	brown
hsa-miR-106b-5p	brown
hsa-miR-25-3p	brown
hsa-miR-4689	brown
hsa-miR-6774-5p	brown
hsa-miR-221-5p	brown
hsa-miR-5001-5p	brown
hsa-miR-135a-5p	brown
hsa-miR-943	brown
hsa-miR-185-3p	brown
hsa-miR-128-3p	brown
hsa-miR-4654	brown
hsa-miR-7114-5p	brown
hsa-miR-3607-3p	brown
novel_mir_136	brown
hsa-miR-500a-3p	brown
hsa-miR-188-5p	brown
hsa-miR-5089-3p	brown
hsa-miR-6736-5p	brown
hsa-miR-3909	brown
hsa-miR-489-3p	brown
hsa-miR-3651	brown
hsa-miR-6783-3p	brown
novel_mir_138	brown
hsa-miR-3137	brown
hsa-miR-4725-3p	brown
hsa-miR-2276-3p	brown
hsa-miR-3127-3p	brown
hsa-miR-194-5p	brown
hsa-miR-598-3p	brown
hsa-miR-4724-5p	brown
hsa-miR-1291	brown
hsa-miR-5089-5p	brown
hsa-miR-3911	brown
hsa-miR-3679-5p	brown
hsa-miR-29b-1-5p	brown
hsa-miR-92a-2-5p	brown
hsa-miR-3664-3p	brown
novel_mir_135	brown
hsa-miR-653-3p	brown
hsa-miR-4677-5p	brown
hsa-miR-185-5p	brown
hsa-miR-30b-3p	brown
hsa-miR-4688	brown
hsa-miR-365b-5p	brown
novel_mir_4	brown
hsa-miR-4473	brown
ebv-miR-BHRF1-1	brown
hsa-miR-576-3p	brown
hsa-miR-362-5p	brown
hsa-miR-616-5p	brown
hsa-miR-125b-5p	brown
hsa-miR-4529-3p	brown
hsa-miR-181b-2-3p	brown
hsa-miR-3065-5p	brown
hsa-miR-486-5p	brown
hsa-miR-6514-5p	brown
hsa-miR-335-5p	brown
hsa-miR-532-5p	brown
hsa-miR-222-5p	brown
hsa-miR-30b-5p	brown
hsa-miR-1257	brown
hsa-miR-130a-3p	brown
hsa-miR-221-3p	brown
hsa-miR-6840-5p	brown
hsa-miR-6511a-3p	brown
novel_mir_45	brown
hsa-miR-1278	brown
hsa-miR-219a-5p	brown
hsa-miR-3127-5p	brown
hsa-miR-5695	brown
hsa-miR-548k	brown
hsa-miR-548u	brown
hsa-miR-222-3p	brown
hsa-miR-4732-3p	brown
hsa-miR-3129-3p	brown
hsa-miR-877-3p	brown
hsa-miR-500b-3p	brown
hsa-miR-24-1-5p	brown
novel_mir_49	brown
hsa-miR-590-5p	brown
hsa-miR-1343-3p	brown
hsa-miR-6747-3p	brown
hsa-miR-6724-5p	brown
hsa-miR-1285-3p	brown
hsa-miR-181c-5p	brown
hsa-miR-548o-3p	brown
hsa-miR-4703-3p	brown
hsa-miR-6780a-5p	brown
hsa-miR-219b-5p	brown
novel_mir_13	brown
hsa-miR-6728-5p	brown
hsa-miR-146a-5p	brown
hsa-miR-187-3p	brown
hsa-miR-1910-5p	brown
novel_mir_124	brown
hsa-miR-1285-5p	brown
hsa-miR-345-5p	brown
hsa-miR-885-5p	brown
hsa-miR-6510-3p	brown
hsa-miR-548w	brown
hsa-miR-3065-3p	brown
hsa-miR-3661	brown
hsa-miR-4520-3p	brown
hsa-miR-122-5p	brown
novel_mir_36	brown
hsa-miR-4520-2-3p	brown
hsa-miR-5187-5p	brown
hsa-miR-3681-5p	brown
hsa-miR-549a	brown
novel_mir_1	brown
novel_mir_64	brown
hsa-miR-148a-3p	yellow
novel_mir_94	yellow
novel_mir_95	yellow
novel_mir_96	yellow
novel_mir_97	yellow
novel_mir_100	yellow
novel_mir_98	yellow
novel_mir_101	yellow
novel_mir_102	yellow
novel_mir_103	yellow
novel_mir_108	yellow
novel_mir_105	yellow
novel_mir_107	yellow
novel_mir_109	yellow
novel_mir_110	yellow
novel_mir_111	yellow
novel_mir_112	yellow
novel_mir_113	yellow
novel_mir_114	yellow
novel_mir_115	yellow
novel_mir_116	yellow
novel_mir_117	yellow
novel_mir_118	yellow
novel_mir_119	yellow
novel_mir_120	yellow
novel_mir_104	yellow
novel_mir_121	yellow
novel_mir_122	yellow
novel_mir_123	yellow
novel_mir_125	yellow
novel_mir_126	yellow
novel_mir_128	yellow
novel_mir_129	yellow
novel_mir_130	yellow
novel_mir_131	yellow
novel_mir_132	yellow
novel_mir_133	yellow
novel_mir_134	yellow
hsa-miR-26a-2-3p	yellow
hsa-miR-3144-3p	yellow
hsa-miR-423-5p	yellow
hsa-miR-582-3p	yellow
hsa-miR-4999-5p	yellow
hsa-miR-760	yellow
novel_mir_80	yellow
novel_mir_81	yellow
hsa-miR-491-5p	yellow
hsa-miR-2277-5p	yellow
hsa-miR-328-5p	yellow
hsa-miR-7-5p	yellow
novel_mir_77	yellow
novel_mir_74	yellow
hsa-miR-5010-3p	yellow
hsa-miR-3144-5p	yellow
hsa-miR-3187-5p	yellow
hsa-miR-215-5p	yellow
hsa-miR-937-5p	yellow
hsa-miR-19a-3p	yellow
hsa-miR-6894-5p	yellow
hsa-miR-378a-3p	yellow
hsa-miR-6729-5p	yellow
hsa-miR-4800-5p	yellow
hsa-miR-107	yellow
hsa-miR-197-5p	yellow
hsa-miR-95-5p	yellow
hsa-miR-99a-3p	yellow
hsa-miR-6750-5p	yellow
hsa-miR-6505-5p	yellow
hsa-miR-330-3p	yellow
hsa-miR-4470	yellow
hsa-miR-4700-5p	yellow
hsa-miR-3074-5p	yellow
hsa-miR-3614-3p	yellow
novel_mir_55	yellow
novel_mir_92	yellow
hsa-miR-6761-3p	yellow
hsa-miR-330-5p	yellow
hsa-miR-502-5p	yellow
hsa-miR-4449	yellow
hsa-miR-202-5p	yellow
hsa-miR-4685-3p	yellow
novel_mir_106	yellow
hsa-miR-6862-5p	yellow
hsa-miR-4800-3p	yellow
hsa-miR-3613-5p	yellow
hsa-miR-4745-5p	yellow
hsa-miR-374b-5p	yellow
hsa-miR-3912-3p	yellow
hsa-miR-6821-5p	yellow
hsa-miR-3174	yellow
hsa-miR-877-5p	yellow
hsa-miR-3617-5p	yellow
hsa-miR-6753-3p	yellow
hsa-miR-3173-3p	yellow
hsa-miR-6859-5p	yellow
hsa-miR-3146	yellow
novel_mir_19	yellow
novel_mir_93	yellow
hsa-miR-28-3p	yellow
hsa-miR-5697	yellow
novel_mir_99	yellow
hsa-miR-4716-3p	yellow
hsa-miR-6777-5p	yellow
hsa-miR-4659b-3p	yellow
hsa-miR-33b-3p	yellow
hsa-miR-3138	yellow
hsa-miR-4658	yellow
hsa-miR-301a-3p	yellow
hsa-miR-5090	yellow
hsa-miR-6511a-5p	yellow
hsa-miR-6511b-5p	yellow
hsa-miR-1299	yellow
hsa-miR-4660	yellow
hsa-miR-3194-3p	yellow
hsa-miR-3179	yellow
novel_mir_5	yellow
hsa-miR-4776-5p	yellow
hsa-miR-4635	yellow
hsa-miR-3917	yellow
hsa-miR-676-5p	yellow
hsa-miR-3925-3p	yellow
hsa-miR-4467	yellow
hsa-miR-410-5p	green
hsa-miR-6775-3p	green
hsa-miR-29b-2-5p	green
hsa-miR-578	green
hsa-miR-7-1-3p	green
hsa-miR-6842-3p	green
novel_mir_244	green
novel_mir_245	green
novel_mir_240	green
novel_mir_241	green
novel_mir_242	green
novel_mir_243	green
novel_mir_220	green
novel_mir_227	green
novel_mir_237	green
novel_mir_238	green
novel_mir_239	green
novel_mir_236	green
novel_mir_234	green
novel_mir_235	green
novel_mir_233	green
novel_mir_232	green
novel_mir_229	green
novel_mir_230	green
novel_mir_231	green
novel_mir_228	green
novel_mir_226	green
novel_mir_225	green
novel_mir_224	green
novel_mir_223	green
novel_mir_222	green
novel_mir_221	green
novel_mir_219	green
hsa-miR-148b-3p	green
hsa-miR-6774-3p	green
hsa-miR-143-5p	green
hsa-miR-21-5p	green
hsa-miR-374b-3p	green
hsa-miR-3133	green
hsa-miR-544b	green
hsa-miR-501-3p	green
hsa-miR-4446-3p	green
novel_mir_173	green
hsa-miR-664b-3p	green
novel_mir_167	green
hsa-miR-660-3p	green
hsa-miR-618	green
hsa-miR-8072	green
hsa-miR-551b-5p	green
hsa-miR-4772-5p	green
hsa-miR-181c-3p	green
hsa-miR-5699-5p	green
hsa-miR-1245b-5p	green
hsa-miR-4504	green
hsa-let-7a-3p	green
hsa-miR-6818-3p	green
hsa-miR-4687-3p	green
hsa-miR-3678-5p	green
hsa-let-7d-5p	green
hsa-miR-5010-5p	green
hsa-miR-143-3p	green
hsa-miR-329-5p	green
hsa-miR-532-3p	green
hsa-miR-7704	green
hsa-miR-1284	green
hsa-let-7i-5p	green
hsa-miR-6875-5p	green
hsa-miR-6770-3p	green
hsa-miR-6866-5p	green
hsa-miR-765	green
hsa-miR-4742-5p	green
hsa-miR-7113-5p	green
hsa-miR-4665-5p	green
hsa-miR-132-3p	red
hsa-miR-23b-3p	red
hsa-miR-1269a	red
hsa-miR-675-3p	red
hsa-miR-7702	red
hsa-miR-6839-5p	red
hsa-miR-4671-5p	red
novel_mir_295	red
novel_mir_296	red
novel_mir_297	red
novel_mir_298	red
novel_mir_294	red
novel_mir_292	red
novel_mir_293	red
novel_mir_288	red
novel_mir_289	red
novel_mir_290	red
novel_mir_291	red
novel_mir_249	red
novel_mir_285	red
novel_mir_286	red
novel_mir_287	red
hsa-miR-513a-5p	red
novel_mir_284	red
hsa-miR-767-5p	red
hsa-miR-452-3p	red
hsa-miR-452-5p	red
hsa-miR-4437	red
hsa-miR-224-5p	red
hsa-miR-27b-3p	red
hsa-miR-3190-3p	red
hsa-miR-1248	red
hsa-miR-1269b	red
hsa-miR-10b-5p	red
hsa-miR-6766-5p	red
hsa-miR-3124-5p	red
hsa-miR-372-3p	red
hsa-miR-383-5p	red
hsa-miR-6761-5p	red
hsa-miR-144-3p	red
hsa-miR-548aa	red
hsa-miR-3913-5p	red
hsa-miR-625-3p	red
hsa-miR-4518	red
hsa-miR-454-3p	red
hsa-miR-3064-5p	red
hsa-miR-6735-5p	red
hsa-miR-518b	red
hsa-miR-1323	red
hsa-miR-148b-5p	red
hsa-miR-1255b-5p	red
hsa-miR-378e	red
hsa-miR-33a-5p	red
hsa-miR-6508-3p	red
hsa-miR-548t-3p	red
hsa-miR-516a-5p	red
hsa-miR-3120-3p	red
hsa-miR-4522	red
hsa-miR-103a-3p	red
hsa-miR-643	red
hsa-miR-7976	red
hsa-miR-1294	red
hsa-miR-516b-5p	red
hsa-miR-105-5p	red
hsa-miR-361-5p	red
hsa-let-7i-3p	red
hsa-miR-4487	red
hsa-miR-3620-5p	red
hsa-miR-2115-3p	red
hsa-miR-6815-5p	red
hsa-miR-378f	red
hsa-miR-34b-5p	black
hsa-miR-548ad-5p	black
hsa-miR-34c-5p	black
hsa-miR-26a-5p	black
hsa-miR-34b-3p	black
hsa-miR-346	black
hsa-miR-449a	black
hsa-miR-190b	black
hsa-miR-1303	black
hsa-miR-548i	black
hsa-miR-2110	black
hsa-miR-499a-5p	black
hsa-miR-100-5p	black
hsa-miR-18a-5p	black
hsa-miR-34c-3p	black
hsa-miR-204-5p	black
hsa-miR-508-5p	black
hsa-miR-4423-5p	black
hsa-let-7f-5p	black
hsa-miR-1306-5p	black
hsa-miR-30d-5p	black
hsa-miR-506-3p	black
hsa-miR-548ae-5p	black
hsa-miR-449c-5p	black
hsa-miR-151a-5p	black
hsa-miR-3176	black
hsa-miR-514a-3p	black
hsa-miR-509-3-5p	black
hsa-miR-4423-3p	black
hsa-miR-181a-5p	black
hsa-miR-642a-5p	black
hsa-miR-449b-5p	black
hsa-miR-449b-3p	black
hsa-miR-508-3p	black
hsa-miR-153-3p	black
hsa-miR-6854-3p	black
hsa-miR-509-3p	black
hsa-miR-126-5p	black
hsa-miR-500b-5p	black
hsa-miR-500a-5p	black
hsa-miR-1228-5p	black
hsa-miR-4662a-5p	black
hsa-miR-548ar-3p	black
hsa-miR-4741	black
hsa-miR-6813-5p	black
hsa-miR-509-5p	black
hsa-miR-5571-3p	black
hsa-miR-125a-5p	black
hsa-miR-3150a-5p	black
hsa-miR-92b-5p	black
hsa-miR-191-5p	black
hsa-miR-514a-5p	black
hsa-miR-4520-5p	black
hsa-miR-4649-5p	black
hsa-miR-4726-5p	black
hsa-miR-6738-3p	black
hsa-miR-3690	black
novel_mir_48	black
hsa-miR-5698	black
hsa-miR-23b-5p	black
hsa-miR-224-3p	black
hsa-miR-589-5p	black
hsa-miR-3157-5p	black
hsa-miR-7850-5p	black
hsa-miR-1266-5p	black
hsa-miR-24-2-5p	pink
hsa-miR-504-5p	pink
hsa-miR-302a-5p	pink
hsa-miR-195-5p	pink
hsa-miR-302b-3p	pink
novel_mir_182	pink
novel_mir_180	pink
novel_mir_283	pink
novel_mir_279	pink
novel_mir_281	pink
novel_mir_282	pink
novel_mir_252	pink
novel_mir_277	pink
novel_mir_278	pink
novel_mir_274	pink
novel_mir_275	pink
novel_mir_276	pink
novel_mir_198	pink
hsa-miR-616-3p	pink
novel_mir_273	pink
hsa-miR-199a-5p	pink
novel_mir_272	pink
hsa-miR-1247-3p	pink
novel_mir_271	pink
novel_mir_270	pink
novel_mir_269	pink
hsa-miR-2116-3p	pink
hsa-miR-4461	pink
hsa-miR-145-3p	pink
novel_mir_268	pink
hsa-miR-4657	pink
hsa-miR-3934-5p	pink
ebv-miR-BART19-5p	pink
hsa-miR-195-3p	pink
hsa-miR-4796-5p	pink
hsa-miR-125b-1-3p	pink
hsa-miR-4485-3p	pink
hsa-miR-10a-3p	pink
hsa-let-7c-5p	pink
hsa-miR-27a-3p	pink
hsa-miR-1298-5p	pink
hsa-miR-99a-5p	pink
hsa-miR-548f-3p	pink
hsa-miR-511-3p	pink
novel_mir_90	pink
hsa-miR-513c-5p	pink
hsa-let-7g-3p	pink
hsa-miR-3615	pink
hsa-miR-146a-3p	pink
novel_mir_280	pink
novel_mir_204	pink
hsa-miR-7854-3p	pink
hsa-let-7c-3p	pink
hsa-miR-203b-3p	pink
hsa-miR-3130-3p	pink
hsa-miR-6837-3p	pink
hsa-miR-941	pink
hsa-miR-2355-3p	pink
hsa-miR-217	pink
novel_mir_53	pink
hsa-miR-889-5p	pink
hsa-miR-378a-5p	pink
hsa-miR-192-5p	magenta
hsa-miR-4758-5p	magenta
hsa-miR-5000-3p	magenta
hsa-miR-26b-3p	magenta
hsa-miR-6769b-3p	magenta
hsa-miR-576-5p	magenta
novel_mir_191	magenta
hsa-miR-5091	magenta
hsa-miR-32-5p	magenta
hsa-miR-1305	magenta
hsa-miR-218-5p	magenta
novel_mir_192	magenta
novel_mir_193	magenta
hsa-miR-885-3p	magenta
novel_mir_190	magenta
novel_mir_189	magenta
novel_mir_188	magenta
novel_mir_187	magenta
novel_mir_185	magenta
novel_mir_186	magenta
novel_mir_184	magenta
hsa-miR-888-5p	magenta
hsa-miR-1273c	magenta
hsa-miR-5696	magenta
hsa-miR-144-5p	magenta
hsa-miR-141-3p	magenta
hsa-miR-7846-3p	magenta
hsa-miR-203a-3p	magenta
hsa-miR-664a-3p	magenta
hsa-miR-488-5p	magenta
hsa-miR-627-5p	magenta
hsa-miR-891a-5p	magenta
hsa-miR-6731-5p	magenta
hsa-miR-4709-3p	magenta
hsa-miR-708-3p	magenta
hsa-miR-892c-3p	magenta
hsa-miR-4496	magenta
hsa-miR-492	magenta
hsa-miR-934	magenta
hsa-miR-4777-3p	magenta
hsa-miR-892a	magenta
hsa-miR-873-3p	magenta
hsa-miR-1-3p	magenta
hsa-miR-6877-5p	magenta
hsa-miR-4421	magenta
hsa-miR-4677-3p	magenta
hsa-miR-4442	magenta
hsa-miR-4709-5p	magenta
hsa-miR-6716-3p	magenta
hsa-miR-451a	magenta
hsa-miR-6500-3p	magenta
novel_mir_89	magenta
hsa-miR-3605-5p	magenta
hsa-miR-4440	magenta
hsa-miR-4505	purple
hsa-miR-4680-3p	purple
hsa-miR-3944-3p	purple
hsa-miR-4425	purple
hsa-miR-3688-3p	purple
novel_mir_65	purple
novel_mir_62	purple
novel_mir_61	purple
novel_mir_68	purple
novel_mir_66	purple
novel_mir_67	purple
novel_mir_69	purple
novel_mir_70	purple
novel_mir_72	purple
novel_mir_73	purple
novel_mir_75	purple
novel_mir_76	purple
novel_mir_78	purple
novel_mir_79	purple
novel_mir_82	purple
novel_mir_83	purple
novel_mir_84	purple
novel_mir_85	purple
novel_mir_86	purple
novel_mir_87	purple
novel_mir_91	purple
novel_mir_88	purple
hsa-miR-6764-5p	purple
hsa-miR-3689f	purple
novel_mir_2	purple
hsa-miR-212-3p	purple
hsa-miR-548av-3p	purple
hsa-miR-3164	purple
hsa-miR-1273d	purple
hsa-miR-338-5p	purple
hsa-miR-641	purple
novel_mir_63	purple
hsa-miR-3126-5p	purple
hsa-miR-5588-5p	purple
novel_mir_71	purple
hsa-miR-600	purple
hsa-miR-548ag	purple
hsa-miR-378g	purple
hsa-miR-181b-5p	purple
hsa-miR-4525	purple
hsa-miR-7641	purple
hsa-miR-548l	purple
hsa-miR-6732-3p	purple
hsa-miR-211-5p	purple
hsa-miR-6727-5p	purple
hsa-miR-450a-1-3p	greenyellow
novel_mir_7	greenyellow
novel_mir_8	greenyellow
novel_mir_9	greenyellow
novel_mir_11	greenyellow
novel_mir_12	greenyellow
novel_mir_14	greenyellow
novel_mir_16	greenyellow
novel_mir_17	greenyellow
novel_mir_21	greenyellow
novel_mir_20	greenyellow
novel_mir_22	greenyellow
novel_mir_24	greenyellow
novel_mir_26	greenyellow
novel_mir_27	greenyellow
novel_mir_28	greenyellow
novel_mir_29	greenyellow
novel_mir_31	greenyellow
novel_mir_32	greenyellow
novel_mir_33	greenyellow
novel_mir_35	greenyellow
novel_mir_34	greenyellow
novel_mir_38	greenyellow
hsa-miR-449c-3p	greenyellow
hsa-miR-548j-5p	greenyellow
novel_mir_10	greenyellow
hsa-miR-6882-5p	greenyellow
hsa-miR-3192-5p	greenyellow
hsa-miR-4690-5p	greenyellow
hsa-miR-130b-3p	greenyellow
hsa-miR-3134	greenyellow
hsa-miR-887-5p	greenyellow
hsa-miR-629-5p	greenyellow
hsa-miR-17-3p	greenyellow
hsa-miR-92b-3p	greenyellow
hsa-miR-629-3p	greenyellow
hsa-miR-181b-3p	greenyellow
hsa-miR-132-5p	greenyellow
hsa-miR-146b-3p	greenyellow
hsa-miR-6837-5p	greenyellow
novel_mir_3	greenyellow
hsa-miR-1250-5p	greenyellow
hsa-miR-324-5p	greenyellow
hsa-miR-6884-5p	greenyellow
hsa-miR-374c-5p	greenyellow
hsa-miR-3656	greenyellow
hsa-miR-6721-5p	greenyellow
hsa-miR-29a-5p	greenyellow
hsa-miR-146b-5p	greenyellow
hsa-miR-423-3p	tan
hsa-miR-4326	tan
hsa-let-7d-3p	tan
novel_mir_39	tan
novel_mir_40	tan
novel_mir_41	tan
novel_mir_44	tan
hsa-miR-1304-3p	tan
novel_mir_46	tan
novel_mir_50	tan
novel_mir_51	tan
novel_mir_54	tan
novel_mir_56	tan
novel_mir_59	tan
novel_mir_57	tan
novel_mir_58	tan
novel_mir_60	tan
hsa-miR-5706	tan
hsa-miR-4723-3p	tan
hsa-miR-4639-5p	tan
hsa-miR-511-5p	tan
hsa-miR-4728-3p	tan
hsa-miR-550a-3-5p	tan
hsa-miR-4474-3p	tan
hsa-miR-212-5p	tan
hsa-miR-6868-3p	tan
hsa-miR-147b	tan
hsa-miR-1288-3p	tan
hsa-miR-4727-3p	tan
hsa-miR-598-5p	tan
hsa-miR-4659a-3p	tan
hsa-miR-3157-3p	tan
hsa-miR-4754	tan
hsa-miR-550a-5p	tan
hsa-miR-6755-5p	tan
hsa-miR-1910-3p	tan
hsa-miR-197-3p	tan
novel_mir_43	tan
hsa-miR-484	tan
hsa-let-7f-2-3p	tan
hsa-miR-3128	tan
novel_mir_42	tan
hsa-miR-210-5p	tan
hsa-miR-7848-3p	tan
hsa-miR-769-5p	salmon
hsa-miR-15a-5p	salmon
hsa-miR-3187-3p	salmon
hsa-miR-6820-5p	salmon
hsa-miR-139-5p	salmon
hsa-miR-193b-5p	salmon
hsa-miR-320d	salmon
novel_mir_30	salmon
hsa-miR-4775	salmon
hsa-miR-548n	salmon
hsa-miR-4645-3p	salmon
hsa-miR-6805-5p	salmon
hsa-miR-1180-3p	salmon
hsa-miR-4640-5p	salmon
novel_mir_23	salmon
hsa-miR-1244	salmon
hsa-miR-6808-3p	salmon
novel_mir_47	salmon
hsa-miR-181a-2-3p	salmon
hsa-miR-1262	salmon
hsa-miR-552-3p	salmon
hsa-miR-574-3p	salmon
hsa-miR-6741-3p	salmon
hsa-miR-6767-5p	salmon
hsa-miR-4797-3p	salmon
hsa-miR-4750-5p	salmon
hsa-miR-619-5p	salmon
hsa-miR-328-3p	cyan
hsa-miR-4661-5p	cyan
novel_mir_181	cyan
novel_mir_183	cyan
hsa-miR-6855-5p	cyan
novel_mir_179	cyan
novel_mir_177	cyan
novel_mir_174	cyan
novel_mir_176	cyan
novel_mir_171	cyan
novel_mir_172	cyan
novel_mir_175	cyan
novel_mir_170	cyan
novel_mir_169	cyan
novel_mir_168	cyan
hsa-miR-1271-5p	cyan
hsa-miR-875-5p	cyan
hsa-miR-3613-3p	cyan
hsa-miR-651-5p	cyan
hsa-miR-548al	cyan
hsa-miR-1289	cyan
hsa-miR-676-3p	cyan
hsa-miR-32-3p	cyan
hsa-miR-6511b-3p	cyan
hsa-miR-1270	cyan
hsa-miR-126-3p	cyan
hsa-miR-653-5p	midnightblue
hsa-miR-23a-5p	midnightblue
hsa-miR-340-3p	midnightblue
hsa-miR-340-5p	midnightblue
hsa-miR-4708-3p	midnightblue
hsa-miR-4488	midnightblue
hsa-miR-375	midnightblue
hsa-miR-10a-5p	midnightblue
hsa-miR-1287-5p	midnightblue
hsa-miR-6733-5p	midnightblue
hsa-miR-133a-3p	midnightblue
hsa-miR-590-3p	midnightblue
hsa-miR-10b-3p	midnightblue
hsa-miR-6827-5p	midnightblue
hsa-miR-513c-3p	midnightblue
hsa-miR-3622a-5p	midnightblue
hsa-miR-4707-5p	midnightblue
hsa-miR-942-3p	midnightblue
hsa-miR-3191-3p	midnightblue
hsa-miR-218-1-3p	midnightblue
hsa-miR-6858-5p	midnightblue
hsa-miR-6772-3p	midnightblue
hsa-miR-6848-5p	midnightblue
hsa-miR-6509-5p	midnightblue
hsa-miR-152-5p	midnightblue
hsa-miR-210-3p	lightcyan
hsa-miR-223-3p	lightcyan
hsa-miR-4781-3p	lightcyan
hsa-miR-6798-3p	lightcyan
hsa-miR-30c-2-3p	lightcyan
hsa-miR-5001-3p	lightcyan
hsa-miR-30a-3p	lightcyan
hsa-miR-30a-5p	lightcyan
hsa-miR-632	lightcyan
hsa-miR-3918	lightcyan
hsa-miR-30c-5p	lightcyan
hsa-miR-512-3p	lightcyan
hsa-miR-191-3p	lightcyan
hsa-miR-580-3p	lightcyan
hsa-miR-6506-5p	lightcyan
hsa-miR-378d	lightcyan
hsa-miR-584-5p	lightcyan
hsa-miR-548ab	lightcyan
hsa-miR-378c	lightcyan
hsa-miR-497-5p	grey60
hsa-miR-320a	grey60
hsa-miR-139-3p	grey60
hsa-miR-320c	grey60
hsa-miR-18a-3p	grey60
hsa-miR-20a-3p	grey60
hsa-miR-1226-5p	grey60
hsa-miR-320b	grey60
hsa-miR-16-2-3p	grey60
hsa-miR-92a-1-5p	grey60
hsa-miR-1268b	grey60
hsa-miR-1268a	grey60
hsa-miR-6741-5p	grey60
hsa-miR-6810-5p	grey60
hsa-miR-937-3p	grey60
hsa-miR-21-3p	grey60
hsa-miR-16-1-3p	grey60
hsa-miR-149-3p	grey60
hsa-miR-155-5p	lightgreen
hsa-miR-664a-5p	lightgreen
hsa-miR-183-3p	lightgreen
hsa-miR-182-5p	lightgreen
hsa-miR-200c-5p	lightgreen
hsa-miR-3180-3p	lightgreen
hsa-miR-3180	lightgreen
hsa-miR-183-5p	lightgreen
hsa-miR-182-3p	lightgreen
hsa-miR-4489	lightgreen
hsa-miR-96-5p	lightgreen
hsa-miR-103a-2-5p	lightgreen
hsa-miR-488-3p	lightgreen
hsa-miR-200c-3p	lightgreen
hsa-miR-141-5p	lightgreen
hsa-miR-200a-3p	lightgreen
hsa-miR-548j-3p	lightgreen
hsa-miR-3611	lightyellow
novel_mir_178	lightyellow
hsa-miR-181d-5p	lightyellow
hsa-miR-326	lightyellow
hsa-miR-184	lightyellow
hsa-miR-299-5p	lightyellow
hsa-miR-335-3p	lightyellow
hsa-miR-3149	lightyellow
hsa-miR-9-5p	lightyellow
hsa-miR-944	lightyellow
hsa-miR-9-3p	lightyellow
hsa-miR-548am-5p	coral
hsa-miR-548c-5p	coral
hsa-miR-548o-5p	coral
hsa-miR-548au-5p	coral
hsa-miR-744-5p	coral
hsa-miR-7844-5p	coral
hsa-miR-4697-5p	coral
hsa-miR-1224-5p	coral
hsa-miR-4786-5p	coral
hsa-miR-4772-3p	coral
hsa-miR-193a-5p	sienna
hsa-miR-1295a	sienna
hsa-miR-873-5p	sienna
hsa-miR-181a-3p	sienna
hsa-miR-556-5p	sienna
hsa-miR-1538	sienna
hsa-miR-660-5p	sienna
hsa-miR-4742-3p	gold
hsa-miR-3143	gold
hsa-miR-6516-3p	gold
hsa-miR-3940-5p	gold
hsa-let-7b-3p	gold
hsa-miR-548ac	gold
hsa-miR-31-5p	peru
hsa-miR-324-3p	peru
hsa-miR-4697-3p	peru
novel_mir_15	peru
hsa-miR-3910	peru
hsa-miR-3163	peru
hsa-miR-19b-3p	wheat
hsa-miR-548q	wheat
hsa-miR-2115-5p	wheat
hsa-miR-624-5p	wheat
hsa-miR-574-5p	chocolate
hsa-miR-4668-5p	chocolate
hsa-miR-4647	chocolate
hsa-miR-4493	grey
hsa-miR-6751-3p	grey
hsa-miR-502-3p	grey
hsa-miR-585-3p	grey
hsa-miR-339-5p	grey
hsa-miR-5680	grey
hsa-miR-548h-5p	grey
hsa-miR-3158-3p	grey
hsa-miR-3135a	grey
hsa-miR-31-3p	grey
hsa-let-7e-5p	grey
hsa-miR-610	grey
hsa-miR-4638-5p	grey
hsa-miR-4477a	grey
hsa-miR-652-3p	grey
hsa-miR-939-5p	grey
hsa-miR-129-5p	grey
hsa-miR-4791	grey
hsa-miR-129-2-3p	grey
hsa-miR-6502-5p	grey
hsa-miR-5009-5p	grey
hsa-miR-3939	grey

## Sheet: Table S4
Table S4. Enrichement of differentially expressed microRNAs in the coexpressed microRNA module.
mi-modules	diffenretially expressed microRNAs (DEMs)	population	module_size	DEM size	Overlap	Fold Enrichment	FET P	corrected FET P	Shared microRNAs
turquoise	NPC.up	1315	206	56	55	6.2695	2.9e-46	2.175e-44	EBV-MIR-BART1-3P,EBV-MIR-BART1-5P,EBV-MIR-BART10-3P,EBV-MIR-BART10-5P,EBV-MIR-BART11-3P,EBV-MIR-BART11-5P,EBV-MIR-BART12,EBV-MIR-BART13-3P,EBV-MIR-BART13-5P,EBV-MIR-BART14-3P,EBV-MIR-BART14-5P,EBV-MIR-BART15,EBV-MIR-BART16,EBV-MIR-BART17-3P,EBV-MIR-BART17-5P,EBV-MIR-BART18-3P,EBV-MIR-BART18-5P,EBV-MIR-BART19-3P,EBV-MIR-BART2-3P,EBV-MIR-BART2-5P,EBV-MIR-BART20-3P,EBV-MIR-BART20-5P,EBV-MIR-BART21-3…
turquoise	NPC.down	1315	206	30	17	3.61731	2.02e-07	1.515e-05	HSA-MIR-140-5P,HSA-MIR-142-3P,HSA-MIR-206,HSA-MIR-26B-5P,HSA-MIR-29A-3P,HSA-MIR-29B-3P,HSA-MIR-29C-3P,HSA-MIR-3150B-3P,HSA-MIR-342-3P,HSA-MIR-3653-5P,HSA-MIR-4464,HSA-MIR-4491,HSA-MIR-4679,HSA-MIR-5196-3P,HSA-MIR-6504-5P,HSA-MIR-6744-5P,NOVEL_MIR_6
blue	NPC.down	1315	173	30	12	3.04046	0.000188	0.0141	HSA-MIR-101-3P,HSA-MIR-1273H-3P,HSA-MIR-1273H-5P,HSA-MIR-140-3P,HSA-MIR-142-5P,HSA-MIR-150-3P,HSA-MIR-150-5P,HSA-MIR-342-5P,HSA-MIR-363-3P,HSA-MIR-6843-3P,HSA-MIR-766-5P,NOVEL_MIR_18
black	NPC.down	1315	65	30	1	0.674359	0.785	1	HSA-MIR-34B-5P
blue	NPC.up	1315	173	56	1	0.135735	1	1	HSA-MIR-329-3P

## Sheet: Table S5
Table S5. Differerentially expressed genes in NPC versus control (NNPC)
Geneid	Symbol	logFC	AveExpr	t	P.Value	adj.P.Val	Contrast
ENSG00000169442	CD52	-2.75423	5.38922	-14.2341	1.61195e-08	0.000335472	NPC.vs.NNPC
ENSG00000124766	SOX4	3.40532	6.75781	13.249	3.451e-08	0.000335472	NPC.vs.NNPC
ENSG00000172349	IL16	-2.22557	6.85042	-12.9645	4.34046e-08	0.000335472	NPC.vs.NNPC
ENSG00000104903	LYL1	-2.66211	4.26772	-12.8472	4.77676e-08	0.000335472	NPC.vs.NNPC
ENSG00000007312	CD79B	-3.45312	5.49171	-12.0034	9.74388e-08	0.000470362	NPC.vs.NNPC
ENSG00000167483	FAM129C	-4.30604	4.51999	-11.9684	1.00462e-07	0.000470362	NPC.vs.NNPC
ENSG00000122224	LY9	-2.44331	4.6733	-11.7834	1.18192e-07	0.0004706	NPC.vs.NNPC
ENSG00000132704	FCRL2	-3.20303	4.89131	-11.553	1.45152e-07	0.0004706	NPC.vs.NNPC
ENSG00000159958	TNFRSF13C	-2.61018	3.39866	-11.5109	1.50769e-07	0.0004706	NPC.vs.NNPC
ENSG00000179088	C12orf42	-3.16187	2.56665	-11.292	1.84e-07	0.000477876	NPC.vs.NNPC
ENSG00000161647	MPP3	3.30752	3.91349	11.2736	1.87122e-07	0.000477876	NPC.vs.NNPC
ENSG00000214900	C14orf182	-2.39335	3.81283	-11.0821	2.23414e-07	0.000523013	NPC.vs.NNPC
ENSG00000117009	KMO	-2.2464	3.76866	-10.95	2.52844e-07	0.000525751	NPC.vs.NNPC
ENSG00000081189	MEF2C	-2.23201	6.46993	-10.9122	2.62014e-07	0.000525751	NPC.vs.NNPC
ENSG00000263264	CTB-133G6.1	-3.66378	3.3569	-10.6815	3.26444e-07	0.000590186	NPC.vs.NNPC
ENSG00000184226	PCDH9	-3.77288	1.28295	-10.5262	3.79358e-07	0.000590186	NPC.vs.NNPC
ENSG00000258929	RP11-58E21.3	-2.41357	3.24263	-10.4565	4.06052e-07	0.000590186	NPC.vs.NNPC
ENSG00000216863	LY86-AS1	-3.29001	1.57582	-10.4515	4.08041e-07	0.000590186	NPC.vs.NNPC
ENSG00000268027	AC006129.2	-2.42447	4.08081	-10.4211	4.20392e-07	0.000590186	NPC.vs.NNPC
ENSG00000105369	CD79A	-2.60208	5.51818	-10.3087	4.69652e-07	0.000590186	NPC.vs.NNPC
ENSG00000175857	GAPT	-3.16433	3.66055	-10.2713	4.87382e-07	0.000590186	NPC.vs.NNPC
ENSG00000136573	BLK	-3.38684	4.6798	-10.2596	4.93072e-07	0.000590186	NPC.vs.NNPC
ENSG00000241666	RP3-455J7.4	-2.36346	2.07406	-10.2377	5.03936e-07	0.000590186	NPC.vs.NNPC
ENSG00000187498	COL4A1	1.97142	8.10358	10.1772	5.35309e-07	0.000590186	NPC.vs.NNPC
ENSG00000163376	KBTBD8	-2.07867	4.53167	-10.1501	5.50066e-07	0.000590186	NPC.vs.NNPC
ENSG00000112182	BACH2	-2.87708	4.84226	-10.1214	5.66151e-07	0.000590186	NPC.vs.NNPC
ENSG00000243536	ANTXRLP1	-3.09226	1.77463	-10.1195	5.67244e-07	0.000590186	NPC.vs.NNPC
ENSG00000068831	RASGRP2	-3.12736	5.75397	-10.0625	6.0073e-07	0.000602704	NPC.vs.NNPC
ENSG00000132185	FCRLA	-3.08649	4.43361	-9.96188	6.65301e-07	0.000630438	NPC.vs.NNPC
ENSG00000012124	CD22	-3.81176	5.79059	-9.95021	6.73257e-07	0.000630438	NPC.vs.NNPC
ENSG00000203710	CR1	-3.64091	4.98403	-9.82525	7.65215e-07	0.00067877	NPC.vs.NNPC
ENSG00000072786	STK10	-1.39179	7.23365	-9.81518	7.73197e-07	0.00067877	NPC.vs.NNPC
ENSG00000224618	AC096921.2	-2.15808	2.58215	-9.76248	8.16454e-07	0.000683729	NPC.vs.NNPC
ENSG00000124243	BCAS4	-1.9974	3.93368	-9.74947	8.27524e-07	0.000683729	NPC.vs.NNPC
ENSG00000173200	PARP15	-2.45076	6.24933	-9.61136	9.55649e-07	0.000749498	NPC.vs.NNPC
ENSG00000198771	RCSD1	-2.25099	6.07662	-9.55613	1.01274e-06	0.000749498	NPC.vs.NNPC
ENSG00000128815	WDFY4	-2.26031	8.05521	-9.54401	1.02576e-06	0.000749498	NPC.vs.NNPC
ENSG00000251149	MTND5P5	-3.80082	1.76135	-9.53094	1.03999e-06	0.000749498	NPC.vs.NNPC
ENSG00000213402	PTPRCAP	-2.04474	6.21543	-9.51824	1.05403e-06	0.000749498	NPC.vs.NNPC
ENSG00000256594	RP11-705C15.2	-1.63033	5.79101	-9.50649	1.0672e-06	0.000749498	NPC.vs.NNPC
ENSG00000147457	CHMP7	-1.2782	6.56225	-9.46579	1.11422e-06	0.000755172	NPC.vs.NNPC
ENSG00000008513	ST3GAL1	-1.27169	6.63281	-9.45334	1.12905e-06	0.000755172	NPC.vs.NNPC
ENSG00000198055	GRK6	-1.36726	6.56808	-9.40269	1.1916e-06	0.000778476	NPC.vs.NNPC
ENSG00000065413	ANKRD44	-1.88875	7.51015	-9.3768	1.225e-06	0.000782107	NPC.vs.NNPC
ENSG00000258268	RP11-570L15.1	-2.08688	2.6134	-9.31423	1.30999e-06	0.000817784	NPC.vs.NNPC
ENSG00000260655	CTA-250D10.23	-2.50404	2.36458	-9.23036	1.43402e-06	0.000853714	NPC.vs.NNPC
ENSG00000104894	CD37	-2.0488	5.64383	-9.21806	1.45325e-06	0.000853714	NPC.vs.NNPC
ENSG00000035720	STAP1	-2.69886	4.22275	-9.2146	1.45872e-06	0.000853714	NPC.vs.NNPC
ENSG00000075884	ARHGAP15	-2.16534	6.48608	-9.17388	1.52465e-06	0.000874091	NPC.vs.NNPC
ENSG00000121895	TMEM156	-2.08946	4.32867	-9.12063	1.61578e-06	0.000907812	NPC.vs.NNPC
ENSG00000117266	CDK18	2.65606	4.82074	9.08196	1.68564e-06	0.000915103	NPC.vs.NNPC
ENSG00000228655	AC096558.1	-2.19986	3.74892	-9.0661	1.71523e-06	0.000915103	NPC.vs.NNPC
ENSG00000257640	RP11-570L15.2	-2.25728	2.307	-9.06014	1.72649e-06	0.000915103	NPC.vs.NNPC
ENSG00000112561	TFEB	-1.70897	5.33084	-9.03429	1.77627e-06	0.000924056	NPC.vs.NNPC
ENSG00000145416	2018-03-01	-1.45486	6.77889	-8.9771	1.89198e-06	0.000966357	NPC.vs.NNPC
ENSG00000168297	PXK	-1.78558	5.45241	-8.91762	2.02101e-06	0.00100197	NPC.vs.NNPC
ENSG00000204767	FAM196B	-1.57037	4.82579	-8.91228	2.03304e-06	0.00100197	NPC.vs.NNPC
ENSG00000076662	ICAM3	-1.69565	5.93506	-8.81214	2.27374e-06	0.00108485	NPC.vs.NNPC
ENSG00000144218	AFF3	-3.46808	5.01123	-8.8058	2.28998e-06	0.00108485	NPC.vs.NNPC
ENSG00000010671	BTK	-2.12343	5.6108	-8.7748	2.37121e-06	0.00108485	NPC.vs.NNPC
ENSG00000239453	SIDT1-AS1	-2.08951	1.78053	-8.76716	2.3917e-06	0.00108485	NPC.vs.NNPC
ENSG00000254838	GVINP1	-2.13469	7.53592	-8.7662	2.39429e-06	0.00108485	NPC.vs.NNPC
ENSG00000121210	KIAA0922	-1.52185	7.14531	-8.7422	2.45998e-06	0.0010896	NPC.vs.NNPC
ENSG00000158482	SNX29P1	-3.63746	1.97121	-8.71276	2.54324e-06	0.0010896	NPC.vs.NNPC
ENSG00000259660	DNM1P47	-2.19395	1.37616	-8.71275	2.54327e-06	0.0010896	NPC.vs.NNPC
ENSG00000147251	DOCK11	-1.82298	6.98478	-8.70629	2.56195e-06	0.0010896	NPC.vs.NNPC
ENSG00000154025	SLC5A10	-2.36501	1.88781	-8.6839	2.62781e-06	0.0010896	NPC.vs.NNPC
ENSG00000269086	CTC-523E23.5	-2.16557	2.05172	-8.67048	2.66816e-06	0.0010896	NPC.vs.NNPC
ENSG00000218336	TENM3	2.38026	5.579	8.66554	2.6832e-06	0.0010896	NPC.vs.NNPC
ENSG00000251405	CTB-109A12.1	-2.01024	3.25184	-8.64823	2.73655e-06	0.0010896	NPC.vs.NNPC
ENSG00000254777	AC022182.1	-3.00625	1.23348	-8.63542	2.77677e-06	0.0010896	NPC.vs.NNPC
ENSG00000260682	7SK	-1.91512	3.4667	-8.61591	2.83927e-06	0.0010896	NPC.vs.NNPC
ENSG00000049449	RCN1	2.03184	6.08926	8.6006	2.88936e-06	0.0010896	NPC.vs.NNPC
ENSG00000172869	DMXL1	-1.11589	7.81561	-8.59785	2.89848e-06	0.0010896	NPC.vs.NNPC
ENSG00000175463	TBC1D10C	-2.01008	6.45617	-8.58884	2.92849e-06	0.0010896	NPC.vs.NNPC
ENSG00000118596	SLC16A7	-2.27153	4.58605	-8.5831	2.9478e-06	0.0010896	NPC.vs.NNPC
ENSG00000162894	FAIM3	-3.27019	4.94111	-8.57166	2.9867e-06	0.00108964	NPC.vs.NNPC
ENSG00000155849	ELMO1	-1.77627	6.61288	-8.54726	3.07149e-06	0.00110621	NPC.vs.NNPC
ENSG00000149970	CNKSR2	-2.66814	2.08031	-8.5041	3.22792e-06	0.00113939	NPC.vs.NNPC
ENSG00000253456	CTD-2363C16.2	-2.33961	2.31842	-8.48579	3.29686e-06	0.00113939	NPC.vs.NNPC
ENSG00000086730	LAT2	-1.78131	5.62569	-8.4799	3.31937e-06	0.00113939	NPC.vs.NNPC
ENSG00000229577	RP11-292F22.4	-3.02674	0.1937	-8.47672	3.33159e-06	0.00113939	NPC.vs.NNPC
ENSG00000240487	RP11-553L6.3	-2.50851	1.33927	-8.46772	3.36643e-06	0.00113939	NPC.vs.NNPC
ENSG00000173894	CBX2	4.07911	3.8678	8.3953	3.66161e-06	0.00120783	NPC.vs.NNPC
ENSG00000185436	IFNLR1	-1.69186	4.06655	-8.38564	3.70304e-06	0.00120783	NPC.vs.NNPC
ENSG00000236977	ANKRD44-IT1	-2.0353	5.32213	-8.38138	3.72145e-06	0.00120783	NPC.vs.NNPC
ENSG00000169499	PLEKHA2	-1.50153	7.1071	-8.36999	3.77125e-06	0.00120783	NPC.vs.NNPC
ENSG00000083454	P2RX5	-2.89737	3.91919	-8.35767	3.82585e-06	0.00120783	NPC.vs.NNPC
ENSG00000198106	SNX29P2	-1.53243	4.96029	-8.35751	3.8266e-06	0.00120783	NPC.vs.NNPC
ENSG00000111679	PTPN6	-1.85446	7.01581	-8.31046	4.04325e-06	0.00126203	NPC.vs.NNPC
ENSG00000213445	SIPA1	-1.80869	6.53006	-8.2736	4.22226e-06	0.00130343	NPC.vs.NNPC
ENSG00000134061	CD180	-2.27361	4.43013	-8.25877	4.29665e-06	0.00131197	NPC.vs.NNPC
ENSG00000180448	HMHA1	-1.82314	7.94215	-8.21714	4.51312e-06	0.00136325	NPC.vs.NNPC
ENSG00000263463	MIR378I	-2.71355	0.46175	-8.17676	4.73434e-06	0.00138694	NPC.vs.NNPC
ENSG00000197943	PLCG2	-1.83366	7.14797	-8.16597	4.79541e-06	0.00138694	NPC.vs.NNPC
ENSG00000186265	BTLA	-3.0767	4.22624	-8.1615	4.82099e-06	0.00138694	NPC.vs.NNPC
ENSG00000137101	CD72	-3.32802	4.47515	-8.155	4.85837e-06	0.00138694	NPC.vs.NNPC
ENSG00000197385	ZNF860	-2.41268	3.1307	-8.14375	4.92387e-06	0.00138694	NPC.vs.NNPC
ENSG00000100721	TCL1A	-5.40901	2.66586	-8.13102	4.99917e-06	0.00138694	NPC.vs.NNPC
ENSG00000076513	ANKRD13A	-1.24488	7.10764	-8.1274	5.02076e-06	0.00138694	NPC.vs.NNPC
ENSG00000072818	ACAP1	-1.86782	6.94417	-8.11159	5.11643e-06	0.00138694	NPC.vs.NNPC
ENSG00000134871	COL4A2	1.96825	8.16616	8.10622	5.14933e-06	0.00138694	NPC.vs.NNPC
ENSG00000204475	NCR3	-2.20818	1.46536	-8.10463	5.15913e-06	0.00138694	NPC.vs.NNPC
ENSG00000173198	CYSLTR1	-1.81192	4.03469	-8.09944	5.19127e-06	0.00138694	NPC.vs.NNPC
ENSG00000155903	RASA2	-1.23287	6.66183	-8.09685	5.20732e-06	0.00138694	NPC.vs.NNPC
ENSG00000230399	RBBP8P1	-2.32122	1.05443	-8.08784	5.26378e-06	0.00138694	NPC.vs.NNPC
ENSG00000162241	SLC25A45	-1.51472	4.56186	-8.0812	5.30578e-06	0.00138694	NPC.vs.NNPC
ENSG00000254802	AC022182.3	-3.41349	-0.344583	-8.07707	5.3321e-06	0.00138694	NPC.vs.NNPC
ENSG00000146733	PSPH	1.91539	4.5253	8.04977	5.5096e-06	0.00141996	NPC.vs.NNPC
ENSG00000007129	CEACAM21	-1.92108	3.46963	-8.0305	5.63875e-06	0.00143058	NPC.vs.NNPC
ENSG00000122986	HVCN1	-2.37384	4.53899	-8.02845	5.65265e-06	0.00143058	NPC.vs.NNPC
ENSG00000240505	TNFRSF13B	-2.68064	3.12449	-8.00364	5.8242e-06	0.00145268	NPC.vs.NNPC
ENSG00000178971	CTC1	-1.13366	6.10087	-8.00091	5.84339e-06	0.00145268	NPC.vs.NNPC
ENSG00000166128	RAB8B	-1.51065	6.52278	-7.97321	6.04217e-06	0.00148892	NPC.vs.NNPC
ENSG00000263391	AL512428.1	-3.06615	0.41993	-7.95708	6.16129e-06	0.00149821	NPC.vs.NNPC
ENSG00000134516	DOCK2	-1.5438	8.22381	-7.95371	6.18655e-06	0.00149821	NPC.vs.NNPC
ENSG00000171608	PIK3CD	-1.65745	7.02187	-7.93968	6.29264e-06	0.00150919	NPC.vs.NNPC
ENSG00000105851	PIK3CG	-1.64346	5.82272	-7.93232	6.34912e-06	0.00150919	NPC.vs.NNPC
ENSG00000248309	MEF2C-AS1	-2.5779	2.04874	-7.92441	6.41037e-06	0.00150919	NPC.vs.NNPC
ENSG00000166681	NGFRAP1	2.37166	3.89193	7.9091	6.53084e-06	0.00150919	NPC.vs.NNPC
ENSG00000120910	PPP3CC	-1.32082	5.6604	-7.9063	6.55306e-06	0.00150919	NPC.vs.NNPC
ENSG00000136490	LIMD2	-2.05546	6.36245	-7.90126	6.59344e-06	0.00150919	NPC.vs.NNPC
ENSG00000197971	MBP	-1.20831	6.74947	-7.89326	6.65796e-06	0.00150919	NPC.vs.NNPC
ENSG00000176160	HSF5	-2.63378	1.20051	-7.89067	6.67905e-06	0.00150919	NPC.vs.NNPC
ENSG00000089820	ARHGAP4	-1.87378	6.69842	-7.88579	6.71889e-06	0.00150919	NPC.vs.NNPC
ENSG00000128218	VPREB3	-3.45309	1.57491	-7.87546	6.80407e-06	0.00150919	NPC.vs.NNPC
ENSG00000138641	HERC3	-1.38105	6.29076	-7.8732	6.82282e-06	0.00150919	NPC.vs.NNPC
ENSG00000166428	PLD4	-2.63924	3.89808	-7.85696	6.95952e-06	0.00151948	NPC.vs.NNPC
ENSG00000227155	RP11-165F24.3	-1.67702	4.14719	-7.85347	6.98924e-06	0.00151948	NPC.vs.NNPC
ENSG00000179431	FJX1	3.31207	4.10666	7.84181	7.08968e-06	0.00151948	NPC.vs.NNPC
ENSG00000117322	CR2	-4.80799	5.2431	-7.83883	7.1156e-06	0.00151948	NPC.vs.NNPC
ENSG00000198399	ITSN2	-0.886029	7.70755	-7.83606	7.13982e-06	0.00151948	NPC.vs.NNPC
ENSG00000197937	ZNF347	-1.65566	4.1634	-7.81873	7.29303e-06	0.00154042	NPC.vs.NNPC
ENSG00000248019	FAM13A-AS1	-1.5402	4.21063	-7.79473	7.51123e-06	0.00157467	NPC.vs.NNPC
ENSG00000205056	RP11-693J15.5	-3.60125	4.04265	-7.78863	7.56772e-06	0.00157476	NPC.vs.NNPC
ENSG00000269553	U62631.5	-3.85355	2.27131	-7.76982	7.74507e-06	0.00159981	NPC.vs.NNPC
ENSG00000149311	ATM	-1.58919	9.45092	-7.76122	7.82759e-06	0.00160376	NPC.vs.NNPC
ENSG00000228403	RP11-563N6.6	-2.65582	1.87885	-7.75012	7.93548e-06	0.00160376	NPC.vs.NNPC
ENSG00000081320	STK17B	-1.57584	8.64442	-7.73964	8.03891e-06	0.00160376	NPC.vs.NNPC
ENSG00000111860	CEP85L	-1.68689	6.07869	-7.7245	8.19074e-06	0.00160376	NPC.vs.NNPC
ENSG00000179241	LDLRAD3	1.82486	3.61905	7.72397	8.1962e-06	0.00160376	NPC.vs.NNPC
ENSG00000150867	PIP4K2A	-1.34464	6.40121	-7.72112	8.22509e-06	0.00160376	NPC.vs.NNPC
ENSG00000240754	RP11-38J22.6	-1.5275	2.18847	-7.71994	8.23713e-06	0.00160376	NPC.vs.NNPC
ENSG00000154016	GRAP	-2.38665	2.21408	-7.71985	8.23809e-06	0.00160376	NPC.vs.NNPC
ENSG00000152689	RASGRP3	-1.52975	6.4047	-7.71594	8.278e-06	0.00160376	NPC.vs.NNPC
ENSG00000168758	SEMA4C	1.53594	6.38079	7.69544	8.49102e-06	0.00162362	NPC.vs.NNPC
ENSG00000182502	ABHD17AP5	-3.22891	0.482458	-7.69496	8.4961e-06	0.00162362	NPC.vs.NNPC
ENSG00000170776	AKAP13	-0.861198	8.8786	-7.68675	8.58315e-06	0.00162917	NPC.vs.NNPC
ENSG00000164330	EBF1	-1.96212	4.5598	-7.67788	8.67825e-06	0.00163617	NPC.vs.NNPC
ENSG00000143119	CD53	-1.91741	7.52256	-7.64068	9.08951e-06	0.00165542	NPC.vs.NNPC
ENSG00000257027	RP11-705C15.3	-1.50988	6.16555	-7.63767	9.12367e-06	0.00165542	NPC.vs.NNPC
ENSG00000162062	C16orf59	2.19653	3.25728	7.63633	9.13897e-06	0.00165542	NPC.vs.NNPC
ENSG00000222078	RN7SKP110	-2.91173	0.622608	-7.6334	9.17236e-06	0.00165542	NPC.vs.NNPC
ENSG00000115325	DOK1	-1.40954	4.44321	-7.62696	9.24637e-06	0.00165542	NPC.vs.NNPC
ENSG00000159753	RLTPR	-1.89225	5.04742	-7.61894	9.33945e-06	0.00165542	NPC.vs.NNPC
ENSG00000257284	RP11-190J23.1	-2.203	2.58709	-7.61827	9.34733e-06	0.00165542	NPC.vs.NNPC
ENSG00000116194	ANGPTL1	-2.24827	4.54694	-7.61812	9.34906e-06	0.00165542	NPC.vs.NNPC
ENSG00000196533	C1orf186	-1.635	3.00593	-7.61433	9.39345e-06	0.00165542	NPC.vs.NNPC
ENSG00000228065	RP11-222A11.1	2.88618	3.78385	7.61389	9.39861e-06	0.00165542	NPC.vs.NNPC
ENSG00000125354	2018-09-06	-1.91743	6.87321	-7.61135	9.42856e-06	0.00165542	NPC.vs.NNPC
ENSG00000171291	ZNF439	-2.07916	4.35114	-7.6031	9.52635e-06	0.0016622	NPC.vs.NNPC
ENSG00000168421	RHOH	-2.33328	6.40764	-7.59438	9.63092e-06	0.00167007	NPC.vs.NNPC
ENSG00000201566	Y_RNA	-2.45086	0.38283	-7.58843	9.70294e-06	0.00167224	NPC.vs.NNPC
ENSG00000169169	CPT1C	2.94747	2.65924	7.55353	1.01374e-05	0.00172502	NPC.vs.NNPC
ENSG00000168143	FAM83B	3.45879	4.36565	7.54249	1.02791e-05	0.00172502	NPC.vs.NNPC
ENSG00000062370	ZNF112	1.82187	3.38986	7.54181	1.02879e-05	0.00172502	NPC.vs.NNPC
ENSG00000139880	CDH24	2.11401	2.75339	7.54035	1.03068e-05	0.00172502	NPC.vs.NNPC
ENSG00000160683	CXCR5	-3.28066	2.15742	-7.5355	1.03699e-05	0.00172502	NPC.vs.NNPC
ENSG00000140750	ARHGAP17	-1.11068	5.97544	-7.53491	1.03776e-05	0.00172502	NPC.vs.NNPC
ENSG00000165178	NCF1C	-2.48614	3.67872	-7.52001	1.05743e-05	0.00174737	NPC.vs.NNPC
ENSG00000163513	TGFBR2	-1.42452	6.90981	-7.4965	1.08927e-05	0.00178369	NPC.vs.NNPC
ENSG00000073849	ST6GAL1	-1.24061	7.82223	-7.48557	1.10444e-05	0.00178369	NPC.vs.NNPC
ENSG00000177455	CD19	-2.97519	5.22399	-7.48221	1.10913e-05	0.00178369	NPC.vs.NNPC
ENSG00000231758	AC092652.1	-2.29497	2.47789	-7.47956	1.11286e-05	0.00178369	NPC.vs.NNPC
ENSG00000112232	KHDRBS2	-3.26028	0.66182	-7.47764	1.11558e-05	0.00178369	NPC.vs.NNPC
ENSG00000079950	STX7	-1.64587	6.74447	-7.47459	1.11989e-05	0.00178369	NPC.vs.NNPC
ENSG00000055163	CYFIP2	-1.7253	7.1449	-7.45895	1.14231e-05	0.00178369	NPC.vs.NNPC
ENSG00000117318	ID3	-1.20185	4.79538	-7.45845	1.14303e-05	0.00178369	NPC.vs.NNPC
ENSG00000117676	RPS6KA1	-0.969164	6.77608	-7.45225	1.15205e-05	0.00178369	NPC.vs.NNPC
ENSG00000100100	PIK3IP1	-1.60023	6.5727	-7.45129	1.15345e-05	0.00178369	NPC.vs.NNPC
ENSG00000077420	APBB1IP	-1.67396	5.04165	-7.45066	1.15438e-05	0.00178369	NPC.vs.NNPC
ENSG00000122122	SASH3	-1.95249	6.72925	-7.44781	1.15856e-05	0.00178369	NPC.vs.NNPC
ENSG00000204169	AGAP7	-2.14746	0.325118	-7.44192	1.16726e-05	0.00178369	NPC.vs.NNPC
ENSG00000112195	TREML2	-3.36566	2.60171	-7.44122	1.1683e-05	0.00178369	NPC.vs.NNPC
ENSG00000146192	FGD2	-1.91093	6.78517	-7.42875	1.18696e-05	0.00179665	NPC.vs.NNPC
ENSG00000120899	PTK2B	-1.21993	7.79387	-7.42702	1.18958e-05	0.00179665	NPC.vs.NNPC
ENSG00000231721	MKLN1-AS1	-1.32721	6.52461	-7.4224	1.19658e-05	0.00179756	NPC.vs.NNPC
ENSG00000138964	PARVG	-1.73001	6.3973	-7.40936	1.21661e-05	0.00181613	NPC.vs.NNPC
ENSG00000005059	CCDC109B	-1.89776	4.85491	-7.39769	1.23485e-05	0.00181613	NPC.vs.NNPC
ENSG00000250850	RP11-297B17.3	-4.1973	-0.150509	-7.39709	1.2358e-05	0.00181613	NPC.vs.NNPC
ENSG00000260719	AC009133.17	-1.84896	1.64108	-7.39703	1.23588e-05	0.00181613	NPC.vs.NNPC
ENSG00000198624	CCDC69	-1.54154	6.33854	-7.39363	1.24127e-05	0.00181613	NPC.vs.NNPC
ENSG00000253811	CTD-2363C16.1	-2.04044	2.22542	-7.37472	1.2716e-05	0.0018416	NPC.vs.NNPC
ENSG00000261416	RP11-455F5.5	-1.9872	1.77568	-7.37272	1.27485e-05	0.0018416	NPC.vs.NNPC
ENSG00000105889	STEAP1B	-2.13135	1.44254	-7.36878	1.28129e-05	0.0018416	NPC.vs.NNPC
ENSG00000172264	MACROD2	-2.52099	1.90287	-7.36497	1.28755e-05	0.0018416	NPC.vs.NNPC
ENSG00000170035	UBE2E3	1.42042	4.51675	7.3626	1.29145e-05	0.0018416	NPC.vs.NNPC
ENSG00000261573	RP11-553K8.5	-2.19071	4.36074	-7.33883	1.33139e-05	0.0018877	NPC.vs.NNPC
ENSG00000264663	KRT8P34	-1.84745	2.0961	-7.32747	1.35092e-05	0.0018877	NPC.vs.NNPC
ENSG00000102245	CD40LG	-2.73903	2.36349	-7.32353	1.35777e-05	0.0018877	NPC.vs.NNPC
ENSG00000091136	LAMB1	2.30241	7.25074	7.32038	1.36329e-05	0.0018877	NPC.vs.NNPC
ENSG00000255760	RP11-428G5.5	-2.94037	1.67004	-7.31799	1.36748e-05	0.0018877	NPC.vs.NNPC
ENSG00000131401	NAPSB	-2.04383	5.42996	-7.31512	1.37252e-05	0.0018877	NPC.vs.NNPC
ENSG00000145088	EAF2	-1.57559	4.79085	-7.31509	1.37258e-05	0.0018877	NPC.vs.NNPC
ENSG00000136280	CCM2	-0.98496	6.41334	-7.301	1.39769e-05	0.0018877	NPC.vs.NNPC
ENSG00000257277	RP11-434H14.1	-2.46428	1.81974	-7.29887	1.40152e-05	0.0018877	NPC.vs.NNPC
ENSG00000187678	SPRY4	1.72422	3.12302	7.29018	1.4173e-05	0.0018877	NPC.vs.NNPC
ENSG00000224414	AC010886.2	-1.84784	1.98787	-7.28999	1.41764e-05	0.0018877	NPC.vs.NNPC
ENSG00000182183	FAM159A	-2.75786	3.30637	-7.28592	1.4251e-05	0.0018877	NPC.vs.NNPC
ENSG00000129566	TEP1	-0.91151	7.74	-7.28162	1.433e-05	0.0018877	NPC.vs.NNPC
ENSG00000216809	RP11-57K17.1	-1.69166	1.81609	-7.28068	1.43476e-05	0.0018877	NPC.vs.NNPC
ENSG00000122966	CIT	1.98321	5.50549	7.27312	1.4488e-05	0.0018877	NPC.vs.NNPC
ENSG00000251606	CTD-2215E18.1	-4.60419	0.437831	-7.26995	1.45475e-05	0.0018877	NPC.vs.NNPC
ENSG00000095015	MAP3K1	-1.31324	7.37126	-7.26989	1.45485e-05	0.0018877	NPC.vs.NNPC
ENSG00000241978	AKAP2	-1.58774	2.97179	-7.26841	1.45763e-05	0.0018877	NPC.vs.NNPC
ENSG00000163568	AIM2	-1.83771	4.80174	-7.26555	1.46303e-05	0.0018877	NPC.vs.NNPC
ENSG00000166432	ZMAT1	-2.36306	4.39284	-7.2652	1.4637e-05	0.0018877	NPC.vs.NNPC
ENSG00000166501	PRKCB	-2.5965	6.65856	-7.26456	1.4649e-05	0.0018877	NPC.vs.NNPC
ENSG00000135912	TTLL4	1.39331	5.65759	7.24823	1.49615e-05	0.00191516	NPC.vs.NNPC
ENSG00000100060	MFNG	-1.75627	5.12587	-7.24632	1.49984e-05	0.00191516	NPC.vs.NNPC
ENSG00000125910	S1PR4	-2.29066	4.26568	-7.2427	1.50689e-05	0.00191545	NPC.vs.NNPC
ENSG00000082512	TRAF5	-1.67546	6.6877	-7.21411	1.56375e-05	0.00197878	NPC.vs.NNPC
ENSG00000152804	HHEX	-2.24689	4.07888	-7.20657	1.57912e-05	0.00198333	NPC.vs.NNPC
ENSG00000240143	RP4-753P9.3	-2.22304	1.22321	-7.20543	1.58146e-05	0.00198333	NPC.vs.NNPC
ENSG00000163219	ARHGAP25	-1.66823	6.63313	-7.19138	1.61061e-05	0.00200932	NPC.vs.NNPC
ENSG00000112303	VNN2	-2.41774	4.18092	-7.18857	1.6165e-05	0.00200932	NPC.vs.NNPC
ENSG00000213160	KLHL23	2.46177	4.02521	7.18463	1.6248e-05	0.00201075	NPC.vs.NNPC
ENSG00000185989	RASA3	-1.65299	5.88165	-7.17055	1.65486e-05	0.00203362	NPC.vs.NNPC
ENSG00000146285	SCML4	-2.381	4.75755	-7.16575	1.66524e-05	0.00203362	NPC.vs.NNPC
ENSG00000134744	ZCCHC11	-0.941883	7.23138	-7.16463	1.66767e-05	0.00203362	NPC.vs.NNPC
ENSG00000170006	TMEM154	-1.78094	5.93597	-7.16253	1.67224e-05	0.00203362	NPC.vs.NNPC
ENSG00000182871	COL18A1	1.535	7.47748	7.15856	1.68093e-05	0.00203537	NPC.vs.NNPC
ENSG00000261218	RP11-960L18.1	-1.95479	1.39518	-7.13244	1.73925e-05	0.00209695	NPC.vs.NNPC
ENSG00000225670	CTA-134P22.2	-2.55981	-0.135899	-7.11585	1.77741e-05	0.00212796	NPC.vs.NNPC
ENSG00000258391	RP11-58E21.5	-2.44228	0.630419	-7.11469	1.78012e-05	0.00212796	NPC.vs.NNPC
ENSG00000177822	AC108142.1	2.83862	1.29313	7.10993	1.79124e-05	0.00213218	NPC.vs.NNPC
ENSG00000235532	LINC00402	-4.83974	2.40371	-7.10002	1.81466e-05	0.00215095	NPC.vs.NNPC
ENSG00000182487	NCF1B	-2.27647	3.82533	-7.09625	1.82367e-05	0.00215254	NPC.vs.NNPC
ENSG00000223547	ZNF844	-1.67459	3.86314	-7.08284	1.85606e-05	0.00217903	NPC.vs.NNPC
ENSG00000005471	ABCB4	-2.80845	3.82662	-7.07676	1.87093e-05	0.00217903	NPC.vs.NNPC
ENSG00000146094	DOK3	-1.35072	5.39379	-7.072	1.88269e-05	0.00217903	NPC.vs.NNPC
ENSG00000127084	FGD3	-1.76517	6.08982	-7.07195	1.88281e-05	0.00217903	NPC.vs.NNPC
ENSG00000140968	IRF8	-2.09341	6.93043	-7.06855	1.89124e-05	0.00217903	NPC.vs.NNPC
ENSG00000237940	AC093642.3	-1.98343	2.32669	-7.06798	1.89265e-05	0.00217903	NPC.vs.NNPC
ENSG00000078589	P2RY10	-1.88222	4.61964	-7.06184	1.908e-05	0.00218774	NPC.vs.NNPC
ENSG00000267731	RP11-147L13.8	-1.93882	2.39378	-7.0579	1.91793e-05	0.00219018	NPC.vs.NNPC
ENSG00000139055	ERP27	-1.90268	2.90692	-7.05329	1.92961e-05	0.00219459	NPC.vs.NNPC
ENSG00000218730	RP3-453I5.2	-3.81014	0.0333408	-7.04027	1.963e-05	0.00221923	NPC.vs.NNPC
ENSG00000168453	HR	2.79576	4.26855	7.0387	1.96707e-05	0.00221923	NPC.vs.NNPC
ENSG00000217083	RP1-245M18.2	-1.80857	0.808258	-7.03499	1.97672e-05	0.0022212	NPC.vs.NNPC
ENSG00000079263	SP140	-2.10914	6.5682	-7.02861	1.99344e-05	0.00223107	NPC.vs.NNPC
ENSG00000247925	RP3-510L9.1	-1.56498	2.26898	-7.02389	2.00591e-05	0.00223611	NPC.vs.NNPC
ENSG00000198945	L3MBTL3	-1.44009	3.8699	-7.01898	2.01896e-05	0.00224176	NPC.vs.NNPC
ENSG00000107099	DOCK8	-1.62239	8.33038	-7.01296	2.03508e-05	0.00225013	NPC.vs.NNPC
ENSG00000245869	RP11-158I9.5	-3.4986	2.24101	-7.00954	2.04433e-05	0.00225013	NPC.vs.NNPC
ENSG00000125245	GPR18	-1.3986	5.11141	-7.00725	2.05053e-05	0.00225013	NPC.vs.NNPC
ENSG00000111913	FAM65B	-3.07267	7.05801	-6.98864	2.10166e-05	0.00229727	NPC.vs.NNPC
ENSG00000121406	ZNF549	-1.30042	4.53247	-6.97974	2.1266e-05	0.00231552	NPC.vs.NNPC
ENSG00000139436	GIT2	-0.90876	6.67185	-6.97486	2.14043e-05	0.00232159	NPC.vs.NNPC
ENSG00000065809	FAM107B	-1.52625	6.95135	-6.94694	2.22131e-05	0.00240004	NPC.vs.NNPC
ENSG00000125637	PSD4	-1.39598	7.84288	-6.92698	2.28117e-05	0.00243872	NPC.vs.NNPC
ENSG00000111348	ARHGDIB	-1.61393	7.07806	-6.92583	2.28466e-05	0.00243872	NPC.vs.NNPC
ENSG00000116852	KIF21B	-1.55958	6.40977	-6.92426	2.28945e-05	0.00243872	NPC.vs.NNPC
ENSG00000205309	NT5M	1.92842	2.17274	6.92348	2.29184e-05	0.00243872	NPC.vs.NNPC
ENSG00000114346	ECT2	1.83388	5.72149	6.91223	2.32647e-05	0.00246239	NPC.vs.NNPC
ENSG00000220008	LINGO3	-2.69584	3.19982	-6.91058	2.33161e-05	0.00246239	NPC.vs.NNPC
ENSG00000170627	GTSF1	-2.28673	0.642574	-6.90577	2.34663e-05	0.00246269	NPC.vs.NNPC
ENSG00000246334	PRR7-AS1	-1.46092	4.21363	-6.90332	2.35432e-05	0.00246269	NPC.vs.NNPC
ENSG00000172794	RAB37	-2.40083	3.26806	-6.90209	2.35819e-05	0.00246269	NPC.vs.NNPC
ENSG00000017260	ATP2C1	1.1094	7.82299	6.89753	2.37261e-05	0.00246857	NPC.vs.NNPC
ENSG00000150627	WDR17	-2.50469	1.14984	-6.8868	2.40691e-05	0.00248765	NPC.vs.NNPC
ENSG00000144645	OSBPL10	-1.81644	5.4169	-6.88407	2.41572e-05	0.00248765	NPC.vs.NNPC
ENSG00000197146	AL133458.1	-1.90085	3.8489	-6.88351	2.41751e-05	0.00248765	NPC.vs.NNPC
ENSG00000095370	SH2D3C	-1.53954	4.87955	-6.84879	2.53272e-05	0.00259669	NPC.vs.NNPC
ENSG00000133131	MORC4	1.4404	4.5594	6.84183	2.5565e-05	0.00260311	NPC.vs.NNPC
ENSG00000158473	CD1D	-2.93076	2.72084	-6.84048	2.56115e-05	0.00260311	NPC.vs.NNPC
ENSG00000121281	ADCY7	-1.05201	6.99302	-6.83884	2.56679e-05	0.00260311	NPC.vs.NNPC
ENSG00000165312	OTUD1	-1.41113	4.00986	-6.83388	2.58395e-05	0.0026111	NPC.vs.NNPC
ENSG00000135862	LAMC1	1.5572	7.64981	6.82628	2.61052e-05	0.0026222	NPC.vs.NNPC
ENSG00000154822	PLCL2	-1.19622	5.69289	-6.82371	2.61955e-05	0.0026222	NPC.vs.NNPC
ENSG00000100242	SUN2	-1.00544	7.42421	-6.82275	2.62295e-05	0.0026222	NPC.vs.NNPC
ENSG00000231789	RP11-558F24.4	-1.74561	2.15385	-6.81282	2.65826e-05	0.00264807	NPC.vs.NNPC
ENSG00000185905	C16orf54	-2.1488	5.02371	-6.80491	2.68675e-05	0.0026601	NPC.vs.NNPC
ENSG00000141293	SKAP1	-1.7501	4.17785	-6.80422	2.68927e-05	0.0026601	NPC.vs.NNPC
ENSG00000229867	STEAP3-AS1	2.93655	1.67922	6.7956	2.7207e-05	0.00268175	NPC.vs.NNPC
ENSG00000138439	FAM117B	-1.13162	5.41527	-6.78769	2.74994e-05	0.00268968	NPC.vs.NNPC
ENSG00000181449	SOX2	2.64075	4.7876	6.78685	2.75305e-05	0.00268968	NPC.vs.NNPC
ENSG00000166313	APBB1	-2.02627	4.04171	-6.78566	2.75746e-05	0.00268968	NPC.vs.NNPC
ENSG00000137078	SIT1	-1.9226	3.55383	-6.78231	2.76998e-05	0.00269253	NPC.vs.NNPC
ENSG00000171700	RGS19	-1.25033	5.11923	-6.77148	2.81084e-05	0.00272283	NPC.vs.NNPC
ENSG00000198435	NRARP	2.08518	3.19202	6.76645	2.83003e-05	0.002732	NPC.vs.NNPC
ENSG00000159259	CHAF1B	1.69691	3.78055	6.75063	2.89134e-05	0.00278162	NPC.vs.NNPC
ENSG00000247774	PCED1B-AS1	-1.6782	4.94237	-6.74425	2.91645e-05	0.00279621	NPC.vs.NNPC
ENSG00000241577	RP11-523O18.7	-2.21908	1.63862	-6.73608	2.94894e-05	0.00281774	NPC.vs.NNPC
ENSG00000260303	RP11-203B7.2	-4.43088	-0.0858991	-6.71889	3.01862e-05	0.00287454	NPC.vs.NNPC
ENSG00000260686	CTB-36H16.2	-1.55272	2.88743	-6.71366	3.04018e-05	0.00288169	NPC.vs.NNPC
ENSG00000237484	AP000476.1	-2.40259	1.94091	-6.71137	3.04965e-05	0.00288169	NPC.vs.NNPC
ENSG00000269042	AP001925.1	-1.67734	0.580505	-6.70963	3.05689e-05	0.00288169	NPC.vs.NNPC
ENSG00000224574	COL18A1-AS2	2.11085	2.28051	6.70571	3.07323e-05	0.0028874	NPC.vs.NNPC
ENSG00000197535	MYO5A	-0.799404	7.23995	-6.69975	3.09827e-05	0.00290122	NPC.vs.NNPC
ENSG00000197043	ANXA6	-1.433	7.93259	-6.67961	3.1845e-05	0.00297206	NPC.vs.NNPC
ENSG00000075340	ADD2	-3.44369	1.85623	-6.67628	3.19904e-05	0.00297574	NPC.vs.NNPC
ENSG00000165383	LRRC18	-2.46143	3.26373	-6.67168	3.21918e-05	0.0029846	NPC.vs.NNPC
ENSG00000023892	DEF6	-1.2565	6.39761	-6.66648	3.24211e-05	0.00299597	NPC.vs.NNPC
ENSG00000205784	ARRDC5	-1.93552	2.61503	-6.66199	3.26206e-05	0.00300428	NPC.vs.NNPC
ENSG00000117091	CD48	-2.28205	6.00125	-6.65966	3.2725e-05	0.00300428	NPC.vs.NNPC
ENSG00000110092	CCND1	2.34791	6.97639	6.65497	3.29356e-05	0.00301376	NPC.vs.NNPC
ENSG00000258168	RP11-588H23.3	-2.02524	2.85107	-6.65207	3.30666e-05	0.00301593	NPC.vs.NNPC
ENSG00000108375	RNF43	1.67687	5.32095	6.64811	3.32461e-05	0.00302249	NPC.vs.NNPC
ENSG00000153956	CACNA2D1	3.23298	6.39563	6.64425	3.34221e-05	0.00302869	NPC.vs.NNPC
ENSG00000169508	GPR183	-1.66862	5.42904	-6.63977	3.36276e-05	0.00303448	NPC.vs.NNPC
ENSG00000111328	CDK2AP1	1.55507	4.32757	6.63816	3.3702e-05	0.00303448	NPC.vs.NNPC
ENSG00000187621	TCL6	-3.98006	1.48607	-6.62789	3.41797e-05	0.00306765	NPC.vs.NNPC
ENSG00000267040	RP11-35G9.3	-1.39954	3.28711	-6.623	3.44097e-05	0.00307846	NPC.vs.NNPC
ENSG00000259895	RP11-715J22.2	2.87529	1.93	6.61568	3.47573e-05	0.00309969	NPC.vs.NNPC
ENSG00000077044	DGKD	-1.45521	6.438	-6.60876	3.50889e-05	0.00311936	NPC.vs.NNPC
ENSG00000075420	FNDC3B	1.16376	7.75954	6.60474	3.52836e-05	0.00312677	NPC.vs.NNPC
ENSG00000139263	LRIG3	2.23969	6.53781	6.6018	3.54264e-05	0.00312955	NPC.vs.NNPC
ENSG00000185811	IKZF1	-1.83984	7.43671	-6.58717	3.61463e-05	0.0031774	NPC.vs.NNPC
ENSG00000184640	2018-09-09	-0.884316	8.29902	-6.58621	3.61943e-05	0.0031774	NPC.vs.NNPC
ENSG00000168918	INPP5D	-1.65211	7.31937	-6.57955	3.65279e-05	0.00319671	NPC.vs.NNPC
ENSG00000111371	SLC38A1	-1.23147	7.39411	-6.57345	3.68363e-05	0.00321368	NPC.vs.NNPC
ENSG00000196616	ADH1B	-5.60648	1.86979	-6.56746	3.71416e-05	0.00323028	NPC.vs.NNPC
ENSG00000141198	TOM1L1	1.92556	4.83075	6.56224	3.74103e-05	0.0032362	NPC.vs.NNPC
ENSG00000196511	TPK1	-1.79724	3.99135	-6.55919	3.75681e-05	0.0032362	NPC.vs.NNPC
ENSG00000180353	HCLS1	-1.65486	7.38919	-6.55734	3.7664e-05	0.0032362	NPC.vs.NNPC
ENSG00000228754	RP11-534L6.3	-2.91042	-0.422342	-6.55722	3.76704e-05	0.0032362	NPC.vs.NNPC
ENSG00000127824	TUBA4A	-1.42488	4.73744	-6.54183	3.84796e-05	0.00329563	NPC.vs.NNPC
ENSG00000254887	CTC-378H22.1	-2.40335	0.681765	-6.53298	3.89535e-05	0.00332609	NPC.vs.NNPC
ENSG00000163534	FCRL1	-4.49576	5.10555	-6.52149	3.95784e-05	0.0033692	NPC.vs.NNPC
ENSG00000266846	RP11-793A3.2	1.97421	1.23557	6.5192	3.97039e-05	0.00336967	NPC.vs.NNPC
ENSG00000266222	RP11-433M22.1	-1.79326	0.77183	-6.51085	4.01664e-05	0.00337729	NPC.vs.NNPC
ENSG00000233693	RP11-506O24.1	2.55647	1.86725	6.51047	4.01875e-05	0.00337729	NPC.vs.NNPC
ENSG00000091592	NLRP1	-1.48944	6.65938	-6.50992	4.02178e-05	0.00337729	NPC.vs.NNPC
ENSG00000174791	RIN1	1.71813	2.97005	6.50891	4.02746e-05	0.00337729	NPC.vs.NNPC
ENSG00000249741	RP11-673E1.3	-2.9749	-0.524165	-6.50058	4.07426e-05	0.00340638	NPC.vs.NNPC
ENSG00000183579	ZNRF3	2.95171	3.74089	6.48292	4.17542e-05	0.00348059	NPC.vs.NNPC
ENSG00000160999	SH2B2	-1.17564	3.34977	-6.4744	4.22522e-05	0.00350823	NPC.vs.NNPC
ENSG00000232701	RPL21P108	-4.58594	-1.63592	-6.47298	4.23355e-05	0.00350823	NPC.vs.NNPC
ENSG00000130038	EFCAB4B	-1.64653	4.85013	-6.46812	4.26228e-05	0.00351037	NPC.vs.NNPC
ENSG00000135144	DTX1	-3.07009	3.64588	-6.46799	4.26308e-05	0.00351037	NPC.vs.NNPC
ENSG00000188157	AGRN	2.89646	7.90066	6.46577	4.27628e-05	0.00351037	NPC.vs.NNPC
ENSG00000118200	CAMSAP2	1.63791	5.91151	6.46198	4.29893e-05	0.00351037	NPC.vs.NNPC
ENSG00000087077	TRIP6	1.95453	5.94797	6.46052	4.30765e-05	0.00351037	NPC.vs.NNPC
ENSG00000158517	NCF1	-2.15323	4.70313	-6.45896	4.31701e-05	0.00351037	NPC.vs.NNPC
ENSG00000162402	USP24	-0.698569	8.31966	-6.45787	4.32361e-05	0.00351037	NPC.vs.NNPC
ENSG00000161929	SCIMP	-1.74204	4.16045	-6.45459	4.34343e-05	0.0035163	NPC.vs.NNPC
ENSG00000129675	ARHGEF6	-1.50217	6.62731	-6.45213	4.35831e-05	0.0035182	NPC.vs.NNPC
ENSG00000163597	SNHG16	1.24271	6.19117	6.42999	4.49513e-05	0.00358586	NPC.vs.NNPC
ENSG00000101109	STK4	-1.22177	8.09579	-6.42516	4.52557e-05	0.00358586	NPC.vs.NNPC
ENSG00000211870	TRAJ19	-2.0017	2.2542	-6.42337	4.53694e-05	0.00358586	NPC.vs.NNPC
ENSG00000135185	TMEM243	-1.1739	5.55244	-6.42169	4.54756e-05	0.00358586	NPC.vs.NNPC
ENSG00000124203	ZNF831	-2.04599	5.53514	-6.42058	4.55465e-05	0.00358586	NPC.vs.NNPC
ENSG00000221946	FXYD7	-2.46625	-0.0601738	-6.41965	4.56056e-05	0.00358586	NPC.vs.NNPC
ENSG00000111732	AICDA	-4.34882	0.827246	-6.41737	4.57514e-05	0.00358586	NPC.vs.NNPC
ENSG00000214922	HLA-F-AS1	-1.76017	2.58392	-6.41679	4.57882e-05	0.00358586	NPC.vs.NNPC
ENSG00000238538	snoU13	-3.47255	-0.47752	-6.41677	4.57895e-05	0.00358586	NPC.vs.NNPC
ENSG00000198932	GPRASP1	-1.29454	5.0382	-6.41596	4.58417e-05	0.00358586	NPC.vs.NNPC
ENSG00000179134	SAMD4B	0.923077	6.23196	6.41457	4.59308e-05	0.00358586	NPC.vs.NNPC
ENSG00000240038	AMY2B	-1.52235	4.23967	-6.41423	4.5953e-05	0.00358586	NPC.vs.NNPC
ENSG00000205744	DENND1C	-1.30352	5.28776	-6.40676	4.64358e-05	0.00360402	NPC.vs.NNPC
ENSG00000128438	TBC1D27	-2.22581	4.02422	-6.40666	4.64423e-05	0.00360402	NPC.vs.NNPC
ENSG00000224875	AC083949.1	-1.3244	3.00606	-6.39473	4.7225e-05	0.00364681	NPC.vs.NNPC
ENSG00000237248	LINC00987	-1.82675	0.82963	-6.39431	4.72533e-05	0.00364681	NPC.vs.NNPC
ENSG00000213654	GPSM3	-1.71225	4.58762	-6.39016	4.75287e-05	0.00365802	NPC.vs.NNPC
ENSG00000151725	MLF1IP	1.54126	4.58378	6.38359	4.79691e-05	0.00368	NPC.vs.NNPC
ENSG00000250991	MICE	-1.43538	2.14985	-6.38116	4.81331e-05	0.00368	NPC.vs.NNPC
ENSG00000060749	QSER1	1.09302	7.04143	6.38006	4.82075e-05	0.00368	NPC.vs.NNPC
ENSG00000009694	TENM1	-2.2231	3.86892	-6.37813	4.83383e-05	0.00368	NPC.vs.NNPC
ENSG00000112486	CCR6	-2.73101	5.26723	-6.37417	4.86076e-05	0.0036905	NPC.vs.NNPC
ENSG00000127528	KLF2	-2.35624	2.86137	-6.37082	4.88373e-05	0.00369471	NPC.vs.NNPC
ENSG00000123338	NCKAP1L	-1.57769	7.52238	-6.36637	4.91434e-05	0.00369471	NPC.vs.NNPC
ENSG00000153179	RASSF3	-1.40652	5.45451	-6.36614	4.91596e-05	0.00369471	NPC.vs.NNPC
ENSG00000230393	AC092667.2	-4.19608	0.363775	-6.36571	4.91891e-05	0.00369471	NPC.vs.NNPC
ENSG00000230562	FAM133DP	-1.33175	1.66164	-6.35597	4.98675e-05	0.00373567	NPC.vs.NNPC
ENSG00000105492	SIGLEC6	-2.4108	1.70457	-6.35324	5.00592e-05	0.00374006	NPC.vs.NNPC
ENSG00000120903	CHRNA2	-1.43259	1.40959	-6.34563	5.05991e-05	0.00377037	NPC.vs.NNPC
ENSG00000215044	AHCYP1	-2.60895	2.02317	-6.33745	5.11853e-05	0.00379968	NPC.vs.NNPC
ENSG00000157303	SUSD3	-1.75395	3.84835	-6.33638	5.12629e-05	0.00379968	NPC.vs.NNPC
ENSG00000172568	FNDC9	-2.02017	2.59099	-6.33306	5.15033e-05	0.00380745	NPC.vs.NNPC
ENSG00000152213	ARL11	-1.84619	3.22437	-6.3304	5.16969e-05	0.00381173	NPC.vs.NNPC
ENSG00000100473	COCH	-1.92165	2.13144	-6.31967	5.24853e-05	0.00383992	NPC.vs.NNPC
ENSG00000107290	SETX	-1.07091	9.24058	-6.31756	5.2642e-05	0.00383992	NPC.vs.NNPC
ENSG00000188822	CNR2	-3.96436	3.57519	-6.3132	5.29679e-05	0.00383992	NPC.vs.NNPC
ENSG00000162739	SLAMF6	-1.90339	5.06773	-6.3127	5.30046e-05	0.00383992	NPC.vs.NNPC
ENSG00000147231	CXorf57	-1.89186	2.28639	-6.31147	5.30968e-05	0.00383992	NPC.vs.NNPC
ENSG00000180096	2018-09-01	-1.75184	5.80366	-6.31118	5.31187e-05	0.00383992	NPC.vs.NNPC
ENSG00000102870	ZNF629	1.40111	4.15804	6.31116	5.31202e-05	0.00383992	NPC.vs.NNPC
ENSG00000164398	ACSL6	-3.0514	2.16428	-6.30864	5.33099e-05	0.00383992	NPC.vs.NNPC
ENSG00000158987	RAPGEF6	-1.37877	5.38896	-6.30742	5.34018e-05	0.00383992	NPC.vs.NNPC
ENSG00000060138	YBX3	1.60015	6.71032	6.30519	5.35707e-05	0.00383992	NPC.vs.NNPC
ENSG00000155961	RAB39B	-1.71843	2.54436	-6.30503	5.35828e-05	0.00383992	NPC.vs.NNPC
ENSG00000013725	CD6	-1.73322	6.11166	-6.2985	5.40798e-05	0.00385919	NPC.vs.NNPC
ENSG00000237705	AC008937.2	-1.41141	2.65639	-6.29789	5.41265e-05	0.00385919	NPC.vs.NNPC
ENSG00000228196	PTPN2P1	-2.31357	2.57291	-6.29299	5.45031e-05	0.0038762	NPC.vs.NNPC
ENSG00000162706	CADM3	-4.17328	0.464247	-6.28955	5.47695e-05	0.00387654	NPC.vs.NNPC
ENSG00000140323	DISP2	-1.73971	1.95298	-6.28936	5.47839e-05	0.00387654	NPC.vs.NNPC
ENSG00000115232	ITGA4	-1.85212	7.42193	-6.28613	5.50354e-05	0.00388456	NPC.vs.NNPC
ENSG00000116962	NID1	1.63345	5.46323	6.27984	5.55282e-05	0.00390952	NPC.vs.NNPC
ENSG00000129195	FAM64A	2.53799	2.09858	6.27072	5.62508e-05	0.00392995	NPC.vs.NNPC
ENSG00000011426	ANLN	2.07438	5.30682	6.27034	5.62814e-05	0.00392995	NPC.vs.NNPC
ENSG00000151092	NGLY1	-0.881495	6.28698	-6.26976	5.63275e-05	0.00392995	NPC.vs.NNPC
ENSG00000227032	RP11-34E5.4	-2.26349	2.17057	-6.26865	5.64161e-05	0.00392995	NPC.vs.NNPC
ENSG00000126838	PZP	-2.17769	5.1884	-6.26589	5.66375e-05	0.00392995	NPC.vs.NNPC
ENSG00000181035	SLC25A42	-1.11019	3.93729	-6.26439	5.67581e-05	0.00392995	NPC.vs.NNPC
ENSG00000196092	PAX5	-3.67163	5.5877	-6.2639	5.67976e-05	0.00392995	NPC.vs.NNPC
ENSG00000163082	SGPP2	1.60758	5.00717	6.26039	5.70813e-05	0.00393958	NPC.vs.NNPC
ENSG00000084070	SMAP2	-1.3501	6.86019	-6.25773	5.72975e-05	0.00393958	NPC.vs.NNPC
ENSG00000169220	RGS14	-1.45116	5.01444	-6.25428	5.75792e-05	0.00393958	NPC.vs.NNPC
ENSG00000109452	INPP4B	-1.75999	6.30183	-6.25397	5.76043e-05	0.00393958	NPC.vs.NNPC
ENSG00000104921	FCER2	-4.26863	2.76944	-6.25057	5.78836e-05	0.00393958	NPC.vs.NNPC
ENSG00000123329	ARHGAP9	-1.71611	5.79285	-6.25	5.79305e-05	0.00393958	NPC.vs.NNPC
ENSG00000146950	SHROOM2	2.5165	3.70052	6.24909	5.80056e-05	0.00393958	NPC.vs.NNPC
ENSG00000170571	EMB	-1.8552	6.85666	-6.24845	5.80587e-05	0.00393958	NPC.vs.NNPC
ENSG00000185404	SP140L	-1.11351	5.99494	-6.24436	5.83969e-05	0.00395298	NPC.vs.NNPC
ENSG00000105122	RASAL3	-1.5117	6.11581	-6.23897	5.88468e-05	0.00397386	NPC.vs.NNPC
ENSG00000160613	PCSK7	-0.923779	7.58399	-6.23526	5.91583e-05	0.00398531	NPC.vs.NNPC
ENSG00000157657	ZNF618	1.98342	4.913	6.2231	6.01911e-05	0.00401461	NPC.vs.NNPC
ENSG00000266088	RP5-1028K7.2	-2.38194	2.92142	-6.22306	6.01952e-05	0.00401461	NPC.vs.NNPC
ENSG00000069493	CLEC2D	-1.78412	7.00994	-6.22245	6.02472e-05	0.00401461	NPC.vs.NNPC
ENSG00000143321	HDGF	0.959811	7.37155	6.22162	6.03187e-05	0.00401461	NPC.vs.NNPC
ENSG00000236943	RP11-640M9.1	-1.99342	1.34162	-6.21776	6.06513e-05	0.00401461	NPC.vs.NNPC
ENSG00000179195	ZNF664	1.036	6.87171	6.21771	6.06553e-05	0.00401461	NPC.vs.NNPC
ENSG00000237241	RP11-563N6.4	-2.28406	1.7463	-6.21733	6.06886e-05	0.00401461	NPC.vs.NNPC
ENSG00000006459	JHDM1D	-1.08646	7.08552	-6.21678	6.07365e-05	0.00401461	NPC.vs.NNPC
ENSG00000102879	CORO1A	-2.08315	7.57451	-6.21501	6.08897e-05	0.00401529	NPC.vs.NNPC
ENSG00000184261	KCNK12	-2.13782	0.154759	-6.20579	6.16962e-05	0.00405894	NPC.vs.NNPC
ENSG00000167984	NLRC3	-1.38629	6.88198	-6.18727	6.33506e-05	0.004151	NPC.vs.NNPC
ENSG00000085563	ABCB1	-1.81865	3.68047	-6.18682	6.3391e-05	0.004151	NPC.vs.NNPC
ENSG00000009790	TRAF3IP3	-1.6129	6.77964	-6.1828	6.37563e-05	0.00416521	NPC.vs.NNPC
ENSG00000214894	LINC00243	-2.54515	1.47951	-6.15392	6.64491e-05	0.00432648	NPC.vs.NNPC
ENSG00000196405	EVL	-1.5437	8.03507	-6.15268	6.65682e-05	0.00432648	NPC.vs.NNPC
ENSG00000183856	IQGAP3	2.4415	4.29249	6.15143	6.66869e-05	0.00432648	NPC.vs.NNPC
ENSG00000138468	SENP7	-1.04391	6.50416	-6.14868	6.69511e-05	0.00433362	NPC.vs.NNPC
ENSG00000160321	ZNF208	-2.38033	1.31024	-6.14457	6.7347e-05	0.00433429	NPC.vs.NNPC
ENSG00000114626	ABTB1	-1.24407	4.11506	-6.14398	6.74047e-05	0.00433429	NPC.vs.NNPC
ENSG00000226455	RP3-512E2.2	-2.64102	-0.37061	-6.14377	6.74243e-05	0.00433429	NPC.vs.NNPC
ENSG00000248885	RP11-950K24.2	-1.65469	1.20435	-6.13962	6.78278e-05	0.00434215	NPC.vs.NNPC
ENSG00000256069	A2MP1	-2.27124	2.66704	-6.13508	6.82711e-05	0.00434215	NPC.vs.NNPC
ENSG00000226667	RP11-292F22.5	-3.24762	-0.00872907	-6.13485	6.8294e-05	0.00434215	NPC.vs.NNPC
ENSG00000242629	RP11-89C21.2	-1.23435	3.64408	-6.1346	6.83182e-05	0.00434215	NPC.vs.NNPC
ENSG00000229106	RP11-4M23.2	-3.35695	2.16833	-6.13459	6.83194e-05	0.00434215	NPC.vs.NNPC
ENSG00000244620	AL122127.25	-2.00847	2.42882	-6.13264	6.85112e-05	0.00434451	NPC.vs.NNPC
ENSG00000197948	FCHSD1	-1.3906	5.44924	-6.12932	6.88389e-05	0.00435545	NPC.vs.NNPC
ENSG00000103479	RBL2	-0.982084	7.71087	-6.12486	6.92825e-05	0.00436614	NPC.vs.NNPC
ENSG00000112936	C7	-6.15844	1.94458	-6.12388	6.93799e-05	0.00436614	NPC.vs.NNPC
ENSG00000257226	CTD-2252P21.1	-2.6856	-1.12696	-6.12294	6.94741e-05	0.00436614	NPC.vs.NNPC
ENSG00000240761	AC098831.4	-1.80161	0.162377	-6.12012	6.97561e-05	0.00437408	NPC.vs.NNPC
ENSG00000153253	SCN3A	-2.8023	2.81837	-6.11345	7.04295e-05	0.00440556	NPC.vs.NNPC
ENSG00000177548	RABEP2	-1.11556	6.22614	-6.11149	7.06286e-05	0.00440556	NPC.vs.NNPC
ENSG00000225636	HNRNPA3P15	-1.9012	0.365524	-6.1105	7.07286e-05	0.00440556	NPC.vs.NNPC
ENSG00000124772	CPNE5	-1.3583	4.60697	-6.10727	7.10589e-05	0.00441223	NPC.vs.NNPC
ENSG00000130755	GMFG	-1.9314	4.87071	-6.10387	7.14078e-05	0.00441223	NPC.vs.NNPC
ENSG00000259451	RP11-561C5.6	-3.07967	-1.27957	-6.10375	7.14202e-05	0.00441223	NPC.vs.NNPC
ENSG00000070214	SLC44A1	1.11504	6.94944	6.10333	7.14639e-05	0.00441223	NPC.vs.NNPC
ENSG00000164142	FAM160A1	1.89958	4.62668	6.09584	7.22393e-05	0.00444922	NPC.vs.NNPC
ENSG00000185222	WBP5	1.90765	3.14851	6.09367	7.24655e-05	0.00444922	NPC.vs.NNPC
ENSG00000160767	FAM189B	1.49749	2.73305	6.09132	7.27125e-05	0.00444922	NPC.vs.NNPC
ENSG00000136732	GYPC	-1.49344	4.68	-6.09021	7.28287e-05	0.00444922	NPC.vs.NNPC
ENSG00000260618	RP11-23N2.4	-1.22236	3.26998	-6.08996	7.28549e-05	0.00444922	NPC.vs.NNPC
ENSG00000206965	RNU6-5P	-1.96726	0.356833	-6.08618	7.3254e-05	0.00446256	NPC.vs.NNPC
ENSG00000131196	NFATC1	-1.51764	4.6426	-6.08488	7.33911e-05	0.00446256	NPC.vs.NNPC
ENSG00000224101	ELMO1-AS1	-1.68398	0.989773	-6.08306	7.3584e-05	0.00446409	NPC.vs.NNPC
ENSG00000184682	C11orf89	-1.48693	3.65759	-6.08165	7.37342e-05	0.00446409	NPC.vs.NNPC
ENSG00000198873	GRK5	-1.15473	4.82134	-6.07918	7.39975e-05	0.00446524	NPC.vs.NNPC
ENSG00000064115	TM7SF3	1.16713	6.83864	6.0768	7.42528e-05	0.00446524	NPC.vs.NNPC
ENSG00000198909	MAP3K3	-1.05885	5.98573	-6.07576	7.43645e-05	0.00446524	NPC.vs.NNPC
ENSG00000128739	SNRPN	-1.26205	3.7332	-6.07553	7.43888e-05	0.00446524	NPC.vs.NNPC
ENSG00000251309	RP11-498M5.2	-3.67979	2.22455	-6.0718	7.47917e-05	0.00447095	NPC.vs.NNPC
ENSG00000188452	CERKL	-1.93358	4.85123	-6.0714	7.48345e-05	0.00447095	NPC.vs.NNPC
ENSG00000072694	FCGR2B	-1.64501	4.8387	-6.06884	7.51119e-05	0.00447095	NPC.vs.NNPC
ENSG00000189280	GJB5	2.9049	3.03252	6.06876	7.51206e-05	0.00447095	NPC.vs.NNPC
ENSG00000141524	TMC6	-1.16186	7.64175	-6.0645	7.55847e-05	0.00448906	NPC.vs.NNPC
ENSG00000072858	SIDT1	-1.69111	5.81546	-6.05881	7.62101e-05	0.00451665	NPC.vs.NNPC
ENSG00000168906	MAT2A	0.952199	7.9496	6.05626	7.64919e-05	0.00452381	NPC.vs.NNPC
ENSG00000255151	GLYATL1P3	-3.35585	0.342666	-6.05208	7.69568e-05	0.00452495	NPC.vs.NNPC
ENSG00000140873	ADAMTS18	4.68909	1.10337	6.05192	7.69748e-05	0.00452495	NPC.vs.NNPC
ENSG00000258405	ZNF578	-1.98776	0.171801	-6.04917	7.72819e-05	0.00452495	NPC.vs.NNPC
ENSG00000186517	ARHGAP30	-1.53807	6.95075	-6.04887	7.73155e-05	0.00452495	NPC.vs.NNPC
ENSG00000221923	ZNF880	-1.45267	3.50229	-6.04886	7.73165e-05	0.00452495	NPC.vs.NNPC
ENSG00000234285	GAPDHP49	1.39159	1.90795	6.04721	7.75012e-05	0.00452633	NPC.vs.NNPC
ENSG00000114554	PLXNA1	1.8383	8.13551	6.04264	7.8016e-05	0.00454246	NPC.vs.NNPC
ENSG00000028277	POU2F2	-1.82563	4.73381	-6.04189	7.81008e-05	0.00454246	NPC.vs.NNPC
ENSG00000227218	RP11-203J24.8	-1.4064	2.20403	-6.03061	7.93896e-05	0.00459766	NPC.vs.NNPC
ENSG00000205726	ITSN1	1.21811	5.28185	6.02984	7.94789e-05	0.00459766	NPC.vs.NNPC
ENSG00000123870	ZNF137P	-1.48768	2.74933	-6.0293	7.95408e-05	0.00459766	NPC.vs.NNPC
ENSG00000135426	TESPA1	-2.20316	4.239	-6.02616	7.9904e-05	0.00460916	NPC.vs.NNPC
ENSG00000261468	RP11-1024P17.1	-1.96014	1.90097	-6.02042	8.05734e-05	0.00461966	NPC.vs.NNPC
ENSG00000136720	HS6ST1	1.5273	5.80402	6.02031	8.05864e-05	0.00461966	NPC.vs.NNPC
ENSG00000073008	PVR	2.0758	5.35309	6.01728	8.09412e-05	0.00461966	NPC.vs.NNPC
ENSG00000255397	AC022182.2	-2.38356	0.0385884	-6.01698	8.09769e-05	0.00461966	NPC.vs.NNPC
ENSG00000144815	NXPE3	-1.03709	5.53514	-6.01504	8.12055e-05	0.00461966	NPC.vs.NNPC
ENSG00000235300	AC090627.1	-1.76075	3.59268	-6.01481	8.12321e-05	0.00461966	NPC.vs.NNPC
ENSG00000100346	CACNA1I	-3.52284	1.88274	-6.01477	8.12372e-05	0.00461966	NPC.vs.NNPC
ENSG00000114166	KAT2B	-1.12882	6.18561	-6.01057	8.17345e-05	0.00463856	NPC.vs.NNPC
ENSG00000188153	COL4A5	3.17833	5.52284	6.00283	8.266e-05	0.00468162	NPC.vs.NNPC
ENSG00000100320	RBFOX2	1.77964	6.58914	6.00012	8.29867e-05	0.00469067	NPC.vs.NNPC
ENSG00000232934	RP11-324O2.3	-1.51966	2.61759	-5.99427	8.36966e-05	0.00472129	NPC.vs.NNPC
ENSG00000046604	DSG2	3.02287	6.01722	5.99048	8.41599e-05	0.00473511	NPC.vs.NNPC
ENSG00000142192	APP	1.5001	8.11178	5.98952	8.42787e-05	0.00473511	NPC.vs.NNPC
ENSG00000047346	FAM214A	-0.813879	6.82211	-5.9824	8.51569e-05	0.00477491	NPC.vs.NNPC
ENSG00000161405	IKZF3	-1.45356	6.69848	-5.97515	8.6063e-05	0.00481382	NPC.vs.NNPC
ENSG00000196411	EPHB4	2.49988	5.90236	5.97411	8.61937e-05	0.00481382	NPC.vs.NNPC
ENSG00000117155	SSX2IP	1.50299	5.21129	5.97121	8.65584e-05	0.00482269	NPC.vs.NNPC
ENSG00000168260	C14orf183	-1.35525	1.88399	-5.96896	8.68437e-05	0.00482269	NPC.vs.NNPC
ENSG00000196712	NF1	0.766805	8.2157	5.96877	8.68675e-05	0.00482269	NPC.vs.NNPC
ENSG00000230482	ATP5G2P3	-2.07638	2.74937	-5.95939	8.80654e-05	0.0048771	NPC.vs.NNPC
ENSG00000065357	DGKA	-1.40482	7.10846	-5.95791	8.82563e-05	0.0048771	NPC.vs.NNPC
ENSG00000213231	TCL1B	-4.36492	-2.72897	-5.95704	8.83683e-05	0.0048771	NPC.vs.NNPC
ENSG00000261116	RP3-523K23.2	3.66913	3.03344	5.95394	8.87705e-05	0.00488969	NPC.vs.NNPC
ENSG00000128203	ASPHD2	-1.12924	3.04843	-5.94941	8.93607e-05	0.00491257	NPC.vs.NNPC
ENSG00000135451	TROAP	1.96529	3.56985	5.94408	9.006e-05	0.00494134	NPC.vs.NNPC
ENSG00000255776	RP11-436I9.3	-2.5973	0.42197	-5.93909	9.07193e-05	0.00496781	NPC.vs.NNPC
ENSG00000265625	RP11-68I3.11	-1.63258	2.29192	-5.9362	9.11044e-05	0.00497919	NPC.vs.NNPC
ENSG00000252295	snoU13	-1.37094	0.863377	-5.93384	9.14196e-05	0.00498672	NPC.vs.NNPC
ENSG00000068028	RASSF1	-1.08406	5.31204	-5.93158	9.17227e-05	0.00499356	NPC.vs.NNPC
ENSG00000214975	PPIAP29	-1.50589	1.82646	-5.92934	9.20243e-05	0.00499363	NPC.vs.NNPC
ENSG00000085733	CTTN	1.6031	7.00804	5.92801	9.22046e-05	0.00499363	NPC.vs.NNPC
ENSG00000183250	C21orf67	-1.48584	3.63984	-5.92717	9.23179e-05	0.00499363	NPC.vs.NNPC
ENSG00000011105	TSPAN9	1.92882	4.91317	5.9263	9.24352e-05	0.00499363	NPC.vs.NNPC
ENSG00000148468	FAM171A1	1.56211	4.80862	5.9238	9.27755e-05	0.0050024	NPC.vs.NNPC
ENSG00000074370	ATP2A3	-1.69381	7.59121	-5.91922	9.34001e-05	0.00502328	NPC.vs.NNPC
ENSG00000176542	KIAA2018	-1.04291	6.58597	-5.91834	9.35204e-05	0.00502328	NPC.vs.NNPC
ENSG00000165071	TMEM71	-2.17551	3.22935	-5.9107	9.45758e-05	0.00507028	NPC.vs.NNPC
ENSG00000204161	C10orf128	-1.56298	4.05155	-5.90352	9.5577e-05	0.00511419	NPC.vs.NNPC
ENSG00000204947	ZNF425	1.14126	2.22985	5.9012	9.59041e-05	0.00512193	NPC.vs.NNPC
ENSG00000243746	EEF1A1P10	-1.65762	0.846391	-5.89945	9.61511e-05	0.00512538	NPC.vs.NNPC
ENSG00000170456	DENND5B	-1.45704	5.76815	-5.89724	9.64631e-05	0.00513228	NPC.vs.NNPC
ENSG00000137216	TMEM63B	1.24869	5.18532	5.89248	9.71405e-05	0.00515855	NPC.vs.NNPC
ENSG00000158457	TSPAN33	-1.7453	4.56772	-5.89003	9.7492e-05	0.00516744	NPC.vs.NNPC
ENSG00000117090	SLAMF1	-1.89102	5.02559	-5.88789	9.77996e-05	0.00517399	NPC.vs.NNPC
ENSG00000228599	RP6-11O7.2	-1.36466	1.74467	-5.87873	9.91263e-05	0.00522804	NPC.vs.NNPC
ENSG00000188522	FAM83G	1.29017	5.21188	5.87736	9.93261e-05	0.00522804	NPC.vs.NNPC
ENSG00000162777	DENND2D	-1.76164	7.38475	-5.87642	9.94644e-05	0.00522804	NPC.vs.NNPC
ENSG00000104814	MAP4K1	-1.59783	4.96823	-5.87455	9.9739e-05	0.00522804	NPC.vs.NNPC
ENSG00000259453	RP11-815J21.1	-1.13913	3.14778	-5.87427	9.97795e-05	0.00522804	NPC.vs.NNPC
ENSG00000124406	ATP8A1	-1.67883	6.98415	-5.87027	0.00010037	0.00522804	NPC.vs.NNPC
ENSG00000108669	CYTH1	-0.841761	7.82198	-5.86846	0.000100637	0.00522804	NPC.vs.NNPC
ENSG00000225541	AC002480.5	-3.59573	-0.844901	-5.86812	0.000100687	0.00522804	NPC.vs.NNPC
ENSG00000215845	TSTD1	-1.20993	3.38834	-5.86804	0.0001007	0.00522804	NPC.vs.NNPC
ENSG00000116191	RALGPS2	-1.94044	6.80729	-5.86772	0.000100747	0.00522804	NPC.vs.NNPC
ENSG00000225009	AC006509.6	-2.90029	-0.44292	-5.8669	0.000100869	0.00522804	NPC.vs.NNPC
ENSG00000204934	ATP6V0E2-AS1	-1.33947	2.12563	-5.86331	0.000101405	0.00524616	NPC.vs.NNPC
ENSG00000147138	GPR174	-1.70784	4.5696	-5.85371	0.000102851	0.00531122	NPC.vs.NNPC
ENSG00000197928	ZNF677	-1.89252	2.46951	-5.85243	0.000103045	0.00531144	NPC.vs.NNPC
ENSG00000081237	PTPRC	-1.82989	9.21017	-5.84891	0.000103582	0.00532061	NPC.vs.NNPC
ENSG00000110492	MDK	2.43962	4.6545	5.84878	0.000103602	0.00532061	NPC.vs.NNPC
ENSG00000177602	GSG2	1.43456	3.75322	5.84433	0.000104286	0.00534316	NPC.vs.NNPC
ENSG00000149115	TNKS1BP1	1.67831	6.90363	5.84345	0.000104421	0.00534316	NPC.vs.NNPC
ENSG00000164283	ESM1	3.72925	0.845257	5.84072	0.000104843	0.00535498	NPC.vs.NNPC
ENSG00000153064	BANK1	-3.74225	6.1413	-5.83795	0.000105273	0.00536339	NPC.vs.NNPC
ENSG00000110777	POU2AF1	-1.30403	6.05798	-5.83696	0.000105427	0.00536339	NPC.vs.NNPC
ENSG00000267344	CTB-39G8.3	-1.41386	1.27516	-5.83598	0.00010558	0.00536339	NPC.vs.NNPC
ENSG00000211858	TRAJ31	-2.02423	1.84908	-5.83359	0.000105953	0.00537264	NPC.vs.NNPC
ENSG00000136754	ABI1	-0.782541	6.83073	-5.83199	0.000106205	0.00537571	NPC.vs.NNPC
ENSG00000169075	BRD7P3	-1.4341	1.98321	-5.8263	0.000107103	0.00539891	NPC.vs.NNPC
ENSG00000251034	RP11-582J16.4	-1.21392	3.7805	-5.82366	0.000107521	0.00539891	NPC.vs.NNPC
ENSG00000095585	BLNK	-1.54507	5.37433	-5.82343	0.000107559	0.00539891	NPC.vs.NNPC
ENSG00000231752	EMBP1	-2.28793	1.57505	-5.8225	0.000107707	0.00539891	NPC.vs.NNPC
ENSG00000135605	TEC	-1.64334	3.29923	-5.82109	0.000107932	0.00539891	NPC.vs.NNPC
ENSG00000256937	RP11-436I9.5	-2.73847	0.48228	-5.82064	0.000108004	0.00539891	NPC.vs.NNPC
ENSG00000124701	APOBEC2	-1.2017	2.08118	-5.82061	0.000108009	0.00539891	NPC.vs.NNPC
ENSG00000237943	PRKCQ-AS1	-1.85095	2.88866	-5.8185	0.000108347	0.00540618	NPC.vs.NNPC
ENSG00000231672	DIRC3	-1.60881	2.59043	-5.81635	0.000108691	0.00541257	NPC.vs.NNPC
ENSG00000217330	SSXP10	-2.06697	1.30745	-5.8153	0.00010886	0.00541257	NPC.vs.NNPC
ENSG00000168081	PNOC	-2.27397	1.64881	-5.81343	0.000109162	0.00541801	NPC.vs.NNPC
ENSG00000223770	MIR1255B1	3.39386	2.07642	5.81142	0.000109489	0.00542183	NPC.vs.NNPC
ENSG00000140199	SLC12A6	-1.2597	6.06084	-5.81058	0.000109625	0.00542183	NPC.vs.NNPC
ENSG00000159618	GPR114	-1.64131	4.66643	-5.80809	0.000110031	0.00542351	NPC.vs.NNPC
ENSG00000220517	ASS1P1	-2.12886	2.76422	-5.80745	0.000110135	0.00542351	NPC.vs.NNPC
ENSG00000221962	TMEM14E	-1.25961	5.77447	-5.80681	0.000110239	0.00542351	NPC.vs.NNPC
ENSG00000176533	GNG7	-2.05483	2.52557	-5.80415	0.000110675	0.00543475	NPC.vs.NNPC
ENSG00000173757	STAT5B	-0.923099	6.85077	-5.80306	0.000110854	0.00543475	NPC.vs.NNPC
ENSG00000175482	POLD4	-1.33245	3.97173	-5.80149	0.000111112	0.00543791	NPC.vs.NNPC
ENSG00000167895	TMC8	-1.88353	7.24687	-5.79004	0.000113017	0.0055215	NPC.vs.NNPC
ENSG00000102048	ASB9	2.65173	1.64191	5.78873	0.000113236	0.00552263	NPC.vs.NNPC
ENSG00000158481	CD1C	-3.52476	1.94303	-5.78667	0.000113584	0.00552998	NPC.vs.NNPC
ENSG00000081059	TCF7	-1.8187	6.31234	-5.78502	0.000113861	0.00553389	NPC.vs.NNPC
ENSG00000222036	POTEG	-2.49554	-0.320528	-5.7833	0.000114154	0.00553853	NPC.vs.NNPC
ENSG00000211880	TRAJ9	-1.59037	1.31875	-5.7807	0.000114596	0.00555038	NPC.vs.NNPC
ENSG00000182704	TSKU	1.88786	3.81141	5.76963	0.000116497	0.00562195	NPC.vs.NNPC
ENSG00000116473	RAP1A	-0.826863	6.0174	-5.76939	0.000116538	0.00562195	NPC.vs.NNPC
ENSG00000182700	IGIP	-0.934904	4.31524	-5.76828	0.000116731	0.00562195	NPC.vs.NNPC
ENSG00000258352	RP11-23J18.1	-1.66969	2.09136	-5.76746	0.000116874	0.00562195	NPC.vs.NNPC
ENSG00000166974	MAPRE2	-1.16162	4.99328	-5.75908	0.00011834	0.00566425	NPC.vs.NNPC
ENSG00000163686	ABHD6	-1.40337	3.71855	-5.75887	0.000118378	0.00566425	NPC.vs.NNPC
ENSG00000260405	CTD-2576D5.2	-2.47377	-1.35352	-5.75829	0.00011848	0.00566425	NPC.vs.NNPC
ENSG00000167106	FAM102A	-1.14463	6.04269	-5.75656	0.000118785	0.00566425	NPC.vs.NNPC
ENSG00000006114	SYNRG	-0.809512	7.46938	-5.7561	0.000118867	0.00566425	NPC.vs.NNPC
ENSG00000203416	FAM32B	-1.50984	0.520964	-5.75384	0.000119268	0.00566425	NPC.vs.NNPC
ENSG00000241490	RP11-553L6.2	-2.24818	1.17875	-5.75229	0.000119543	0.00566425	NPC.vs.NNPC
ENSG00000150594	ADRA2A	-4.17917	1.50692	-5.74933	0.000120071	0.00566425	NPC.vs.NNPC
ENSG00000170989	S1PR1	-2.00862	4.42704	-5.74826	0.000120264	0.00566425	NPC.vs.NNPC
ENSG00000134222	PSRC1	1.8371	1.6205	5.74818	0.000120278	0.00566425	NPC.vs.NNPC
ENSG00000243544	RN7SL172P	-1.35728	0.968072	-5.74789	0.000120331	0.00566425	NPC.vs.NNPC
ENSG00000124126	PREX1	-1.18748	7.80407	-5.74769	0.000120365	0.00566425	NPC.vs.NNPC
ENSG00000233567	RP11-445F6.3	-2.60405	-0.627071	-5.74764	0.000120374	0.00566425	NPC.vs.NNPC
ENSG00000189337	KAZN	1.95115	3.96734	5.74277	0.000121253	0.00569535	NPC.vs.NNPC
ENSG00000100580	TMED8	-0.920729	6.34563	-5.74173	0.000121441	0.00569535	NPC.vs.NNPC
ENSG00000233559	AC016831.7	-1.1346	5.05987	-5.73788	0.000122141	0.00571863	NPC.vs.NNPC
ENSG00000115935	WIPF1	-1.15103	7.4978	-5.73428	0.000122797	0.00573309	NPC.vs.NNPC
ENSG00000197461	PDGFA	2.16915	3.65937	5.73393	0.000122862	0.00573309	NPC.vs.NNPC
ENSG00000157216	SSBP3	1.26318	4.3702	5.73284	0.000123062	0.00573309	NPC.vs.NNPC
ENSG00000254672	RP5-916O11.3	1.52416	1.46219	5.7315	0.000123308	0.0057331	NPC.vs.NNPC
ENSG00000188906	LRRK2	-1.58009	6.68716	-5.72563	0.000124393	0.0057331	NPC.vs.NNPC
ENSG00000215458	AP001053.11	2.46831	4.05553	5.72514	0.000124486	0.0057331	NPC.vs.NNPC
ENSG00000157734	SNX22	-2.0878	4.95157	-5.7251	0.000124492	0.0057331	NPC.vs.NNPC
ENSG00000142875	PRKACB	-1.36789	6.49413	-5.7246	0.000124586	0.0057331	NPC.vs.NNPC
ENSG00000182272	B4GALNT4	3.51761	3.10218	5.72455	0.000124596	0.0057331	NPC.vs.NNPC
ENSG00000170222	ADPRM	-1.359	3.53017	-5.72428	0.000124646	0.0057331	NPC.vs.NNPC
ENSG00000196724	ZNF418	-1.99628	2.88036	-5.72401	0.000124695	0.0057331	NPC.vs.NNPC
ENSG00000185133	INPP5J	2.34216	1.87077	5.72053	0.000125345	0.00574017	NPC.vs.NNPC
ENSG00000244627	RP3-449O17.1	-0.916216	5.10051	-5.72	0.000125444	0.00574017	NPC.vs.NNPC
ENSG00000030304	MUSK	-2.36233	1.58357	-5.71991	0.000125462	0.00574017	NPC.vs.NNPC
ENSG00000127586	CHTF18	1.32751	5.44921	5.71561	0.000126271	0.00576783	NPC.vs.NNPC
ENSG00000223466	AC064834.2	-3.59031	-1.54153	-5.7102	0.000127297	0.00580091	NPC.vs.NNPC
ENSG00000226777	KIAA0125	-1.71897	5.84824	-5.70961	0.000127409	0.00580091	NPC.vs.NNPC
ENSG00000144395	CCDC150	1.6177	3.86685	5.70589	0.000128121	0.00582242	NPC.vs.NNPC
ENSG00000223965	ZNF587P1	-1.8831	1.00682	-5.70498	0.000128296	0.00582242	NPC.vs.NNPC
ENSG00000223907	RP11-439L8.4	-2.6461	0.459271	-5.69899	0.000129451	0.00585925	NPC.vs.NNPC
ENSG00000008735	MAPK8IP2	3.27443	0.973838	5.69793	0.000129656	0.00585925	NPC.vs.NNPC
ENSG00000139626	ITGB7	-1.18564	6.28566	-5.69754	0.000129733	0.00585925	NPC.vs.NNPC
ENSG00000181896	ZNF101	-1.57412	6.43602	-5.69192	0.00013083	0.0058993	NPC.vs.NNPC
ENSG00000174799	CEP135	1.00006	6.63473	5.68899	0.000131405	0.00590707	NPC.vs.NNPC
ENSG00000148200	NR6A1	1.57543	3.39275	5.68852	0.000131497	0.00590707	NPC.vs.NNPC
ENSG00000237971	RP11-231N9.1	-2.18762	1.21879	-5.68646	0.000131904	0.00590707	NPC.vs.NNPC
ENSG00000230461	PROX1-AS1	5.12537	0.987277	5.68607	0.00013198	0.00590707	NPC.vs.NNPC
ENSG00000026297	RNASET2	-1.62081	6.16246	-5.68571	0.000132053	0.00590707	NPC.vs.NNPC
ENSG00000179840	C1orf200	-1.8565	2.68343	-5.68393	0.000132406	0.00591265	NPC.vs.NNPC
ENSG00000127903	ZNF835	-1.85615	0.605297	-5.68223	0.000132743	0.00591265	NPC.vs.NNPC
ENSG00000235750	KIAA0040	-1.21545	2.0474	-5.68174	0.000132841	0.00591265	NPC.vs.NNPC
ENSG00000157985	AGAP1	2.08561	5.35969	5.68084	0.00013302	0.00591265	NPC.vs.NNPC
ENSG00000262316	RP11-433P17.1	-2.15773	-0.942935	-5.67958	0.000133272	0.00591386	NPC.vs.NNPC
ENSG00000103855	CD276	1.80771	4.84222	5.6786	0.000133468	0.00591386	NPC.vs.NNPC
ENSG00000139187	KLRG1	-1.76341	3.35089	-5.66901	0.000135404	0.00599019	NPC.vs.NNPC
ENSG00000183837	PNMA3	-1.94518	1.58954	-5.66598	0.000136022	0.00600805	NPC.vs.NNPC
ENSG00000164294	GPX8	1.8439	3.72687	5.66307	0.000136617	0.00602488	NPC.vs.NNPC
ENSG00000154655	L3MBTL4	1.71588	5.29435	5.65885	0.000137486	0.00605368	NPC.vs.NNPC
ENSG00000109881	CCDC34	1.4881	2.58561	5.65576	0.000138127	0.00605977	NPC.vs.NNPC
ENSG00000224565	RP1-148H17.1	-2.4731	-0.156111	-5.65497	0.00013829	0.00605977	NPC.vs.NNPC
ENSG00000066827	ZFAT	-0.745327	5.07212	-5.65413	0.000138465	0.00605977	NPC.vs.NNPC
ENSG00000236278	PEBP1P3	-2.26794	2.9961	-5.65272	0.00013876	0.00605977	NPC.vs.NNPC
ENSG00000130402	ACTN4	0.970082	8.12342	5.65263	0.000138777	0.00605977	NPC.vs.NNPC
ENSG00000207939	MIR223	-2.8385	-0.356474	-5.65196	0.000138918	0.00605977	NPC.vs.NNPC
ENSG00000141510	TP53	1.10563	6.23738	5.65071	0.000139179	0.00606175	NPC.vs.NNPC
ENSG00000253364	RP11-731F5.2	-2.05743	1.89995	-5.64693	0.000139974	0.00606447	NPC.vs.NNPC
ENSG00000101445	PPP1R16B	-1.79121	7.48624	-5.64534	0.000140309	0.00606447	NPC.vs.NNPC
ENSG00000136160	EDNRB	-1.68022	3.01215	-5.64502	0.000140376	0.00606447	NPC.vs.NNPC
ENSG00000182162	P2RY8	-2.33187	0.027893	-5.64429	0.000140531	0.00606447	NPC.vs.NNPC
ENSG00000266456	RP11-806L2.2	2.49867	0.139545	5.64427	0.000140535	0.00606447	NPC.vs.NNPC
ENSG00000083457	ITGAE	1.28402	5.57024	5.64365	0.000140665	0.00606447	NPC.vs.NNPC
ENSG00000223561	AC003090.1	-3.75404	-1.7623	-5.64324	0.000140753	0.00606447	NPC.vs.NNPC
ENSG00000167642	SPINT2	1.43896	6.84983	5.63776	0.000141919	0.00610536	NPC.vs.NNPC
ENSG00000126895	AVPR2	-1.66222	2.52972	-5.63581	0.000142337	0.00610857	NPC.vs.NNPC
ENSG00000258546	RP11-713N11.3	-2.19068	2.36419	-5.63538	0.000142429	0.00610857	NPC.vs.NNPC
ENSG00000218891	ZNF579	1.83046	2.40654	5.6328	0.000142982	0.00612296	NPC.vs.NNPC
ENSG00000174004	NRROS	-1.36887	3.20782	-5.63055	0.000143469	0.00613445	NPC.vs.NNPC
ENSG00000187994	RINL	-1.42792	4.35329	-5.62902	0.0001438	0.00613927	NPC.vs.NNPC
ENSG00000197134	ZNF257	-2.52866	2.78161	-5.62675	0.000144293	0.00614812	NPC.vs.NNPC
ENSG00000198625	MDM4	-0.762872	8.56938	-5.62599	0.000144459	0.00614812	NPC.vs.NNPC
ENSG00000255163	RP11-832A4.5	-1.89399	0.418934	-5.62505	0.000144664	0.00614812	NPC.vs.NNPC
ENSG00000258810	RP11-219E7.1	-2.24812	0.543698	-5.62271	0.000145174	0.00615479	NPC.vs.NNPC
ENSG00000104635	SLC39A14	1.46669	5.85847	5.62232	0.000145259	0.00615479	NPC.vs.NNPC
ENSG00000240531	RPL21P123	-1.48042	2.42303	-5.62093	0.000145566	0.0061585	NPC.vs.NNPC
ENSG00000123562	MORF4L2	0.783484	6.82649	5.61803	0.000146204	0.00617616	NPC.vs.NNPC
ENSG00000211852	TRAJ37	-1.45771	1.62772	-5.61527	0.000146813	0.00619262	NPC.vs.NNPC
ENSG00000155629	PIK3AP1	-1.78302	7.12875	-5.61225	0.000147485	0.00621161	NPC.vs.NNPC
ENSG00000137942	FNBP1L	1.58863	5.42173	5.61057	0.000147859	0.00621237	NPC.vs.NNPC
ENSG00000051341	POLQ	1.71817	6.01914	5.6097	0.000148053	0.00621237	NPC.vs.NNPC
ENSG00000138604	GLCE	1.22534	5.4368	5.6092	0.000148166	0.00621237	NPC.vs.NNPC
ENSG00000154640	BTG3	1.25282	4.67862	5.60593	0.000148899	0.00623085	NPC.vs.NNPC
ENSG00000176293	ZNF135	-2.24004	1.78469	-5.60458	0.000149204	0.00623085	NPC.vs.NNPC
ENSG00000184574	LPAR5	-1.40588	3.36783	-5.60387	0.000149363	0.00623085	NPC.vs.NNPC
ENSG00000143630	HCN3	1.84311	1.97839	5.60296	0.000149568	0.00623085	NPC.vs.NNPC
ENSG00000196526	AFAP1	1.5454	6.11149	5.60157	0.000149883	0.00623085	NPC.vs.NNPC
ENSG00000106948	AKNA	-1.38529	8.33244	-5.60037	0.000150155	0.00623085	NPC.vs.NNPC
ENSG00000120913	PDLIM2	-1.37029	4.20439	-5.59934	0.000150388	0.00623085	NPC.vs.NNPC
ENSG00000235821	IFITM4P	-2.41503	-1.03487	-5.59844	0.000150595	0.00623085	NPC.vs.NNPC
ENSG00000232490	OSBPL10-AS1	-1.90203	1.87195	-5.5984	0.000150603	0.00623085	NPC.vs.NNPC
ENSG00000236911	RP11-78B10.2	-4.06013	0.628664	-5.59554	0.000151255	0.00624863	NPC.vs.NNPC
ENSG00000206967	Y_RNA	-1.76139	1.20665	-5.5944	0.000151516	0.00625022	NPC.vs.NNPC
ENSG00000185040	AC004980.11	2.71921	0.851888	5.59342	0.000151741	0.00625031	NPC.vs.NNPC
ENSG00000102445	KIAA0226L	-1.7586	4.48332	-5.59041	0.000152434	0.00626921	NPC.vs.NNPC
ENSG00000172795	DCP2	-0.893481	7.58583	-5.58949	0.000152646	0.00626921	NPC.vs.NNPC
ENSG00000196739	COL27A1	2.67117	6.32176	5.58683	0.000153262	0.00627418	NPC.vs.NNPC
ENSG00000083799	CYLD	-1.10086	7.92344	-5.58632	0.00015338	0.00627418	NPC.vs.NNPC
ENSG00000187824	TMEM220	-1.47651	2.37996	-5.58525	0.000153627	0.00627418	NPC.vs.NNPC
ENSG00000107968	MAP3K8	-1.12118	5.2336	-5.58506	0.000153672	0.00627418	NPC.vs.NNPC
ENSG00000245694	CRNDE	2.36142	3.49724	5.58364	0.000154003	0.00627418	NPC.vs.NNPC
ENSG00000137478	FCHSD2	-0.9227	6.73823	-5.58319	0.000154107	0.00627418	NPC.vs.NNPC
ENSG00000198081	ZBTB14	-0.89111	4.92521	-5.57602	0.000155789	0.00630792	NPC.vs.NNPC
ENSG00000165891	E2F7	1.44803	3.57308	5.57601	0.000155792	0.00630792	NPC.vs.NNPC
ENSG00000261098	RP11-819C21.1	-1.31675	3.35306	-5.57588	0.000155824	0.00630792	NPC.vs.NNPC
ENSG00000107731	UNC5B	2.17361	5.51125	5.57583	0.000155834	0.00630792	NPC.vs.NNPC
ENSG00000122386	ZNF205	1.48983	2.94024	5.57238	0.000156652	0.0063084	NPC.vs.NNPC
ENSG00000110848	CD69	-2.2396	4.72434	-5.57043	0.000157116	0.0063084	NPC.vs.NNPC
ENSG00000248785	HIGD1AP14	-2.09089	0.604539	-5.56993	0.000157234	0.0063084	NPC.vs.NNPC
ENSG00000069275	NUCKS1	0.857954	8.14023	5.56859	0.000157554	0.0063084	NPC.vs.NNPC
ENSG00000151718	WWC2	1.38024	5.32752	5.56821	0.000157647	0.0063084	NPC.vs.NNPC
ENSG00000187091	PLCD1	-1.42369	3.97098	-5.56567	0.000158254	0.0063084	NPC.vs.NNPC
ENSG00000233093	LINC00892	-2.19305	0.613145	-5.5643	0.000158584	0.0063084	NPC.vs.NNPC
ENSG00000076928	ARHGEF1	-1.21246	7.24996	-5.56347	0.000158781	0.0063084	NPC.vs.NNPC
ENSG00000198286	CARD11	-1.90089	5.77727	-5.56331	0.000158821	0.0063084	NPC.vs.NNPC
ENSG00000223030	AC091697.1	-2.08715	-0.669664	-5.56189	0.000159163	0.0063084	NPC.vs.NNPC
ENSG00000172005	MAL	-2.35453	2.21434	-5.56186	0.00015917	0.0063084	NPC.vs.NNPC
ENSG00000023902	PLEKHO1	-1.24469	6.37686	-5.56149	0.00015926	0.0063084	NPC.vs.NNPC
ENSG00000063660	GPC1	2.0197	5.65097	5.56068	0.000159456	0.0063084	NPC.vs.NNPC
ENSG00000174885	NLRP6	-2.75357	1.16914	-5.56001	0.000159618	0.0063084	NPC.vs.NNPC
ENSG00000227217	RP11-367J7.3	-2.24782	0.518645	-5.55986	0.000159655	0.0063084	NPC.vs.NNPC
ENSG00000112655	PTK7	2.53539	6.13096	5.55932	0.000159786	0.0063084	NPC.vs.NNPC
ENSG00000100078	PLA2G3	4.00911	2.4245	5.55857	0.000159967	0.0063084	NPC.vs.NNPC
ENSG00000143851	PTPN7	-1.34285	6.2817	-5.55834	0.000160022	0.0063084	NPC.vs.NNPC
ENSG00000135439	AGAP2	-1.39653	4.83974	-5.55769	0.000160181	0.0063084	NPC.vs.NNPC
ENSG00000118922	KLF12	-1.71063	6.50303	-5.55705	0.000160337	0.0063084	NPC.vs.NNPC
ENSG00000132640	BTBD3	1.47798	4.90115	5.55415	0.000161043	0.0063273	NPC.vs.NNPC
ENSG00000177406	RP11-218M22.1	-1.09632	3.7456	-5.55228	0.0001615	0.00633641	NPC.vs.NNPC
ENSG00000188107	EYS	-1.03859	3.83117	-5.55019	0.000162016	0.00634022	NPC.vs.NNPC
ENSG00000213744	RPS10P14	-1.7683	0.693556	-5.55005	0.000162049	0.00634022	NPC.vs.NNPC
ENSG00000240225	ZNF542	-1.42027	2.67221	-5.54341	0.000163692	0.00639562	NPC.vs.NNPC
ENSG00000221970	OR2A1	-2.26323	0.500294	-5.54127	0.000164226	0.00640755	NPC.vs.NNPC
ENSG00000248571	RP11-768B22.2	-1.72776	2.18716	-5.54026	0.000164478	0.00640847	NPC.vs.NNPC
ENSG00000145284	SCD5	2.77141	4.70617	5.53726	0.000165228	0.00641833	NPC.vs.NNPC
ENSG00000211882	TRAJ7	-1.81514	2.09084	-5.53632	0.000165464	0.00641833	NPC.vs.NNPC
ENSG00000138623	SEMA7A	-1.97698	5.38063	-5.53573	0.000165614	0.00641833	NPC.vs.NNPC
ENSG00000137177	KIF13A	1.47586	6.52297	5.53561	0.000165645	0.00641833	NPC.vs.NNPC
ENSG00000256314	RP11-338E21.3	-1.64441	1.47365	-5.53256	0.000166415	0.00643932	NPC.vs.NNPC
ENSG00000197880	MDS2	-3.42178	-0.998085	-5.5282	0.000167522	0.00647322	NPC.vs.NNPC
ENSG00000256582	RP11-75L1.1	-2.2648	0.127629	-5.52534	0.000168253	0.00649252	NPC.vs.NNPC
ENSG00000109814	UGDH	0.918907	5.00966	5.5212	0.000169317	0.00650023	NPC.vs.NNPC
ENSG00000095397	DFNB31	1.88106	3.94993	5.5207	0.000169446	0.00650023	NPC.vs.NNPC
ENSG00000229368	AC090587.4	-1.96075	0.79754	-5.52052	0.00016949	0.00650023	NPC.vs.NNPC
ENSG00000081148	IMPG2	-1.23834	2.51915	-5.52007	0.000169607	0.00650023	NPC.vs.NNPC
ENSG00000178199	ZC3H12D	-1.90358	5.84556	-5.52006	0.00016961	0.00650023	NPC.vs.NNPC
ENSG00000177570	SAMD12	1.17373	5.5349	5.51725	0.000170337	0.0065192	NPC.vs.NNPC
ENSG00000242522	KLHL6-AS1	-1.61706	1.3356	-5.51532	0.00017084	0.00652386	NPC.vs.NNPC
ENSG00000104880	ARHGEF18	-0.988409	5.50619	-5.515	0.000170923	0.00652386	NPC.vs.NNPC
ENSG00000105483	CARD8	-1.12078	7.16311	-5.51335	0.000171353	0.00653141	NPC.vs.NNPC
ENSG00000122861	PLAU	2.90683	5.82428	5.51026	0.000172161	0.00655215	NPC.vs.NNPC
ENSG00000127616	SMARCA4	1.25828	7.72115	5.50937	0.000172396	0.00655215	NPC.vs.NNPC
ENSG00000257497	RP11-585P4.5	-1.52455	1.29608	-5.5086	0.000172597	0.00655215	NPC.vs.NNPC
ENSG00000100503	NIN	-1.06793	8.15256	-5.50693	0.000173038	0.00655601	NPC.vs.NNPC
ENSG00000171817	ZNF540	-1.79708	3.01905	-5.50645	0.000173165	0.00655601	NPC.vs.NNPC
ENSG00000258885	RP11-344B23.2	-2.96184	-0.34822	-5.50074	0.00017468	0.00660447	NPC.vs.NNPC
ENSG00000233261	LINC00264	-1.89823	-0.343387	-5.49789	0.000175439	0.00661509	NPC.vs.NNPC
ENSG00000103653	CSK	-1.04272	6.85871	-5.49747	0.000175553	0.00661509	NPC.vs.NNPC
ENSG00000177045	SIX5	1.62844	2.07093	5.49704	0.000175668	0.00661509	NPC.vs.NNPC
ENSG00000259073	FOXN3-AS2	-1.32332	2.96347	-5.49485	0.000176257	0.00662581	NPC.vs.NNPC
ENSG00000100628	ASB2	-1.66428	3.43954	-5.49423	0.000176424	0.00662581	NPC.vs.NNPC
ENSG00000187079	TEAD1	1.56226	6.32007	5.4894	0.000177728	0.00665643	NPC.vs.NNPC
ENSG00000188910	GJB3	2.54784	3.76257	5.48938	0.000177733	0.00665643	NPC.vs.NNPC
ENSG00000134247	PTGFRN	2.08733	6.16547	5.48858	0.00017795	0.00665643	NPC.vs.NNPC
ENSG00000112799	LY86	-1.85056	3.09634	-5.4853	0.000178846	0.00667604	NPC.vs.NNPC
ENSG00000255518	RP11-148O21.4	-3.49125	-0.0885431	-5.48492	0.00017895	0.00667604	NPC.vs.NNPC
ENSG00000176105	YES1	1.35079	5.82886	5.48028	0.000180223	0.00670612	NPC.vs.NNPC
ENSG00000155099	TMEM55A	-1.43651	2.36789	-5.48024	0.000180233	0.00670612	NPC.vs.NNPC
ENSG00000254774	RP11-148O21.3	-3.39992	0.163717	-5.47919	0.000180523	0.006708	NPC.vs.NNPC
ENSG00000137502	RAB30	-1.48678	6.08711	-5.4749	0.000181711	0.00672887	NPC.vs.NNPC
ENSG00000185697	MYBL1	-1.42057	4.23046	-5.47472	0.000181762	0.00672887	NPC.vs.NNPC
ENSG00000091831	ESR1	-1.38173	4.52359	-5.47457	0.000181803	0.00672887	NPC.vs.NNPC
ENSG00000234432	RP11-1275H24.1	2.02945	2.17832	5.47278	0.000182301	0.00673842	NPC.vs.NNPC
ENSG00000182993	C12orf60	-1.30441	2.02563	-5.46781	0.000183692	0.00677305	NPC.vs.NNPC
ENSG00000076770	MBNL3	-0.973679	6.29552	-5.46771	0.00018372	0.00677305	NPC.vs.NNPC
ENSG00000134109	EDEM1	-0.865745	7.25442	-5.46626	0.000184129	0.00677922	NPC.vs.NNPC
ENSG00000213088	DARC	-2.21683	3.16103	-5.4635	0.000184906	0.00678249	NPC.vs.NNPC
ENSG00000182404	RP1-86D1.3	1.90361	2.1658	5.46285	0.000185092	0.00678249	NPC.vs.NNPC
ENSG00000167261	DPEP2	-2.39719	3.3005	-5.46244	0.000185209	0.00678249	NPC.vs.NNPC
ENSG00000202047	RNA5SP324	-2.34976	-0.299969	-5.46215	0.000185291	0.00678249	NPC.vs.NNPC
ENSG00000254272	RP11-382J24.2	-1.53837	1.37164	-5.46133	0.000185524	0.00678249	NPC.vs.NNPC
ENSG00000118308	LRMP	-2.16984	6.20222	-5.46083	0.000185666	0.00678249	NPC.vs.NNPC
ENSG00000159459	UBR1	-0.810635	6.97514	-5.45858	0.000186305	0.00679698	NPC.vs.NNPC
ENSG00000164088	PPM1M	-1.00983	5.23333	-5.4532	0.000187849	0.00683777	NPC.vs.NNPC
ENSG00000223804	RP6-206I17.1	-1.37655	2.55963	-5.45298	0.00018791	0.00683777	NPC.vs.NNPC
ENSG00000109906	ZBTB16	-2.03418	1.69209	-5.452	0.000188193	0.00683923	NPC.vs.NNPC
ENSG00000163719	MTMR14	-0.861874	6.24929	-5.45054	0.000188616	0.00684417	NPC.vs.NNPC
ENSG00000103472	RRN3P2	-1.42948	4.28178	-5.44984	0.000188816	0.00684417	NPC.vs.NNPC
ENSG00000150275	PCDH15	-3.79564	-0.255721	-5.4473	0.000189553	0.00685958	NPC.vs.NNPC
ENSG00000255354	RP11-148O21.2	-3.20947	0.931955	-5.44669	0.00018973	0.00685958	NPC.vs.NNPC
ENSG00000198792	TMEM184B	0.956349	4.73684	5.44468	0.000190316	0.00686684	NPC.vs.NNPC
ENSG00000135090	TAOK3	-0.941509	6.39888	-5.44433	0.00019042	0.00686684	NPC.vs.NNPC
ENSG00000152404	CWF19L2	-0.937873	5.70521	-5.43659	0.000192693	0.00692814	NPC.vs.NNPC
ENSG00000211849	TRAJ40	-1.64246	1.36916	-5.43649	0.000192723	0.00692814	NPC.vs.NNPC
ENSG00000107130	NCS1	1.64116	4.40298	5.4355	0.000193016	0.00692814	NPC.vs.NNPC
ENSG00000162267	ITIH3	-1.83944	1.11061	-5.43508	0.00019314	0.00692814	NPC.vs.NNPC
ENSG00000205542	TMSB4X	-1.2832	9.10831	-5.43437	0.000193353	0.00692814	NPC.vs.NNPC
ENSG00000214851	LINC00612	-2.48312	2.39528	-5.42856	0.000195084	0.00697441	NPC.vs.NNPC
ENSG00000146021	KLHL3	-1.61879	3.97705	-5.42837	0.00019514	0.00697441	NPC.vs.NNPC
ENSG00000197497	ZNF665	-1.66377	1.83129	-5.42706	0.000195534	0.00697959	NPC.vs.NNPC
ENSG00000211864	TRAJ25	-1.80514	1.5172	-5.41842	0.000198146	0.00703266	NPC.vs.NNPC
ENSG00000088256	GNA11	1.47655	4.9591	5.41834	0.000198171	0.00703266	NPC.vs.NNPC
ENSG00000136051	KIAA1033	-0.738211	7.97691	-5.41827	0.000198193	0.00703266	NPC.vs.NNPC
ENSG00000247982	LINC00926	-3.01249	4.5244	-5.41728	0.000198495	0.00703266	NPC.vs.NNPC
ENSG00000137265	IRF4	-0.74977	7.19991	-5.41525	0.000199114	0.00703266	NPC.vs.NNPC
ENSG00000142731	PLK4	1.22918	4.58641	5.41346	0.000199664	0.00703266	NPC.vs.NNPC
ENSG00000185630	PBX1	2.28572	7.03482	5.41313	0.000199763	0.00703266	NPC.vs.NNPC
ENSG00000225569	CCT4P2	-2.23559	0.726086	-5.41311	0.000199771	0.00703266	NPC.vs.NNPC
ENSG00000263603	CTD-2349P21.5	1.97888	1.29805	5.41305	0.000199789	0.00703266	NPC.vs.NNPC
ENSG00000175322	ZNF519	0.882817	4.65485	5.41232	0.000200014	0.00703266	NPC.vs.NNPC
ENSG00000234807	RP4-794H19.2	-1.61093	0.00429971	-5.41105	0.000200404	0.00703266	NPC.vs.NNPC
ENSG00000171988	JMJD1C	-0.600742	8.21662	-5.41024	0.000200655	0.00703266	NPC.vs.NNPC
ENSG00000249179	RP11-39E3.6	2.38934	1.62473	5.40998	0.000200733	0.00703266	NPC.vs.NNPC
ENSG00000218052	RP11-561C5.5	-1.84061	0.766085	-5.40993	0.000200749	0.00703266	NPC.vs.NNPC
ENSG00000267702	RP11-53B2.2	-1.0027	5.3754	-5.40985	0.000200776	0.00703266	NPC.vs.NNPC
ENSG00000138796	HADH	1.09612	4.70842	5.40564	0.00020208	0.00706953	NPC.vs.NNPC
ENSG00000182557	SPNS3	-1.87463	1.28122	-5.40371	0.00020268	0.00707456	NPC.vs.NNPC
ENSG00000168487	BMP1	2.01078	4.92659	5.40356	0.000202727	0.00707456	NPC.vs.NNPC
ENSG00000142798	HSPG2	1.62068	8.61755	5.3991	0.000204126	0.00711155	NPC.vs.NNPC
ENSG00000164818	HEATR2	1.14874	5.01366	5.39835	0.000204362	0.00711155	NPC.vs.NNPC
ENSG00000099994	SUSD2	1.42861	2.12262	5.39776	0.000204547	0.00711155	NPC.vs.NNPC
ENSG00000176890	TYMS	1.28218	4.62236	5.39506	0.0002054	0.00713238	NPC.vs.NNPC
ENSG00000135540	NHSL1	2.52458	5.00665	5.39274	0.000206135	0.00714907	NPC.vs.NNPC
ENSG00000183960	KCNH8	-3.20023	1.37473	-5.38964	0.000207123	0.0071666	NPC.vs.NNPC
ENSG00000002745	WNT16	-1.98406	0.994017	-5.38955	0.000207151	0.0071666	NPC.vs.NNPC
ENSG00000264198	RP11-94L15.2	-1.32869	7.46988	-5.38403	0.000208919	0.00721667	NPC.vs.NNPC
ENSG00000167562	ZNF701	-1.12052	4.50056	-5.38327	0.000209164	0.00721667	NPC.vs.NNPC
ENSG00000057019	DCBLD2	1.3106	5.70764	5.38264	0.000209369	0.00721667	NPC.vs.NNPC
ENSG00000083444	PLOD1	1.06195	5.30972	5.37956	0.000210367	0.00724218	NPC.vs.NNPC
ENSG00000211860	TRAJ29	-1.97487	2.04048	-5.37699	0.000211201	0.00726201	NPC.vs.NNPC
ENSG00000232381	OR52U1P	-2.42342	-0.265396	-5.37485	0.000211901	0.00727718	NPC.vs.NNPC
ENSG00000169413	RNASE6	-1.76112	3.60981	-5.37074	0.00021325	0.00731454	NPC.vs.NNPC
ENSG00000234751	AP002381.2	-1.4046	2.01258	-5.3671	0.00021445	0.00733909	NPC.vs.NNPC
ENSG00000232949	AC002480.4	-2.56011	0.590046	-5.36699	0.000214488	0.00733909	NPC.vs.NNPC
ENSG00000256372	RP11-428G5.4	-2.75062	-0.411022	-5.36568	0.000214922	0.00734439	NPC.vs.NNPC
ENSG00000258111	RP11-43D4.2	-1.34425	2.7919	-5.36414	0.000215432	0.00734439	NPC.vs.NNPC
ENSG00000197520	FAM177B	-2.58269	2.79401	-5.36327	0.000215722	0.00734439	NPC.vs.NNPC
ENSG00000100321	SYNGR1	-1.64769	3.43416	-5.36314	0.000215767	0.00734439	NPC.vs.NNPC
ENSG00000074696	PTPLAD1	1.2015	6.51811	5.362	0.000216147	0.00734439	NPC.vs.NNPC
ENSG00000163833	FBXO40	-1.67309	0.594335	-5.36052	0.000216643	0.00734439	NPC.vs.NNPC
ENSG00000205302	SNX2	-0.893236	6.53222	-5.36019	0.000216753	0.00734439	NPC.vs.NNPC
ENSG00000260551	PWRN2	-4.01388	-1.76543	-5.35955	0.000216966	0.00734439	NPC.vs.NNPC
ENSG00000110031	LPXN	-1.26911	6.17222	-5.35946	0.000216996	0.00734439	NPC.vs.NNPC
ENSG00000229327	RP11-135A24.2	-1.14332	1.54342	-5.35463	0.000218624	0.00739058	NPC.vs.NNPC
ENSG00000137642	SORL1	-0.954581	8.38375	-5.35318	0.000219115	0.00739145	NPC.vs.NNPC
ENSG00000249476	CTD-2587M2.1	-1.51619	3.34166	-5.353	0.000219176	0.00739145	NPC.vs.NNPC
ENSG00000211847	TRAJ42	-1.2641	1.33579	-5.34999	0.000220197	0.007417	NPC.vs.NNPC
ENSG00000118946	PCDH17	1.70858	3.71221	5.34901	0.000220533	0.00741942	NPC.vs.NNPC
ENSG00000260675	CTD-2576D5.3	-2.50224	-0.563002	-5.34803	0.000220867	0.00742176	NPC.vs.NNPC
ENSG00000007402	CACNA2D2	-1.45134	1.95222	-5.34616	0.000221507	0.00743437	NPC.vs.NNPC
ENSG00000259709	CTD-2184D3.7	-1.51882	1.6619	-5.34226	0.000222847	0.00747042	NPC.vs.NNPC
ENSG00000196584	XRCC2	1.7351	4.40074	5.34002	0.000223621	0.00747828	NPC.vs.NNPC
ENSG00000072315	TRPC5	-1.4305	1.30016	-5.33842	0.000224176	0.00747828	NPC.vs.NNPC
ENSG00000067177	PHKA1	1.87796	4.06314	5.33809	0.000224289	0.00747828	NPC.vs.NNPC
ENSG00000185800	DMWD	0.982351	4.84964	5.33739	0.000224532	0.00747828	NPC.vs.NNPC
ENSG00000229645	LINC00341	-1.11877	4.54096	-5.33713	0.000224626	0.00747828	NPC.vs.NNPC
ENSG00000245105	A2M-AS1	-2.26751	2.72247	-5.33586	0.000225067	0.00747828	NPC.vs.NNPC
ENSG00000233806	AC131097.3	-1.91615	2.00544	-5.33569	0.000225124	0.00747828	NPC.vs.NNPC
ENSG00000263883	RP11-51F16.5	-1.37078	0.557389	-5.33536	0.000225239	0.00747828	NPC.vs.NNPC
ENSG00000153551	CMTM7	-1.58661	4.37351	-5.33468	0.000225477	0.00747828	NPC.vs.NNPC
ENSG00000186854	TRABD2A	-2.42099	3.8883	-5.33386	0.000225763	0.00747894	NPC.vs.NNPC
ENSG00000107317	PTGDS	-2.25139	5.11472	-5.33016	0.000227062	0.00751311	NPC.vs.NNPC
ENSG00000085265	FCN1	-2.27654	2.51921	-5.32798	0.000227831	0.00752966	NPC.vs.NNPC
ENSG00000129003	VPS13C	-0.720357	9.77345	-5.32535	0.000228764	0.00754329	NPC.vs.NNPC
ENSG00000120549	KIAA1217	2.65114	6.80881	5.32477	0.000228967	0.00754329	NPC.vs.NNPC
ENSG00000117906	RCN2	1.09278	5.79159	5.32454	0.000229048	0.00754329	NPC.vs.NNPC
ENSG00000134954	ETS1	-1.54672	8.01584	-5.3186	0.000231168	0.00760342	NPC.vs.NNPC
ENSG00000139737	SLAIN1	-1.7311	3.21445	-5.31791	0.000231415	0.00760342	NPC.vs.NNPC
ENSG00000112137	PHACTR1	-1.60717	4.34776	-5.31282	0.000233251	0.00765478	NPC.vs.NNPC
ENSG00000005810	MYCBP2	-1.04584	9.33948	-5.31155	0.000233711	0.00766093	NPC.vs.NNPC
ENSG00000099308	MAST3	-1.01319	5.74932	-5.30968	0.000234392	0.00767428	NPC.vs.NNPC
ENSG00000235529	AGAP1-IT1	2.91621	0.769983	5.30731	0.000235255	0.00769358	NPC.vs.NNPC
ENSG00000226945	RP11-564A8.4	-3.3578	-0.586897	-5.30608	0.000235707	0.0076994	NPC.vs.NNPC
ENSG00000163788	SNRK	-0.86169	6.22782	-5.30368	0.000236588	0.00771356	NPC.vs.NNPC
ENSG00000005844	ITGAL	-1.51201	7.21868	-5.3034	0.00023669	0.00771356	NPC.vs.NNPC
ENSG00000149781	FERMT3	-1.30955	6.36773	-5.3022	0.00023713	0.00771896	NPC.vs.NNPC
ENSG00000161996	WDR90	1.49971	6.00725	5.30144	0.00023741	0.00771911	NPC.vs.NNPC
ENSG00000211871	TRAJ18	-1.67889	2.16775	-5.29926	0.000238217	0.00773641	NPC.vs.NNPC
ENSG00000129116	PALLD	1.4909	6.61821	5.29818	0.000238615	0.00774039	NPC.vs.NNPC
ENSG00000228278	ORM2	-1.49275	1.30623	-5.29638	0.000239283	0.00775201	NPC.vs.NNPC
ENSG00000197965	MPZL1	0.857406	7.04144	5.29573	0.000239525	0.00775201	NPC.vs.NNPC
ENSG00000231169	EEF1B2P1	-1.39688	1.64174	-5.29272	0.000240649	0.00776982	NPC.vs.NNPC
ENSG00000205213	LGR4	2.69881	5.10728	5.29243	0.000240761	0.00776982	NPC.vs.NNPC
ENSG00000197705	KLHL14	-3.23845	1.67626	-5.29204	0.000240905	0.00776982	NPC.vs.NNPC
ENSG00000105722	ERF	1.00271	5.01497	5.29104	0.000241281	0.00777302	NPC.vs.NNPC
ENSG00000261490	RP11-448G15.3	-1.25837	4.29244	-5.28742	0.00024264	0.00780785	NPC.vs.NNPC
ENSG00000143179	UCK2	1.51394	5.99369	5.28414	0.000243884	0.00783888	NPC.vs.NNPC
ENSG00000237286	AC004906.3	-1.77684	1.19472	-5.28096	0.000245093	0.00786737	NPC.vs.NNPC
ENSG00000136159	NUDT15	1.3346	4.07747	5.28034	0.00024533	0.00786737	NPC.vs.NNPC
ENSG00000104936	DMPK	1.34202	4.48511	5.27912	0.000245797	0.00787334	NPC.vs.NNPC
ENSG00000138448	ITGAV	1.90995	8.56198	5.2761	0.000246957	0.00789982	NPC.vs.NNPC
ENSG00000225195	RP11-338E21.2	-1.38325	1.19983	-5.2755	0.000247186	0.00789982	NPC.vs.NNPC
ENSG00000164463	CREBRF	-0.972436	6.58321	-5.27052	0.000249111	0.00795231	NPC.vs.NNPC
ENSG00000149577	SIDT2	-1.0121	5.76653	-5.26819	0.000250017	0.00797216	NPC.vs.NNPC
ENSG00000021826	CPS1	4.19709	2.38171	5.267	0.000250482	0.00797794	NPC.vs.NNPC
ENSG00000162892	IL24	-2.25167	3.82221	-5.26339	0.000251896	0.00800896	NPC.vs.NNPC
ENSG00000228427	RP5-1091N2.9	-1.52809	1.63261	-5.26306	0.000252026	0.00800896	NPC.vs.NNPC
ENSG00000263787	RP11-456D7.1	-1.6931	1.49419	-5.2618	0.000252521	0.008009	NPC.vs.NNPC
ENSG00000171574	ZNF584	1.056	4.1306	5.2616	0.000252598	0.008009	NPC.vs.NNPC
ENSG00000257925	RP11-493L12.3	-1.51503	1.02626	-5.26076	0.000252929	0.00800917	NPC.vs.NNPC
ENSG00000251002	AE000661.37	-2.01953	0.796401	-5.26014	0.000253173	0.00800917	NPC.vs.NNPC
ENSG00000158258	CLSTN2	4.55284	3.06598	5.25863	0.00025377	0.00801902	NPC.vs.NNPC
ENSG00000129993	CBFA2T3	-1.77682	3.3342	-5.2552	0.000255135	0.0080531	NPC.vs.NNPC
ENSG00000267412	CTC-265F19.2	-2.26018	0.427219	-5.2529	0.000256052	0.00806433	NPC.vs.NNPC
ENSG00000258733	CTD-2341M24.1	-1.4912	2.14416	-5.25253	0.000256199	0.00806433	NPC.vs.NNPC
ENSG00000159314	ARHGAP27	-0.964098	6.55222	-5.25215	0.000256352	0.00806433	NPC.vs.NNPC
ENSG00000173889	PHC3	-0.608615	7.12995	-5.25008	0.00025718	0.00808133	NPC.vs.NNPC
ENSG00000162073	PAQR4	1.64393	3.69507	5.24842	0.000257849	0.00809329	NPC.vs.NNPC
ENSG00000258928	RP11-463J10.2	-1.49025	1.92814	-5.24717	0.000258349	0.00809995	NPC.vs.NNPC
ENSG00000228670	NANOGP2	1.88696	1.04539	5.24644	0.000258648	0.00810027	NPC.vs.NNPC
ENSG00000147905	ZCCHC7	-0.916948	6.31903	-5.2423	0.000260324	0.00812743	NPC.vs.NNPC
ENSG00000169016	E2F6	1.02399	4.47704	5.2419	0.000260488	0.00812743	NPC.vs.NNPC
ENSG00000227507	LTB	-2.2908	5.1307	-5.24181	0.000260522	0.00812743	NPC.vs.NNPC
ENSG00000138413	IDH1	1.22483	6.57239	5.24097	0.000260867	0.00812743	NPC.vs.NNPC
ENSG00000136193	SCRN1	-1.16629	5.54428	-5.23925	0.000261569	0.00812743	NPC.vs.NNPC
ENSG00000223929	AC007381.2	-2.67243	-0.210988	-5.23882	0.000261743	0.00812743	NPC.vs.NNPC
ENSG00000164930	FZD6	1.5615	5.97012	5.23878	0.00026176	0.00812743	NPC.vs.NNPC
ENSG00000167769	ACER1	-3.61258	-1.87153	-5.23861	0.00026183	0.00812743	NPC.vs.NNPC
ENSG00000137343	ATAT1	1.09308	3.12224	5.237	0.000262487	0.00813883	NPC.vs.NNPC
ENSG00000230138	RP11-117D22.2	-3.51261	-1.06415	-5.23548	0.000263115	0.00814019	NPC.vs.NNPC
ENSG00000244198	RP4-545C24.1	-1.83094	1.93367	-5.23415	0.000263661	0.00814019	NPC.vs.NNPC
ENSG00000160593	AMICA1	-1.78751	5.83528	-5.23377	0.000263816	0.00814019	NPC.vs.NNPC
ENSG00000156171	DRAM2	-0.982447	6.19623	-5.23349	0.000263934	0.00814019	NPC.vs.NNPC
ENSG00000204296	C6orf10	-1.76016	2.83638	-5.23338	0.000263979	0.00814019	NPC.vs.NNPC
ENSG00000237440	ZNF737	-1.74833	4.3696	-5.23158	0.000264723	0.00814701	NPC.vs.NNPC
ENSG00000235505	RP11-693N9.2	-1.62251	3.38848	-5.23144	0.000264781	0.00814701	NPC.vs.NNPC
ENSG00000174469	CNTNAP2	3.27045	4.743	5.22712	0.000266573	0.0081932	NPC.vs.NNPC
ENSG00000138814	PPP3CA	-0.67495	5.73756	-5.22028	0.000269442	0.00827231	NPC.vs.NNPC
ENSG00000163728	TTC14	-1.175	6.50668	-5.21913	0.000269927	0.00827817	NPC.vs.NNPC
ENSG00000091127	PUS7	1.58262	5.2858	5.21655	0.000271022	0.00829574	NPC.vs.NNPC
ENSG00000211925	IGHD2-8	-4.24667	-1.68266	-5.21599	0.000271258	0.00829574	NPC.vs.NNPC
ENSG00000150760	DOCK1	1.63539	6.53407	5.21566	0.000271401	0.00829574	NPC.vs.NNPC
ENSG00000126882	FAM78A	-1.44133	5.54899	-5.215	0.000271682	0.00829574	NPC.vs.NNPC
ENSG00000266947	RP11-799D4.4	-1.49236	2.83653	-5.2117	0.000273088	0.00832964	NPC.vs.NNPC
ENSG00000230489	VAV3-AS1	-2.86003	0.168351	-5.20893	0.000274275	0.00835677	NPC.vs.NNPC
ENSG00000132464	ENAM	-1.77387	1.72756	-5.20639	0.000275368	0.00837216	NPC.vs.NNPC
ENSG00000224420	ADM5	1.64775	1.48232	5.20633	0.000275394	0.00837216	NPC.vs.NNPC
ENSG00000204282	TNRC6C-AS1	-1.2734	4.36298	-5.20568	0.000275675	0.00837216	NPC.vs.NNPC
ENSG00000138074	SLC5A6	1.1082	6.01117	5.20352	0.000276613	0.00838451	NPC.vs.NNPC
ENSG00000176274	SLC25A53	-1.28744	3.19979	-5.20296	0.000276852	0.00838451	NPC.vs.NNPC
ENSG00000175895	PLEKHF2	-1.17431	5.8783	-5.20268	0.000276976	0.00838451	NPC.vs.NNPC
ENSG00000175216	CKAP5	0.757313	7.58409	5.20116	0.000277635	0.00839383	NPC.vs.NNPC
ENSG00000138135	CH25H	-2.29316	0.979773	-5.2006	0.000277882	0.00839383	NPC.vs.NNPC
ENSG00000236290	EEF1GP7	-2.12486	-0.535978	-5.19878	0.000278675	0.00840057	NPC.vs.NNPC
ENSG00000179715	PCED1B	-1.27175	4.20724	-5.1985	0.000278796	0.00840057	NPC.vs.NNPC
ENSG00000172270	BSG	1.1484	6.58416	5.19803	0.000279002	0.00840057	NPC.vs.NNPC
ENSG00000211877	TRAJ12	-1.51745	2.4619	-5.19488	0.000280386	0.00842892	NPC.vs.NNPC
ENSG00000164916	FOXK1	0.962156	7.53983	5.19452	0.000280544	0.00842892	NPC.vs.NNPC
ENSG00000241106	HLA-DOB	-1.9407	4.1706	-5.19268	0.000281356	0.00844427	NPC.vs.NNPC
ENSG00000162434	JAK1	-0.727969	8.4821	-5.19163	0.000281819	0.00844917	NPC.vs.NNPC
ENSG00000047579	DTNBP1	-0.853313	4.10532	-5.19077	0.000282198	0.0084515	NPC.vs.NNPC
ENSG00000162511	LAPTM5	-1.16541	7.91615	-5.1879	0.000283473	0.00848065	NPC.vs.NNPC
ENSG00000269290	RP11-869B15.1	-1.34244	0.958353	-5.18582	0.000284402	0.00849938	NPC.vs.NNPC
ENSG00000247193	RP11-431M7.3	-1.84832	-0.772467	-5.18384	0.000285285	0.0085032	NPC.vs.NNPC
ENSG00000164512	ANKRD55	-3.05077	0.169105	-5.18364	0.000285374	0.0085032	NPC.vs.NNPC
ENSG00000260286	RP3-369A17.5	-3.28475	-1.51672	-5.1835	0.000285438	0.0085032	NPC.vs.NNPC
ENSG00000211874	TRAJ15	-1.95067	1.51063	-5.18042	0.000286824	0.00853543	NPC.vs.NNPC
ENSG00000166503	HDGFRP3	1.66673	4.83261	5.17347	0.00028997	0.00861066	NPC.vs.NNPC
ENSG00000168067	MAP4K2	-1.54245	5.05553	-5.17284	0.000290258	0.00861066	NPC.vs.NNPC
ENSG00000216802	RP11-390P2.2	2.32964	1.62508	5.17281	0.000290271	0.00861066	NPC.vs.NNPC
ENSG00000183840	GPR39	2.64774	1.52224	5.17003	0.000291546	0.00863936	NPC.vs.NNPC
ENSG00000137801	THBS1	2.02358	7.75203	5.16527	0.000293733	0.00869498	NPC.vs.NNPC
ENSG00000228789	HCG22	-3.36321	-0.937573	-5.16356	0.000294525	0.00870925	NPC.vs.NNPC
ENSG00000211850	TRAJ39	-1.60311	1.33187	-5.1608	0.000295808	0.00873434	NPC.vs.NNPC
ENSG00000012660	ELOVL5	-0.816961	6.94717	-5.15923	0.00029654	0.00873434	NPC.vs.NNPC
ENSG00000201791	SNORA63	-2.24171	0.276328	-5.15855	0.000296858	0.00873434	NPC.vs.NNPC
ENSG00000259097	RP11-61O1.1	-4.09421	-2.59065	-5.15848	0.00029689	0.00873434	NPC.vs.NNPC
ENSG00000238164	RP3-395M20.8	-1.16792	3.68574	-5.1584	0.000296928	0.00873434	NPC.vs.NNPC
ENSG00000215867	KRT18P57	-1.08593	3.53603	-5.15741	0.000297392	0.00873873	NPC.vs.NNPC
ENSG00000154380	ENAH	2.36428	6.35933	5.15666	0.000297743	0.00873873	NPC.vs.NNPC
ENSG00000245812	RP11-175K6.1	-1.87605	0.193654	-5.15609	0.00029801	0.00873873	NPC.vs.NNPC
ENSG00000133247	SUV420H2	0.97036	3.69036	5.15515	0.000298452	0.00874255	NPC.vs.NNPC
ENSG00000105426	PTPRS	1.39307	6.67223	5.15444	0.000298786	0.00874322	NPC.vs.NNPC
ENSG00000188916	FAM196A	1.47133	3.41845	5.15335	0.000299298	0.0087444	NPC.vs.NNPC
ENSG00000228960	OR2A9P	-1.97182	-0.214333	-5.15303	0.000299449	0.0087444	NPC.vs.NNPC
ENSG00000180884	ZNF792	-1.19992	4.29251	-5.15033	0.000300724	0.00875155	NPC.vs.NNPC
ENSG00000211851	TRAJ38	-1.72327	1.82761	-5.14992	0.000300918	0.00875155	NPC.vs.NNPC
ENSG00000167930	ITFG3	0.916184	4.00558	5.14992	0.000300919	0.00875155	NPC.vs.NNPC
ENSG00000054611	TBC1D22A	-0.768909	6.4108	-5.14958	0.000301078	0.00875155	NPC.vs.NNPC
ENSG00000223881	RP11-553K8.2	-3.38479	-1.55853	-5.14875	0.000301473	0.00875155	NPC.vs.NNPC
ENSG00000105641	SLC5A5	-1.94527	-0.0901798	-5.14856	0.000301563	0.00875155	NPC.vs.NNPC
ENSG00000126246	IGFLR1	-1.5456	1.3031	-5.14374	0.000303864	0.00880924	NPC.vs.NNPC
ENSG00000117724	CENPF	1.99439	7.31967	5.14177	0.000304808	0.00881584	NPC.vs.NNPC
ENSG00000258875	CTD-2547L24.3	-1.14088	1.32339	-5.14141	0.00030498	0.00881584	NPC.vs.NNPC
ENSG00000160207	HSF2BP	1.4567	1.23002	5.1413	0.000305033	0.00881584	NPC.vs.NNPC
ENSG00000070018	LRP6	1.61391	6.43284	5.13899	0.000306148	0.00883385	NPC.vs.NNPC
ENSG00000152818	UTRN	-1.12634	9.53144	-5.13838	0.000306444	0.00883385	NPC.vs.NNPC
ENSG00000138658	C4orf21	0.710778	5.73931	5.13791	0.000306668	0.00883385	NPC.vs.NNPC
ENSG00000255867	DENND5B-AS1	-1.80836	0.402453	-5.13683	0.000307192	0.00883385	NPC.vs.NNPC
ENSG00000110934	BIN2	-1.58124	5.5831	-5.13675	0.000307229	0.00883385	NPC.vs.NNPC
ENSG00000222057	RNU4-62P	-1.65968	0.0490894	-5.13224	0.000309423	0.00888783	NPC.vs.NNPC
ENSG00000269220	LINC00528	-1.50935	1.85509	-5.1312	0.000309931	0.00889076	NPC.vs.NNPC
ENSG00000246422	CTD-2024I7.13	-0.879131	3.73106	-5.13021	0.000310417	0.00889076	NPC.vs.NNPC
ENSG00000174718	KIAA1551	-1.19801	8.75586	-5.12951	0.000310761	0.00889076	NPC.vs.NNPC
ENSG00000265206	MIR142	-1.84814	4.33147	-5.12945	0.000310791	0.00889076	NPC.vs.NNPC
ENSG00000112851	ERBB2IP	-0.764552	8.18582	-5.12728	0.000311856	0.00891216	NPC.vs.NNPC
ENSG00000234484	RP1-55C23.7	-2.11366	-1.02438	-5.12657	0.000312203	0.00891302	NPC.vs.NNPC
ENSG00000240767	RN7SL288P	-1.69551	1.68823	-5.12536	0.000312803	0.00891502	NPC.vs.NNPC
ENSG00000230322	RP3-323N1.2	-1.38612	3.67827	-5.12515	0.000312908	0.00891502	NPC.vs.NNPC
ENSG00000188848	BEND4	-2.78577	2.42372	-5.12382	0.000313561	0.00891607	NPC.vs.NNPC
ENSG00000257824	RP11-1049A21.2	-1.45327	1.35346	-5.12333	0.000313806	0.00891607	NPC.vs.NNPC
ENSG00000102098	SCML2	1.94334	2.44153	5.1219	0.000314516	0.00891607	NPC.vs.NNPC
ENSG00000244119	PDCL3P4	-1.79912	1.3959	-5.12166	0.000314635	0.00891607	NPC.vs.NNPC
ENSG00000089327	FXYD5	-1.37045	4.8504	-5.12132	0.000314804	0.00891607	NPC.vs.NNPC
ENSG00000160856	FCRL3	-2.45336	5.12058	-5.12089	0.000315017	0.00891607	NPC.vs.NNPC
ENSG00000181800	CELF2-AS1	-1.36484	3.85659	-5.12058	0.000315172	0.00891607	NPC.vs.NNPC
ENSG00000176438	SYNE3	-1.02549	5.91413	-5.11995	0.000315484	0.00891607	NPC.vs.NNPC
ENSG00000213049	HNRNPA1P34	-2.10141	-0.0432846	-5.11916	0.00031588	0.00891828	NPC.vs.NNPC
ENSG00000188488	SERPINA5	-3.11949	-1.35078	-5.11815	0.000316384	0.00892355	NPC.vs.NNPC
ENSG00000171100	MTM1	-1.096	4.57254	-5.1171	0.000316908	0.00892554	NPC.vs.NNPC
ENSG00000240435	RPS12P27	-1.11397	1.95274	-5.11596	0.000317478	0.00892554	NPC.vs.NNPC
ENSG00000243637	AC019221.4	-1.75202	0.459742	-5.11473	0.000318096	0.00892554	NPC.vs.NNPC
ENSG00000177596	AL355390.1	-4.039	-0.650502	-5.11325	0.000318841	0.00892554	NPC.vs.NNPC
ENSG00000196622	RIMBP3	-1.92642	0.906644	-5.11287	0.000319036	0.00892554	NPC.vs.NNPC
ENSG00000127564	PKMYT1	2.03553	3.87632	5.11284	0.000319048	0.00892554	NPC.vs.NNPC
ENSG00000249986	YWHAQP6	-1.36123	0.960008	-5.11245	0.000319244	0.00892554	NPC.vs.NNPC
ENSG00000156738	MS4A1	-3.9533	6.89097	-5.11229	0.000319329	0.00892554	NPC.vs.NNPC
ENSG00000163564	PYHIN1	-1.6707	4.59937	-5.112	0.000319474	0.00892554	NPC.vs.NNPC
ENSG00000140263	SORD	2.00561	4.60314	5.11169	0.000319632	0.00892554	NPC.vs.NNPC
ENSG00000214351	OR1X5P	-3.59153	-0.660417	-5.10699	0.000322016	0.00898318	NPC.vs.NNPC
ENSG00000211846	TRAJ43	-1.52415	0.844116	-5.10623	0.0003224	0.00898322	NPC.vs.NNPC
ENSG00000163755	HPS3	-0.832625	5.95024	-5.10543	0.000322811	0.00898322	NPC.vs.NNPC
ENSG00000105501	SIGLEC5	-2.04882	0.575167	-5.10487	0.000323093	0.00898322	NPC.vs.NNPC
ENSG00000218565	RP11-12A2.1	-2.76052	0.293332	-5.10448	0.000323296	0.00898322	NPC.vs.NNPC
ENSG00000172508	CARNS1	-1.17252	3.32496	-5.1031	0.000324	0.00899388	NPC.vs.NNPC
ENSG00000177839	PCDHB9	2.99156	0.674194	5.10149	0.000324825	0.00900015	NPC.vs.NNPC
ENSG00000198720	ANKRD13B	2.24343	2.7113	5.10141	0.000324867	0.00900015	NPC.vs.NNPC
ENSG00000223745	RP4-717I23.3	-1.04881	6.05934	-5.09955	0.000325824	0.0090069	NPC.vs.NNPC
ENSG00000092929	UNC13D	-1.0601	6.18341	-5.09921	0.000326003	0.0090069	NPC.vs.NNPC
ENSG00000089597	GANAB	0.862121	8.06317	5.09907	0.000326072	0.0090069	NPC.vs.NNPC
ENSG00000184293	CLECL1	-2.68652	2.7473	-5.0956	0.000327871	0.00904153	NPC.vs.NNPC
ENSG00000111796	KLRB1	-1.83648	3.41004	-5.09419	0.000328604	0.00904153	NPC.vs.NNPC
ENSG00000171643	S100Z	-2.32279	-0.443596	-5.0938	0.000328803	0.00904153	NPC.vs.NNPC
ENSG00000104738	MCM4	1.44683	6.80105	5.09319	0.000329123	0.00904153	NPC.vs.NNPC
ENSG00000110448	CD5	-1.46556	5.1909	-5.09306	0.000329191	0.00904153	NPC.vs.NNPC
ENSG00000229151	RP11-348F1.3	-3.9167	-0.185285	-5.09264	0.000329408	0.00904153	NPC.vs.NNPC
ENSG00000112893	MAN2A1	-0.823488	7.49004	-5.09231	0.000329579	0.00904153	NPC.vs.NNPC
ENSG00000211917	IGHD3-16	-1.89863	0.35151	-5.08775	0.000331972	0.0090983	NPC.vs.NNPC
ENSG00000243335	KCTD7	-1.06387	4.65516	-5.08692	0.000332407	0.00910135	NPC.vs.NNPC
ENSG00000166323	C11orf65	-1.40735	3.76221	-5.08381	0.000334048	0.00913735	NPC.vs.NNPC
ENSG00000235314	LINC00957	-1.43735	1.53616	-5.08171	0.000335164	0.00915897	NPC.vs.NNPC
ENSG00000267852	CTB-133G6.2	-2.74419	-0.273299	-5.08017	0.000335984	0.00917245	NPC.vs.NNPC
ENSG00000164040	PGRMC2	0.769237	4.89816	5.07924	0.000336477	0.009177	NPC.vs.NNPC
ENSG00000261226	RP11-830F9.7	-2.06586	2.82519	-5.07661	0.00033788	0.00920515	NPC.vs.NNPC
ENSG00000159788	RGS12	1.01526	5.84853	5.07608	0.000338164	0.00920515	NPC.vs.NNPC
ENSG00000166016	ABTB2	1.26154	4.46696	5.07458	0.000338972	0.00921819	NPC.vs.NNPC
ENSG00000125484	GTF3C4	0.89613	6.04256	5.07273	0.000339968	0.00923633	NPC.vs.NNPC
ENSG00000165366	RP11-484I6.6	-1.37673	0.411859	-5.06652	0.000343333	0.00931876	NPC.vs.NNPC
ENSG00000184675	AMER1	0.966984	5.03292	5.06526	0.000344023	0.00932848	NPC.vs.NNPC
ENSG00000163873	GRIK3	-3.90758	-2.06246	-5.06352	0.000344972	0.00934518	NPC.vs.NNPC
ENSG00000255240	RP11-142C4.6	-2.5353	0.841092	-5.06235	0.000345616	0.00935361	NPC.vs.NNPC
ENSG00000109133	TMEM33	0.934225	7.2567	5.06028	0.000346754	0.00936721	NPC.vs.NNPC
ENSG00000250215	CIR1P2	-2.50089	-0.875063	-5.06022	0.000346785	0.00936721	NPC.vs.NNPC
ENSG00000168615	ADAM9	1.53699	6.61227	5.05897	0.000347477	0.00937687	NPC.vs.NNPC
ENSG00000070915	SLC12A3	-2.22746	1.55151	-5.05706	0.000348531	0.00939331	NPC.vs.NNPC
ENSG00000174437	ATP2A2	0.762703	8.15513	5.05665	0.000348755	0.00939331	NPC.vs.NNPC
ENSG00000163154	TNFAIP8L2	-1.40074	3.52193	-5.05506	0.000349641	0.00940815	NPC.vs.NNPC
ENSG00000182866	LCK	-1.62936	6.32815	-5.05237	0.000351137	0.00943936	NPC.vs.NNPC
ENSG00000241939	RN7SL517P	-1.48548	0.698503	-5.05116	0.000351813	0.00944101	NPC.vs.NNPC
ENSG00000261879	RP11-333E1.1	-1.15162	2.95256	-5.05106	0.00035187	0.00944101	NPC.vs.NNPC
ENSG00000172661	FAM21C	-0.639988	6.0424	-5.05001	0.000352454	0.00944165	NPC.vs.NNPC
ENSG00000247596	TWF2	-1.20122	3.74089	-5.04959	0.000352689	0.00944165	NPC.vs.NNPC
ENSG00000260803	Z84812.4	-1.80457	0.914411	-5.04921	0.000352903	0.00944165	NPC.vs.NNPC
ENSG00000112576	CCND3	-1.44995	5.91649	-5.04694	0.000354181	0.00946685	NPC.vs.NNPC
ENSG00000103356	EARS2	1.01343	5.91694	5.04478	0.000355399	0.00949038	NPC.vs.NNPC
ENSG00000109684	CLNK	-1.79044	3.26428	-5.04383	0.000355933	0.00949104	NPC.vs.NNPC
ENSG00000141570	CBX8	1.23018	3.35991	5.04354	0.0003561	0.00949104	NPC.vs.NNPC
ENSG00000115183	TANC1	1.73781	6.6038	5.04255	0.000356659	0.00949693	NPC.vs.NNPC
ENSG00000105708	ZNF14	-1.10181	4.31727	-5.04183	0.00035707	0.00949888	NPC.vs.NNPC
ENSG00000188636	LDOC1L	1.12729	5.23807	5.03885	0.000358769	0.00953503	NPC.vs.NNPC
ENSG00000201794	RN7SKP130	-1.94626	1.1072	-5.03764	0.000359457	0.0095443	NPC.vs.NNPC
ENSG00000178162	AC140481.1	-2.19678	-0.978297	-5.03531	0.000360791	0.00957067	NPC.vs.NNPC
ENSG00000111321	LTBR	1.5095	5.25509	5.03456	0.000361225	0.00957315	NPC.vs.NNPC
ENSG00000050438	SLC4A8	-1.72221	4.13716	-5.03356	0.0003618	0.00957933	NPC.vs.NNPC
ENSG00000111087	GLI1	-1.63774	2.74996	-5.03275	0.000362268	0.00958271	NPC.vs.NNPC
ENSG00000136286	MYO1G	-1.24309	6.70307	-5.02829	0.000364847	0.00964185	NPC.vs.NNPC
ENSG00000148498	PARD3	1.74812	5.4877	5.02347	0.000367661	0.00969937	NPC.vs.NNPC
ENSG00000229417	NPM1P25	-1.51298	2.75142	-5.02329	0.000367763	0.00969937	NPC.vs.NNPC
ENSG00000012048	BRCA1	1.45001	6.10938	5.02279	0.00036806	0.00969937	NPC.vs.NNPC
ENSG00000117983	MUC5B	-3.67196	4.56073	-5.01617	0.000371961	0.00979299	NPC.vs.NNPC
ENSG00000166398	KIAA0355	-0.665362	5.83393	-5.01291	0.0003739	0.00983483	NPC.vs.NNPC
ENSG00000261346	RP11-297C4.2	-1.68091	0.70844	-5.01229	0.000374267	0.00983528	NPC.vs.NNPC
ENSG00000117411	B4GALT2	1.29335	4.5428	5.01113	0.000374964	0.00984439	NPC.vs.NNPC
ENSG00000213057	C1orf220	-1.98199	0.531777	-5.00588	0.000378113	0.00991516	NPC.vs.NNPC
ENSG00000111816	FRK	2.25953	5.58225	5.00547	0.000378366	0.00991516	NPC.vs.NNPC
ENSG00000258181	RP11-493L12.4	-1.55483	1.56151	-5.0044	0.000379009	0.00992276	NPC.vs.NNPC
ENSG00000227039	ITGB2-AS1	-2.04276	3.52838	-5.00325	0.000379704	0.00992947	NPC.vs.NNPC
ENSG00000112511	PHF1	-0.901553	5.36624	-5.00281	0.000379972	0.00992947	NPC.vs.NNPC
ENSG00000198113	TOR4A	-1.17642	4.21001	-4.99665	0.000383726	0.0100183	NPC.vs.NNPC
ENSG00000257275	RP11-164H13.1	-5.6415	-1.0274	-4.99526	0.000384582	0.0100313	NPC.vs.NNPC
ENSG00000061676	NCKAP1	1.58357	6.88811	4.99443	0.000385091	0.0100352	NPC.vs.NNPC
ENSG00000268802	CTD-2587H19.1	-1.81973	1.02598	-4.99171	0.000386769	0.0100696	NPC.vs.NNPC
ENSG00000005483	KMT2E	-0.607484	7.61368	-4.98994	0.00038786	0.0100877	NPC.vs.NNPC
ENSG00000197077	KIAA1671	1.56195	6.93545	4.98942	0.000388182	0.0100877	NPC.vs.NNPC
ENSG00000005302	MSL3	-0.995367	5.83138	-4.98824	0.000388917	0.0100975	NPC.vs.NNPC
ENSG00000122679	RAMP3	-1.33574	4.55695	-4.98733	0.000389481	0.0101028	NPC.vs.NNPC
ENSG00000137693	YAP1	1.22002	6.01892	4.98632	0.000390112	0.0101098	NPC.vs.NNPC
ENSG00000154814	OXNAD1	-0.998782	6.28154	-4.98486	0.000391024	0.0101241	NPC.vs.NNPC
ENSG00000264630	RP11-4F22.2	-1.65545	2.78158	-4.98342	0.000391926	0.0101327	NPC.vs.NNPC
ENSG00000138593	SECISBP2L	-0.684369	6.69768	-4.98312	0.000392114	0.0101327	NPC.vs.NNPC
ENSG00000173530	TNFRSF10D	-1.28064	3.72754	-4.98126	0.00039328	0.0101327	NPC.vs.NNPC
ENSG00000187688	TRPV2	-0.978585	5.48616	-4.98078	0.000393583	0.0101327	NPC.vs.NNPC
ENSG00000114861	FOXP1	-0.972853	6.93043	-4.98036	0.00039385	0.0101327	NPC.vs.NNPC
ENSG00000256720	RP11-436I9.6	-2.53617	0.58598	-4.98012	0.000394002	0.0101327	NPC.vs.NNPC
ENSG00000223528	RP11-223P11.3	2.08913	0.729968	4.97962	0.000394314	0.0101327	NPC.vs.NNPC
ENSG00000269742	CTB-135N1.2	-2.79122	-1.42415	-4.97922	0.000394568	0.0101327	NPC.vs.NNPC
ENSG00000224593	RP11-30B1.1	1.49052	2.59085	4.9787	0.000394896	0.0101327	NPC.vs.NNPC
ENSG00000183628	DGCR6	1.45185	3.14529	4.97859	0.000394962	0.0101327	NPC.vs.NNPC
ENSG00000196911	KPNA5	-1.07521	5.48902	-4.97383	0.00039798	0.0102008	NPC.vs.NNPC
ENSG00000232869	TRBV29-1	-2.20477	0.311767	-4.97297	0.000398534	0.0102057	NPC.vs.NNPC
ENSG00000244618	RN7SL334P	-2.10107	1.16772	-4.97144	0.00039951	0.0102164	NPC.vs.NNPC
ENSG00000140479	PCSK6	3.0618	3.79476	4.97117	0.000399681	0.0102164	NPC.vs.NNPC
ENSG00000153094	BCL2L11	1.16115	6.2572	4.96972	0.000400609	0.0102235	NPC.vs.NNPC
ENSG00000229052	RP11-386I23.1	-1.39824	1.47599	-4.9696	0.000400687	0.0102235	NPC.vs.NNPC
ENSG00000204248	COL11A2	2.12446	1.75314	4.96807	0.000401667	0.0102392	NPC.vs.NNPC
ENSG00000241738	ZNF90P1	-1.35749	2.49861	-4.96714	0.00040227	0.0102453	NPC.vs.NNPC
ENSG00000198523	PLN	-1.38461	2.09202	-4.96378	0.000404439	0.0102912	NPC.vs.NNPC
ENSG00000162144	CYB561A3	-0.893892	6.55594	-4.96173	0.00040577	0.0103157	NPC.vs.NNPC
ENSG00000168502	SOGA2	2.34055	5.30261	4.95871	0.000407734	0.0103413	NPC.vs.NNPC
ENSG00000259088	CTD-2017C7.2	-1.63888	1.80768	-4.9585	0.000407874	0.0103413	NPC.vs.NNPC
ENSG00000241511	RPS15AP24	-1.56948	1.15992	-4.95849	0.00040788	0.0103413	NPC.vs.NNPC
ENSG00000155755	TMEM237	1.86113	4.45282	4.95663	0.000409099	0.010362	NPC.vs.NNPC
ENSG00000197776	KLHDC1	-1.13838	3.12023	-4.95562	0.000409759	0.010362	NPC.vs.NNPC
ENSG00000203276	AL353898.2	-1.03432	1.44173	-4.95556	0.000409802	0.010362	NPC.vs.NNPC
ENSG00000121289	CEP89	0.760955	4.73202	4.95427	0.000410646	0.010374	NPC.vs.NNPC
ENSG00000187164	KIAA1598	1.46125	5.36178	4.95066	0.00041303	0.0104225	NPC.vs.NNPC
ENSG00000218018	RP4-800J21.3	-1.71595	1.28206	-4.95024	0.000413307	0.0104225	NPC.vs.NNPC
ENSG00000231621	AC013264.2	-2.1058	1.47433	-4.94822	0.000414648	0.0104469	NPC.vs.NNPC
ENSG00000166783	KIAA0430	-0.692329	7.12495	-4.94652	0.000415782	0.0104573	NPC.vs.NNPC
ENSG00000237513	RP11-325F22.2	-1.98835	1.70372	-4.94648	0.000415806	0.0104573	NPC.vs.NNPC
ENSG00000143367	TUFT1	3.04612	4.71017	4.94179	0.00041895	0.0105207	NPC.vs.NNPC
ENSG00000259935	RP11-519C12.1	-1.04099	2.43009	-4.9416	0.000419074	0.0105207	NPC.vs.NNPC
ENSG00000116983	HPCAL4	-3.14409	0.678069	-4.93959	0.000420427	0.0105362	NPC.vs.NNPC
ENSG00000165406	2018-03-08	-0.772883	5.44032	-4.93911	0.000420754	0.0105362	NPC.vs.NNPC
ENSG00000092094	OSGEP	-0.790496	5.6127	-4.93902	0.000420817	0.0105362	NPC.vs.NNPC
ENSG00000135164	DMTF1	-0.636162	7.81111	-4.93439	0.000423957	0.0105983	NPC.vs.NNPC
ENSG00000187764	SEMA4D	-1.04035	7.45491	-4.93425	0.000424053	0.0105983	NPC.vs.NNPC
ENSG00000065882	TBC1D1	-1.03982	6.35619	-4.93319	0.000424775	0.0106069	NPC.vs.NNPC
ENSG00000206976	SNORA7	-1.68795	0.528788	-4.93041	0.000426676	0.0106449	NPC.vs.NNPC
ENSG00000101311	FERMT1	3.96595	5.08346	4.92851	0.000427979	0.0106595	NPC.vs.NNPC
ENSG00000211862	TRAJ27	-1.61116	1.95054	-4.92845	0.000428018	0.0106595	NPC.vs.NNPC
ENSG00000213871	TAF9BP1	-1.04884	2.33386	-4.92435	0.000430846	0.0107204	NPC.vs.NNPC
ENSG00000237020	IGHD1-20	-2.45407	-0.874226	-4.9208	0.00043331	0.0107722	NPC.vs.NNPC
ENSG00000211859	TRAJ30	-2.00489	1.61843	-4.91958	0.000434162	0.0107838	NPC.vs.NNPC
ENSG00000228495	LINC01013	-4.05225	-0.797819	-4.91856	0.000434877	0.010792	NPC.vs.NNPC
ENSG00000186462	NAP1L2	-1.76051	1.01137	-4.91587	0.000436763	0.0108292	NPC.vs.NNPC
ENSG00000230847	RP11-195E2.1	-4.00237	-1.45008	-4.91494	0.000437412	0.0108358	NPC.vs.NNPC
ENSG00000233844	KCNQ5-IT1	-2.82131	1.33267	-4.91103	0.000440178	0.0108855	NPC.vs.NNPC
ENSG00000233665	RP11-523O18.5	-2.05453	1.40714	-4.91068	0.000440419	0.0108855	NPC.vs.NNPC
ENSG00000116141	MARK1	2.88506	5.01155	4.90978	0.000441062	0.0108855	NPC.vs.NNPC
ENSG00000178927	C17orf62	-0.997296	7.42284	-4.90946	0.000441285	0.0108855	NPC.vs.NNPC
ENSG00000147010	SH3KBP1	-1.17749	5.8998	-4.90866	0.000441858	0.0108855	NPC.vs.NNPC
ENSG00000105185	PDCD5	1.14646	5.74754	4.90847	0.000441993	0.0108855	NPC.vs.NNPC
ENSG00000046651	OFD1	-0.814306	6.83765	-4.90827	0.000442131	0.0108855	NPC.vs.NNPC
ENSG00000133056	PIK3C2B	-1.50071	6.4617	-4.90623	0.000443591	0.0109119	NPC.vs.NNPC
ENSG00000064886	CHI3L2	-2.54628	4.73689	-4.901	0.00044734	0.0109945	NPC.vs.NNPC
ENSG00000119681	LTBP2	2.01185	7.58448	4.8996	0.000448349	0.0110096	NPC.vs.NNPC
ENSG00000101745	ANKRD12	-0.956977	7.61953	-4.89647	0.000450615	0.0110556	NPC.vs.NNPC
ENSG00000121966	CXCR4	-1.48569	6.73264	-4.89588	0.000451044	0.0110565	NPC.vs.NNPC
ENSG00000153814	JAZF1	-0.731534	4.70893	-4.89481	0.000451824	0.011066	NPC.vs.NNPC
ENSG00000115392	FANCL	1.08428	5.74741	4.89366	0.000452658	0.0110767	NPC.vs.NNPC
ENSG00000170265	ZNF282	0.805754	5.20789	4.88729	0.000457333	0.0111814	NPC.vs.NNPC
ENSG00000151458	ANKRD50	1.52722	5.49947	4.88668	0.000457781	0.0111826	NPC.vs.NNPC
ENSG00000092330	TINF2	-0.800585	5.88479	-4.88554	0.000458625	0.0111935	NPC.vs.NNPC
ENSG00000234814	SVILP1	-1.59957	1.46441	-4.88431	0.000459536	0.011206	NPC.vs.NNPC
ENSG00000160949	TONSL	1.42322	5.10809	4.88313	0.000460409	0.0112175	NPC.vs.NNPC
ENSG00000048740	CELF2	-1.05781	7.0995	-4.88137	0.00046172	0.0112377	NPC.vs.NNPC
ENSG00000106952	TNFSF8	-1.82102	3.55606	-4.88044	0.00046241	0.0112377	NPC.vs.NNPC
ENSG00000183535	COL18A1-AS1	2.25516	2.80187	4.8804	0.000462438	0.0112377	NPC.vs.NNPC
ENSG00000059804	SLC2A3	-1.38676	6.14623	-4.87921	0.000463327	0.0112391	NPC.vs.NNPC
ENSG00000061337	LZTS1	3.12976	2.98597	4.8787	0.000463712	0.0112391	NPC.vs.NNPC
ENSG00000211978	IGHV5-78	-3.11732	-0.811567	-4.87834	0.000463979	0.0112391	NPC.vs.NNPC
ENSG00000255882	RP11-290C10.1	-1.55024	0.553923	-4.87819	0.000464094	0.0112391	NPC.vs.NNPC
ENSG00000159307	SCUBE1	3.46	0.556475	4.87677	0.000465159	0.0112515	NPC.vs.NNPC
ENSG00000244754	N4BP2L2	-0.607244	8.15279	-4.87644	0.000465407	0.0112515	NPC.vs.NNPC
ENSG00000110057	UNC93B1	-1.13171	6.23566	-4.87491	0.000466553	0.0112615	NPC.vs.NNPC
ENSG00000161326	DUSP14	1.30002	4.12708	4.87482	0.000466622	0.0112615	NPC.vs.NNPC
ENSG00000142949	PTPRF	2.39301	8.07896	4.87419	0.000467099	0.0112633	NPC.vs.NNPC
ENSG00000162065	TBC1D24	1.08157	4.95021	4.87255	0.000468335	0.0112735	NPC.vs.NNPC
ENSG00000154040	CABYR	1.45364	2.30892	4.87229	0.000468533	0.0112735	NPC.vs.NNPC
ENSG00000145545	SRD5A1	1.52915	5.24064	4.87203	0.000468726	0.0112735	NPC.vs.NNPC
ENSG00000267291	CTB-186G2.1	-2.50494	-1.12391	-4.87045	0.000469927	0.0112927	NPC.vs.NNPC
ENSG00000135387	CAPRIN1	0.733745	8.48092	4.86938	0.00047074	0.0113026	NPC.vs.NNPC
ENSG00000230438	RP11-420G6.4	-1.63913	2.5552	-4.86541	0.000473763	0.0113655	NPC.vs.NNPC
ENSG00000117461	PIK3R3	1.10334	5.85431	4.86209	0.000476318	0.011417	NPC.vs.NNPC
ENSG00000158985	CDC42SE2	-1.17898	7.41499	-4.86071	0.000477374	0.0114326	NPC.vs.NNPC
ENSG00000264853	RP11-16C1.2	-1.04328	4.44328	-4.86017	0.000477796	0.0114329	NPC.vs.NNPC
ENSG00000071054	MAP4K4	-0.674109	7.29046	-4.85887	0.0004788	0.0114419	NPC.vs.NNPC
ENSG00000130592	LSP1	-1.15611	6.98177	-4.85863	0.000478985	0.0114419	NPC.vs.NNPC
ENSG00000126821	SGPP1	-1.078	5.09779	-4.8552	0.000481648	0.0114957	NPC.vs.NNPC
ENSG00000169855	ROBO1	2.49824	8.48723	4.85221	0.000483979	0.0115416	NPC.vs.NNPC
ENSG00000127318	IL22	-2.82668	-1.72514	-4.85154	0.000484504	0.0115443	NPC.vs.NNPC
ENSG00000252010	SCARNA5	-1.21935	6.20601	-4.84883	0.000486632	0.0115852	NPC.vs.NNPC
ENSG00000144152	FBLN7	-1.10768	2.45885	-4.84632	0.000488613	0.0116211	NPC.vs.NNPC
ENSG00000177483	RBM44	-1.17317	2.5031	-4.84587	0.000488969	0.0116211	NPC.vs.NNPC
ENSG00000223946	RP11-533O20.2	-2.06283	2.04189	-4.84451	0.000490051	0.0116259	NPC.vs.NNPC
ENSG00000214265	SNURF	-1.06224	4.57449	-4.84373	0.000490668	0.0116259	NPC.vs.NNPC
ENSG00000111536	IL26	-2.36455	0.436556	-4.84359	0.000490776	0.0116259	NPC.vs.NNPC
ENSG00000131650	KREMEN2	5.13143	3.86303	4.84353	0.000490826	0.0116259	NPC.vs.NNPC
ENSG00000248124	RRN3P1	-1.11012	5.07282	-4.84234	0.000491776	0.0116342	NPC.vs.NNPC
ENSG00000162522	KIAA1522	2.1765	5.88775	4.84205	0.000492005	0.0116342	NPC.vs.NNPC
ENSG00000266914	CTC-263F14.5	1.47192	0.820511	4.84067	0.0004931	0.0116416	NPC.vs.NNPC
ENSG00000165899	OTOGL	-1.41034	0.439172	-4.84015	0.00049352	0.0116416	NPC.vs.NNPC
ENSG00000211835	TRAJ56	-2.84442	-0.927414	-4.8401	0.000493562	0.0116416	NPC.vs.NNPC
ENSG00000250132	RP11-359B12.2	1.2925	1.73487	4.83948	0.000494058	0.0116435	NPC.vs.NNPC
ENSG00000106723	SPIN1	0.858898	6.35982	4.838	0.00049524	0.0116616	NPC.vs.NNPC
ENSG00000051128	HOMER3	2.16227	3.08792	4.83569	0.000497098	0.0116899	NPC.vs.NNPC
ENSG00000211886	TRAJ3	-1.59022	1.79289	-4.83547	0.000497273	0.0116899	NPC.vs.NNPC
ENSG00000256571	RP11-274J7.2	1.48246	1.27384	4.83428	0.000498234	0.0117027	NPC.vs.NNPC
ENSG00000222007	AC064874.1	2.58979	1.48176	4.83255	0.000499633	0.011718	NPC.vs.NNPC
ENSG00000232557	RP11-4M23.3	-3.32087	-0.0390477	-4.83244	0.000499722	0.011718	NPC.vs.NNPC
ENSG00000189233	NUGGC	-1.27831	4.22528	-4.83174	0.000500286	0.0117215	NPC.vs.NNPC
ENSG00000237197	IGHD1-7	-3.3634	-1.98869	-4.82988	0.000501796	0.0117365	NPC.vs.NNPC
ENSG00000115504	EHBP1	1.09899	5.95754	4.82984	0.000501827	0.0117365	NPC.vs.NNPC
ENSG00000185187	SIGIRR	-1.08147	4.74902	-4.82941	0.00050218	0.0117365	NPC.vs.NNPC
ENSG00000229200	TRBV7-8	-1.47756	0.358815	-4.82783	0.000503469	0.0117483	NPC.vs.NNPC
ENSG00000166444	ST5	2.27898	6.09695	4.82776	0.000503523	0.0117483	NPC.vs.NNPC
ENSG00000074966	TXK	-2.51494	4.14806	-4.82594	0.000505008	0.0117732	NPC.vs.NNPC
ENSG00000072736	NFATC3	-0.668217	6.36805	-4.82378	0.000506784	0.0117917	NPC.vs.NNPC
ENSG00000148429	USP6NL	-0.80539	5.90825	-4.82376	0.000506796	0.0117917	NPC.vs.NNPC
ENSG00000226571	RP11-445F6.2	-1.80233	1.31816	-4.82344	0.000507064	0.0117917	NPC.vs.NNPC
ENSG00000141968	VAV1	-1.47582	6.40232	-4.82209	0.000508171	0.0118077	NPC.vs.NNPC
ENSG00000211879	TRAJ10	-1.74017	1.88913	-4.82102	0.000509054	0.0118185	NPC.vs.NNPC
ENSG00000136636	KCTD3	1.72869	5.71976	4.82005	0.000509855	0.0118273	NPC.vs.NNPC
ENSG00000204380	AC005042.4	1.42799	2.53321	4.81676	0.000512585	0.0118808	NPC.vs.NNPC
ENSG00000126970	ZC4H2	-1.65926	2.15763	-4.81498	0.000514067	0.0119053	NPC.vs.NNPC
ENSG00000059573	ALDH18A1	0.829504	6.4584	4.81436	0.000514585	0.0119075	NPC.vs.NNPC
ENSG00000174151	CYB561D1	-0.763475	4.57591	-4.81209	0.000516483	0.0119335	NPC.vs.NNPC
ENSG00000197442	MAP3K5	-0.927963	6.76161	-4.812	0.000516559	0.0119335	NPC.vs.NNPC
ENSG00000185900	POMK	0.730805	4.9308	4.80569	0.000521877	0.0120465	NPC.vs.NNPC
ENSG00000259326	RP11-102L12.2	-1.17004	3.60623	-4.80363	0.000523625	0.0120769	NPC.vs.NNPC
ENSG00000152217	SETBP1	-1.4344	5.64216	-4.80277	0.000524354	0.0120838	NPC.vs.NNPC
ENSG00000257950	P2RX5-TAX1BP3	-1.4885	1.82625	-4.80157	0.000525376	0.01209	NPC.vs.NNPC
ENSG00000137868	STRA6	1.30077	4.58325	4.80144	0.000525485	0.01209	NPC.vs.NNPC
ENSG00000238099	RP11-12A2.3	-2.57976	-1.23265	-4.80018	0.000526565	0.012105	NPC.vs.NNPC
ENSG00000236901	MIR600HG	-1.39539	5.50583	-4.79839	0.000528095	0.0121302	NPC.vs.NNPC
ENSG00000226397	C12orf77	-2.93689	-2.25635	-4.79439	0.000531538	0.0121993	NPC.vs.NNPC
ENSG00000103852	TTC23	1.19625	4.31303	4.79353	0.000532287	0.0121996	NPC.vs.NNPC
ENSG00000211878	TRAJ11	-1.45457	1.74931	-4.79338	0.000532418	0.0121996	NPC.vs.NNPC
ENSG00000198327	HIST1H4F	-2.1418	4.2459	-4.79251	0.000533172	0.0122014	NPC.vs.NNPC
ENSG00000225963	AC009950.2	-1.64868	3.88995	-4.79211	0.000533517	0.0122014	NPC.vs.NNPC
ENSG00000211957	IGHV3-35	-3.39511	-1.09243	-4.7916	0.000533958	0.0122014	NPC.vs.NNPC
ENSG00000234358	AC003080.4	1.56716	1.61224	4.79128	0.000534233	0.0122014	NPC.vs.NNPC
ENSG00000163518	FCRL4	-3.45544	2.55533	-4.7895	0.000535784	0.0122178	NPC.vs.NNPC
ENSG00000164877	MICALL2	1.77235	6.68156	4.78927	0.000535981	0.0122178	NPC.vs.NNPC
ENSG00000236894	RP11-128B16.3	-2.36871	-0.286829	-4.78896	0.000536255	0.0122178	NPC.vs.NNPC
ENSG00000151789	ZNF385D	-1.40266	0.753851	-4.78701	0.000537954	0.0122465	NPC.vs.NNPC
ENSG00000101003	GINS1	1.69449	4.45666	4.78536	0.000539405	0.0122696	NPC.vs.NNPC
ENSG00000248283	RP11-473D24.1	-1.63381	1.03681	-4.7844	0.000540245	0.0122788	NPC.vs.NNPC
ENSG00000125772	GPCPD1	-0.986574	7.38197	-4.78293	0.000541543	0.0122983	NPC.vs.NNPC
ENSG00000186704	DTX2P1	1.29345	4.04897	4.77747	0.000546373	0.0123655	NPC.vs.NNPC
ENSG00000230969	AC104024.2	-3.00377	-1.93122	-4.77728	0.000546541	0.0123655	NPC.vs.NNPC
ENSG00000132744	ACY3	-2.40312	-0.199001	-4.77721	0.000546604	0.0123655	NPC.vs.NNPC
ENSG00000236375	POU5F1P5	-0.870525	1.95142	-4.77667	0.000547084	0.0123655	NPC.vs.NNPC
ENSG00000181938	GINS3	1.28243	3.56836	4.77653	0.000547212	0.0123655	NPC.vs.NNPC
ENSG00000013016	EHD3	-0.943437	4.80002	-4.77632	0.000547392	0.0123655	NPC.vs.NNPC
ENSG00000231439	WASIR2	-2.47358	0.1072	-4.77611	0.000547581	0.0123655	NPC.vs.NNPC
ENSG00000100351	GRAP2	-1.38777	5.29664	-4.77496	0.000548611	0.0123788	NPC.vs.NNPC
ENSG00000015285	WAS	-1.30668	4.05367	-4.77322	0.000550168	0.0123872	NPC.vs.NNPC
ENSG00000138709	LARP1B	0.802544	5.53233	4.77302	0.000550343	0.0123872	NPC.vs.NNPC
ENSG00000175455	CCDC14	0.782147	7.31839	4.77301	0.000550349	0.0123872	NPC.vs.NNPC
ENSG00000211771	TRBJ2-7	-2.10293	0.832802	-4.77257	0.00055075	0.0123872	NPC.vs.NNPC
ENSG00000259421	CTA-150C2.20	-3.28742	-1.82678	-4.77091	0.000552238	0.012401	NPC.vs.NNPC
ENSG00000196323	ZBTB44	-0.59195	6.61849	-4.7709	0.000552246	0.012401	NPC.vs.NNPC
ENSG00000267708	RP11-147L13.7	-1.43398	0.891098	-4.76973	0.000553298	0.0124147	NPC.vs.NNPC
ENSG00000140948	ZCCHC14	1.03071	5.43213	4.76923	0.000553753	0.012415	NPC.vs.NNPC
ENSG00000165879	FRAT1	-1.15002	2.47611	-4.76707	0.000555698	0.0124421	NPC.vs.NNPC
ENSG00000264347	RN7SL24P	-3.29743	-2.11825	-4.76686	0.000555889	0.0124421	NPC.vs.NNPC
ENSG00000159461	AMFR	-0.635177	6.7489	-4.76642	0.000556289	0.0124421	NPC.vs.NNPC
ENSG00000265443	CTD-2349P21.6	2.31901	1.07363	4.76584	0.00055682	0.0124441	NPC.vs.NNPC
ENSG00000159176	CSRP1	0.81155	6.49775	4.76508	0.000557508	0.0124495	NPC.vs.NNPC
ENSG00000197549	PRAMENP	-2.1309	-0.406761	-4.76157	0.000560704	0.0125109	NPC.vs.NNPC
ENSG00000117592	PRDX6	0.869055	6.07839	4.76076	0.000561441	0.0125175	NPC.vs.NNPC
ENSG00000258953	AC004507.1	-1.49261	0.171291	-4.75943	0.000562665	0.0125348	NPC.vs.NNPC
ENSG00000134308	YWHAQ	0.796205	7.3096	4.75809	0.000563894	0.012535	NPC.vs.NNPC
ENSG00000257534	RP11-834C11.10	2.14636	0.35143	4.75807	0.000563916	0.012535	NPC.vs.NNPC
ENSG00000253269	CTB-37A13.1	-1.48621	1.42704	-4.75796	0.000564013	0.012535	NPC.vs.NNPC
ENSG00000170382	LRRN2	-1.70835	3.78652	-4.75549	0.00056629	0.012566	NPC.vs.NNPC
ENSG00000107077	KDM4C	-0.955779	7.05194	-4.75548	0.000566301	0.012566	NPC.vs.NNPC
ENSG00000184575	XPOT	1.19097	7.49098	4.75208	0.000569443	0.0126257	NPC.vs.NNPC
ENSG00000196329	GIMAP5	-2.13912	6.55661	-4.74981	0.000571563	0.0126627	NPC.vs.NNPC
ENSG00000226330	RP11-739N20.2	-2.17688	1.06386	-4.74758	0.000573643	0.0126891	NPC.vs.NNPC
ENSG00000134242	PTPN22	-1.25611	5.59357	-4.74757	0.000573654	0.0126891	NPC.vs.NNPC
ENSG00000121621	KIF18A	1.30519	4.07861	4.74588	0.000575232	0.0127077	NPC.vs.NNPC
ENSG00000249825	CTD-2201I18.1	-2.34247	0.834046	-4.7457	0.000575404	0.0127077	NPC.vs.NNPC
ENSG00000245164	LINC00861	-1.99792	4.3261	-4.74435	0.000576672	0.0127257	NPC.vs.NNPC
ENSG00000177721	ANXA2R	-1.37169	2.9416	-4.74314	0.000577817	0.012741	NPC.vs.NNPC
ENSG00000164691	TAGAP	-1.36538	6.07461	-4.74211	0.000578789	0.0127444	NPC.vs.NNPC
ENSG00000078304	PPP2R5C	-1.15226	7.56744	-4.74201	0.000578878	0.0127444	NPC.vs.NNPC
ENSG00000101695	RNF125	-1.52899	3.8843	-4.74061	0.000580202	0.012758	NPC.vs.NNPC
ENSG00000204580	DDR1	2.0949	7.12477	4.7404	0.000580406	0.012758	NPC.vs.NNPC
ENSG00000211839	TRAJ50	-1.5893	0.783279	-4.73864	0.000582074	0.0127753	NPC.vs.NNPC
ENSG00000186469	GNG2	-1.24446	4.89088	-4.73861	0.000582102	0.0127753	NPC.vs.NNPC
ENSG00000259436	CTC-378H22.2	-1.72448	-0.000192594	-4.736	0.000584585	0.0128185	NPC.vs.NNPC
ENSG00000143079	CTTNBP2NL	1.07868	5.03013	4.73559	0.000584984	0.0128185	NPC.vs.NNPC
ENSG00000231999	RP5-1007M22.2	-0.953269	2.56352	-4.734	0.000586501	0.0128418	NPC.vs.NNPC
ENSG00000217094	PPIAP31	1.12349	1.34161	4.7321	0.000588328	0.0128717	NPC.vs.NNPC
ENSG00000204084	INPP5B	-0.800243	6.10548	-4.7307	0.000589677	0.0128912	NPC.vs.NNPC
ENSG00000253240	IGHV3-36	-2.94574	-0.987751	-4.73022	0.00059014	0.0128913	NPC.vs.NNPC
ENSG00000154175	ABI3BP	-1.86492	5.56069	-4.72834	0.000591948	0.0129208	NPC.vs.NNPC
ENSG00000198598	MMP17	-1.52087	1.62808	-4.72778	0.000592494	0.0129226	NPC.vs.NNPC
ENSG00000226530	RP11-348F1.2	-2.99842	-1.45222	-4.72641	0.000593824	0.0129416	NPC.vs.NNPC
ENSG00000158966	CACHD1	1.63089	4.0914	4.72508	0.000595119	0.0129598	NPC.vs.NNPC
ENSG00000006704	GTF2IRD1	2.21716	4.1076	4.7222	0.00059792	0.0130107	NPC.vs.NNPC
ENSG00000105694	TCEB1P28	-2.74595	-1.54842	-4.72062	0.000599466	0.0130264	NPC.vs.NNPC
ENSG00000185477	GPRIN3	-1.42685	6.23032	-4.72052	0.000599573	0.0130264	NPC.vs.NNPC
ENSG00000211861	TRAJ28	-1.64541	2.10556	-4.71971	0.000600367	0.0130273	NPC.vs.NNPC
ENSG00000188404	SELL	-2.82364	6.41875	-4.71932	0.000600744	0.0130273	NPC.vs.NNPC
ENSG00000226306	NPY6R	-1.86884	1.67651	-4.71906	0.000601003	0.0130273	NPC.vs.NNPC
ENSG00000171320	ESCO2	1.8383	4.37617	4.71652	0.000603503	0.0130714	NPC.vs.NNPC
ENSG00000171132	PRKCE	-1.02269	5.68847	-4.71396	0.00060604	0.0131162	NPC.vs.NNPC
ENSG00000144283	PKP4	1.51829	6.45841	4.71255	0.000607438	0.0131364	NPC.vs.NNPC
ENSG00000217527	RPS16P5	-1.39727	2.02946	-4.7114	0.000608577	0.0131458	NPC.vs.NNPC
ENSG00000269686	AC011755.1	2.12249	1.6741	4.71117	0.000608812	0.0131458	NPC.vs.NNPC
ENSG00000039560	RAI14	1.90804	6.34966	4.70981	0.000610171	0.0131601	NPC.vs.NNPC
ENSG00000174255	ZNF80	-1.97246	1.14882	-4.70903	0.000610941	0.0131601	NPC.vs.NNPC
ENSG00000198825	INPP5F	-0.834023	5.86867	-4.70894	0.000611037	0.0131601	NPC.vs.NNPC
ENSG00000197872	FAM49A	-1.26762	5.31769	-4.70863	0.000611344	0.0131601	NPC.vs.NNPC
ENSG00000145721	LIX1	-3.17366	1.75253	-4.70798	0.000611998	0.013164	NPC.vs.NNPC
ENSG00000138767	CNOT6L	-1.0086	7.49952	-4.70491	0.000615083	0.013216	NPC.vs.NNPC
ENSG00000252204	SNORA25	-2.89672	-2.0689	-4.70421	0.000615783	0.013216	NPC.vs.NNPC
ENSG00000225938	RP4-575N6.4	-2.40361	-0.617795	-4.70398	0.00061602	0.013216	NPC.vs.NNPC
ENSG00000197540	GZMM	-1.77831	2.94475	-4.70371	0.000616294	0.013216	NPC.vs.NNPC
ENSG00000242435	UPK3BP1	1.51258	1.97191	4.70318	0.000616824	0.0132173	NPC.vs.NNPC
ENSG00000125319	C17orf53	1.73945	2.7421	4.70228	0.000617734	0.0132267	NPC.vs.NNPC
ENSG00000211893	IGHG2	-2.74737	9.0052	-4.70058	0.000619461	0.0132535	NPC.vs.NNPC
ENSG00000211857	TRAJ32	-1.68971	1.70665	-4.69944	0.000620619	0.0132682	NPC.vs.NNPC
ENSG00000064201	TSPAN32	-1.49625	3.5134	-4.69711	0.000622992	0.0133088	NPC.vs.NNPC
ENSG00000185278	ZBTB37	-0.878498	4.89157	-4.69629	0.000623832	0.0133126	NPC.vs.NNPC
ENSG00000113441	LNPEP	-1.0862	8.66838	-4.6957	0.000624431	0.0133126	NPC.vs.NNPC
ENSG00000163995	ABLIM2	1.38199	2.99425	4.69546	0.000624675	0.0133126	NPC.vs.NNPC
ENSG00000253298	AC008703.1	-2.073	0.826193	-4.69508	0.000625066	0.0133126	NPC.vs.NNPC
ENSG00000240710	RP11-430C7.4	-1.6642	2.07147	-4.69341	0.000626782	0.0133375	NPC.vs.NNPC
ENSG00000249738	AC008697.1	-3.34628	-0.682958	-4.69301	0.000627185	0.0133375	NPC.vs.NNPC
ENSG00000187922	LCN10	-2.81864	-0.659116	-4.69182	0.000628413	0.0133535	NPC.vs.NNPC
ENSG00000211840	TRAJ49	-1.46636	0.102668	-4.69104	0.000629222	0.0133606	NPC.vs.NNPC
ENSG00000076641	PAG1	-1.03409	6.63409	-4.68988	0.000630421	0.013376	NPC.vs.NNPC
ENSG00000151883	PARP8	-1.1021	7.00896	-4.689	0.000631327	0.0133851	NPC.vs.NNPC
ENSG00000259078	PTBP1P	-1.89526	1.26731	-4.68847	0.000631879	0.0133867	NPC.vs.NNPC
ENSG00000260908	CTB-134H23.3	-1.49873	1.48738	-4.68663	0.000633783	0.013399	NPC.vs.NNPC
ENSG00000151702	FLI1	-1.50652	5.97419	-4.68661	0.000633811	0.013399	NPC.vs.NNPC
ENSG00000115107	STEAP3	2.55067	5.16442	4.68653	0.000633889	0.013399	NPC.vs.NNPC
ENSG00000256817	RP11-118B22.1	-1.96619	0.819344	-4.6821	0.000638516	0.0134638	NPC.vs.NNPC
ENSG00000000938	FGR	-1.76617	5.07312	-4.68135	0.0006393	0.0134638	NPC.vs.NNPC
ENSG00000106511	MEOX2	-2.39345	1.06847	-4.68128	0.000639377	0.0134638	NPC.vs.NNPC
ENSG00000188158	NHS	1.5834	3.85765	4.68124	0.000639413	0.0134638	NPC.vs.NNPC
ENSG00000152578	GRIA4	-1.78324	0.422159	-4.68118	0.00063948	0.0134638	NPC.vs.NNPC
ENSG00000074695	LMAN1	0.706372	7.84437	4.68084	0.000639835	0.0134638	NPC.vs.NNPC
ENSG00000259544	RP11-158M2.2	-1.41184	1.00685	-4.6791	0.000641661	0.0134922	NPC.vs.NNPC
ENSG00000168546	GFRA2	-2.42918	0.544499	-4.67831	0.000642499	0.0134997	NPC.vs.NNPC
ENSG00000166736	HTR3A	-4.22691	-0.182693	-4.67605	0.000644887	0.013538	NPC.vs.NNPC
ENSG00000211914	IGHD6-19	-1.89832	0.473825	-4.67566	0.000645295	0.013538	NPC.vs.NNPC
ENSG00000130175	PRKCSH	0.600543	7.13035	4.67508	0.000645914	0.013538	NPC.vs.NNPC
ENSG00000128340	RAC2	-1.43772	5.51952	-4.67455	0.000646476	0.013538	NPC.vs.NNPC
ENSG00000268333	RP4-806M20.3	1.65512	1.62335	4.6743	0.000646733	0.013538	NPC.vs.NNPC
ENSG00000197275	RAD54B	1.03658	3.16156	4.6726	0.000648541	0.0135583	NPC.vs.NNPC
ENSG00000010818	HIVEP2	-0.854242	7.01983	-4.67249	0.000648665	0.0135583	NPC.vs.NNPC
ENSG00000234060	AC016906.1	-1.43048	1.73179	-4.67006	0.000651254	0.0136022	NPC.vs.NNPC
ENSG00000029725	RABEP1	-0.521868	7.2444	-4.66826	0.000653183	0.0136324	NPC.vs.NNPC
ENSG00000155158	TTC39B	-1.18361	5.38286	-4.66764	0.000653846	0.0136361	NPC.vs.NNPC
ENSG00000048707	VPS13D	-0.522589	8.50734	-4.66675	0.000654806	0.013646	NPC.vs.NNPC
ENSG00000135052	GOLM1	1.31644	6.0997	4.66555	0.000656099	0.0136628	NPC.vs.NNPC
ENSG00000198189	HSD17B11	-0.907223	4.90139	-4.66496	0.000656731	0.0136659	NPC.vs.NNPC
ENSG00000143776	CDC42BPA	1.61152	6.01053	4.66403	0.000657744	0.0136768	NPC.vs.NNPC
ENSG00000261668	RP11-50D9.3	1.1957	2.34394	4.66191	0.000660032	0.0137142	NPC.vs.NNPC
ENSG00000196199	MPHOSPH8	-0.57903	6.51204	-4.6603	0.00066178	0.0137331	NPC.vs.NNPC
ENSG00000241678	RP11-732A19.1	-1.6739	0.128248	-4.65992	0.000662194	0.0137331	NPC.vs.NNPC
ENSG00000183077	AFMID	1.33881	4.91365	4.65973	0.000662409	0.0137331	NPC.vs.NNPC
ENSG00000227036	LINC00511	2.5705	4.30387	4.6589	0.000663312	0.0137417	NPC.vs.NNPC
ENSG00000230825	AC005532.5	-1.67271	0.190856	-4.65795	0.000664346	0.013753	NPC.vs.NNPC
ENSG00000240766	PLCXD2-AS1	-1.33925	0.0258271	-4.65675	0.000665654	0.0137699	NPC.vs.NNPC
ENSG00000198046	ZNF667	-2.29557	1.60826	-4.65603	0.000666441	0.0137721	NPC.vs.NNPC
ENSG00000240474	RN7SL116P	-1.76384	1.83483	-4.65576	0.000666739	0.0137721	NPC.vs.NNPC
ENSG00000123473	STIL	1.03748	5.07871	4.65499	0.000667583	0.0137794	NPC.vs.NNPC
ENSG00000139734	DIAPH3	1.88843	3.7026	4.65335	0.000669386	0.0138065	NPC.vs.NNPC
ENSG00000236521	NPAP1P4	-2.68502	0.569804	-4.65164	0.000671276	0.0138262	NPC.vs.NNPC
ENSG00000130775	THEMIS2	-1.0064	6.35652	-4.65145	0.000671483	0.0138262	NPC.vs.NNPC
ENSG00000269879	AL353583.1	2.49775	2.32381	4.65115	0.000671819	0.0138262	NPC.vs.NNPC
ENSG00000074219	TEAD2	1.44737	4.05706	4.64935	0.000673804	0.0138569	NPC.vs.NNPC
ENSG00000252391	RNU6-638P	-1.02988	2.13637	-4.64822	0.000675065	0.0138727	NPC.vs.NNPC
ENSG00000162063	CCNF	1.41119	5.426	4.64572	0.000677843	0.0139159	NPC.vs.NNPC
ENSG00000071539	TRIP13	1.4825	4.06779	4.64506	0.000678578	0.0139159	NPC.vs.NNPC
ENSG00000231329	RP1-225E12.2	-1.13039	4.29561	-4.645	0.000678653	0.0139159	NPC.vs.NNPC
ENSG00000238772	snoU13	-2.21501	0.0931609	-4.64395	0.00067982	0.013923	NPC.vs.NNPC
ENSG00000103495	MAZ	0.833606	4.4721	4.6438	0.000679991	0.013923	NPC.vs.NNPC
ENSG00000224137	AC079767.4	-2.38927	0.869533	-4.64322	0.000680638	0.0139261	NPC.vs.NNPC
ENSG00000253729	PRKDC	0.876685	9.77805	4.64166	0.000682394	0.0139434	NPC.vs.NNPC
ENSG00000258560	CTD-2376I20.1	-1.45938	0.731968	-4.64138	0.000682703	0.0139434	NPC.vs.NNPC
ENSG00000090889	KIF4A	1.57506	4.15945	4.64114	0.000682973	0.0139434	NPC.vs.NNPC
ENSG00000211875	TRAJ14	-1.63926	2.00979	-4.64051	0.000683682	0.0139477	NPC.vs.NNPC
ENSG00000122126	OCRL	1.09169	4.68715	4.63704	0.000687604	0.0140175	NPC.vs.NNPC
ENSG00000141298	SSH2	-1.08987	7.5731	-4.6366	0.0006881	0.0140175	NPC.vs.NNPC
ENSG00000088986	DYNLL1	0.771312	5.8457	4.63577	0.000689042	0.0140208	NPC.vs.NNPC
ENSG00000110665	C11orf21	-1.96546	3.56606	-4.6354	0.000689453	0.0140208	NPC.vs.NNPC
ENSG00000211772	TRBC2	-1.67428	6.62672	-4.63429	0.000690726	0.0140208	NPC.vs.NNPC
ENSG00000103404	USP31	1.50356	6.33158	4.63416	0.000690868	0.0140208	NPC.vs.NNPC
ENSG00000204176	SYT15	-1.20172	3.06842	-4.6341	0.000690941	0.0140208	NPC.vs.NNPC
ENSG00000152601	MBNL1	-0.870882	9.04269	-4.63288	0.000692327	0.0140208	NPC.vs.NNPC
ENSG00000211921	IGHD5-12	-2.33996	0.211133	-4.63234	0.00069294	0.0140208	NPC.vs.NNPC
ENSG00000180891	CUEDC1	1.33933	4.65612	4.63196	0.000693379	0.0140208	NPC.vs.NNPC
ENSG00000180139	ACTA2-AS1	-1.13834	3.58405	-4.63191	0.000693432	0.0140208	NPC.vs.NNPC
ENSG00000085276	MECOM	2.01269	6.31754	4.63176	0.000693604	0.0140208	NPC.vs.NNPC
ENSG00000165804	ZNF219	1.56262	3.6281	4.63163	0.000693754	0.0140208	NPC.vs.NNPC
ENSG00000254177	RP11-1149M10.1	-1.387	2.0933	-4.63115	0.000694303	0.0140218	NPC.vs.NNPC
ENSG00000173875	ZNF791	-0.588865	6.40169	-4.62996	0.000695667	0.0140393	NPC.vs.NNPC
ENSG00000135363	LMO2	-1.35539	3.87345	-4.62902	0.000696746	0.014051	NPC.vs.NNPC
ENSG00000260517	RP11-426C22.5	-1.20483	2.45705	-4.62839	0.000697469	0.0140549	NPC.vs.NNPC
ENSG00000176896	TCEANC	-0.84663	3.4922	-4.62798	0.000697941	0.0140549	NPC.vs.NNPC
ENSG00000101856	PGRMC1	1.16299	5.59286	4.6265	0.000699643	0.0140791	NPC.vs.NNPC
ENSG00000233461	RP11-295G20.2	2.88838	0.586468	4.62414	0.000702374	0.0141173	NPC.vs.NNPC
ENSG00000211766	TRBJ2-2P	-2.11878	-1.58417	-4.62387	0.000702683	0.0141173	NPC.vs.NNPC
ENSG00000047365	ARAP2	-0.893632	7.70629	-4.62355	0.000703052	0.0141173	NPC.vs.NNPC
ENSG00000169239	CA5B	-1.17056	4.19197	-4.62212	0.000704718	0.0141262	NPC.vs.NNPC
ENSG00000261208	RP11-452D12.1	-2.34514	0.135342	-4.62184	0.000705039	0.0141262	NPC.vs.NNPC
ENSG00000121957	GPSM2	1.60339	4.61906	4.62177	0.000705117	0.0141262	NPC.vs.NNPC
ENSG00000129355	CDKN2D	-1.18806	2.42607	-4.62126	0.000705714	0.0141262	NPC.vs.NNPC
ENSG00000188511	C22orf34	-1.83071	4.34645	-4.62101	0.000706007	0.0141262	NPC.vs.NNPC
ENSG00000100652	SLC10A1	-1.12705	3.45097	-4.61997	0.000707217	0.0141403	NPC.vs.NNPC
ENSG00000269001	ZNF818P	-1.86503	1.3942	-4.61919	0.000708129	0.0141485	NPC.vs.NNPC
ENSG00000157617	C2CD2	0.82142	6.44277	4.61794	0.000709587	0.0141675	NPC.vs.NNPC
ENSG00000178562	CD28	-2.18322	5.3067	-4.6168	0.000710923	0.0141841	NPC.vs.NNPC
ENSG00000129535	NRL	-1.23574	1.34759	-4.61489	0.000713164	0.0142185	NPC.vs.NNPC
ENSG00000213626	LBH	-1.43082	5.45121	-4.61447	0.000713658	0.0142185	NPC.vs.NNPC
ENSG00000131015	ULBP2	3.49515	-0.190736	4.61384	0.000714406	0.0142219	NPC.vs.NNPC
ENSG00000129028	THAP10	2.27842	1.27971	4.61332	0.000715021	0.0142219	NPC.vs.NNPC
ENSG00000174130	TLR6	-1.06338	6.15335	-4.61304	0.000715347	0.0142219	NPC.vs.NNPC
ENSG00000179873	NLRP11	-3.40626	-2.36395	-4.61175	0.000716871	0.014229	NPC.vs.NNPC
ENSG00000267023	LRRC37A16P	-0.830605	5.61355	-4.61108	0.000717661	0.014229	NPC.vs.NNPC
ENSG00000162068	NTN3	1.1909	2.52377	4.61079	0.000718011	0.014229	NPC.vs.NNPC
ENSG00000145779	TNFAIP8	-1.36224	6.75048	-4.61075	0.000718061	0.014229	NPC.vs.NNPC
ENSG00000126603	GLIS2	1.13004	2.85271	4.6106	0.000718239	0.014229	NPC.vs.NNPC
ENSG00000254842	RP11-890B15.2	-1.36974	-0.0965242	-4.60956	0.000719466	0.0142433	NPC.vs.NNPC
ENSG00000104375	STK3	0.798007	5.25608	4.60762	0.000721771	0.0142706	NPC.vs.NNPC
ENSG00000100055	CYTH4	-1.10602	6.88975	-4.60755	0.000721863	0.0142706	NPC.vs.NNPC
ENSG00000211885	TRAJ4	-1.88395	1.67391	-4.60571	0.00072405	0.014302	NPC.vs.NNPC
ENSG00000108061	SHOC2	-0.602273	6.46762	-4.60536	0.000724469	0.014302	NPC.vs.NNPC
ENSG00000196935	SRGAP1	1.41903	4.5456	4.60421	0.000725854	0.0143137	NPC.vs.NNPC
ENSG00000245954	RP11-18H21.1	-2.42437	0.939806	-4.60402	0.00072608	0.0143137	NPC.vs.NNPC
ENSG00000232160	RAP2C-AS1	-0.886775	2.69701	-4.60316	0.000727104	0.0143238	NPC.vs.NNPC
ENSG00000251992	SCARNA17	-1.11584	3.07791	-4.60055	0.000730257	0.0143604	NPC.vs.NNPC
ENSG00000201509	Y_RNA	-1.74414	0.426986	-4.60035	0.000730498	0.0143604	NPC.vs.NNPC
ENSG00000160781	PAQR6	1.56763	2.99337	4.60019	0.00073068	0.0143604	NPC.vs.NNPC
ENSG00000177993	ZNRF3-AS1	2.16101	0.337467	4.59993	0.000731005	0.0143604	NPC.vs.NNPC
ENSG00000079999	KEAP1	0.918528	5.99386	4.59844	0.000732795	0.0143855	NPC.vs.NNPC
ENSG00000198846	TOX	-1.51063	3.28033	-4.59411	0.000738063	0.0144788	NPC.vs.NNPC
ENSG00000151338	MIPOL1	1.94283	4.17935	4.59092	0.000741964	0.0145422	NPC.vs.NNPC
ENSG00000083814	ZNF671	-0.838066	4.65936	-4.59062	0.000742328	0.0145422	NPC.vs.NNPC
ENSG00000135083	CCNJL	2.46098	2.25006	4.59015	0.00074291	0.0145434	NPC.vs.NNPC
ENSG00000185986	SDHAP3	-1.14133	3.96671	-4.58835	0.000745122	0.0145708	NPC.vs.NNPC
ENSG00000089060	SLC8B1	-0.753058	5.72028	-4.58784	0.000745757	0.0145708	NPC.vs.NNPC
ENSG00000091039	OSBPL8	-0.814476	7.52718	-4.58703	0.000746753	0.0145708	NPC.vs.NNPC
ENSG00000225094	SETP20	-1.61044	-0.324435	-4.58691	0.000746901	0.0145708	NPC.vs.NNPC
ENSG00000135069	PSAT1	2.27753	4.12249	4.58679	0.000747044	0.0145708	NPC.vs.NNPC
ENSG00000172239	PAIP1	0.770615	6.15701	4.58644	0.000747479	0.0145708	NPC.vs.NNPC
ENSG00000124207	CSE1L	1.12923	7.23115	4.58607	0.000747938	0.0145708	NPC.vs.NNPC
ENSG00000131236	CAP1	-0.599058	8.08805	-4.58557	0.00074856	0.0145728	NPC.vs.NNPC
ENSG00000251911	SNORD112	-2.79122	-1.46113	-4.58512	0.000749112	0.0145734	NPC.vs.NNPC
ENSG00000066427	ATXN3	-0.667509	5.68832	-4.58249	0.00075238	0.0146269	NPC.vs.NNPC
ENSG00000262712	RP11-295D4.1	1.96137	0.124762	4.58202	0.000752965	0.0146281	NPC.vs.NNPC
ENSG00000196576	PLXNB2	1.21393	8.09487	4.58128	0.000753883	0.0146326	NPC.vs.NNPC
ENSG00000260249	RP11-401P9.5	-1.53231	1.3614	-4.581	0.000754237	0.0146326	NPC.vs.NNPC
ENSG00000223704	RP1-90L6.2	-1.31953	3.59615	-4.57905	0.000756678	0.0146685	NPC.vs.NNPC
ENSG00000196110	ZNF699	-0.822877	3.8005	-4.57751	0.000758607	0.0146685	NPC.vs.NNPC
ENSG00000224442	AC017035.2	-1.63778	1.44471	-4.57713	0.000759081	0.0146685	NPC.vs.NNPC
ENSG00000136492	BRIP1	1.35885	5.43196	4.57699	0.000759257	0.0146685	NPC.vs.NNPC
ENSG00000211888	TRAJ1	-1.77468	1.29884	-4.57639	0.000760018	0.0146685	NPC.vs.NNPC
ENSG00000108448	TRIM16L	1.8084	3.85719	4.57626	0.000760179	0.0146685	NPC.vs.NNPC
ENSG00000160957	RECQL4	1.13643	4.67281	4.57599	0.000760519	0.0146685	NPC.vs.NNPC
ENSG00000141905	NFIC	1.30764	5.1902	4.57561	0.000760993	0.0146685	NPC.vs.NNPC
ENSG00000211867	TRAJ22	-1.72438	2.12984	-4.57481	0.000762003	0.0146685	NPC.vs.NNPC
ENSG00000250433	CLSTN2-AS1	3.81832	-1.36721	4.57462	0.000762246	0.0146685	NPC.vs.NNPC
ENSG00000238717	snoU13	-1.50071	0.518664	-4.57427	0.000762688	0.0146685	NPC.vs.NNPC
ENSG00000188505	NCCRP1	-3.70561	1.49854	-4.57424	0.000762726	0.0146685	NPC.vs.NNPC
ENSG00000132694	ARHGEF11	0.651573	6.6264	4.57412	0.000762874	0.0146685	NPC.vs.NNPC
ENSG00000115525	ST3GAL5	-1.29189	5.63293	-4.57204	0.000765499	0.0147089	NPC.vs.NNPC
ENSG00000203739	RP11-296O14.3	-0.87799	3.32107	-4.56998	0.000768118	0.0147336	NPC.vs.NNPC
ENSG00000012223	LTF	-6.02103	5.98062	-4.56986	0.000768271	0.0147336	NPC.vs.NNPC
ENSG00000120693	SMAD9	-1.02886	3.10925	-4.56967	0.000768515	0.0147336	NPC.vs.NNPC
ENSG00000187595	ZNF385C	1.66765	1.48446	4.56938	0.000768885	0.0147336	NPC.vs.NNPC
ENSG00000214243	AC004980.10	1.71362	1.31628	4.56811	0.0007705	0.0147449	NPC.vs.NNPC
ENSG00000181754	AMIGO1	-1.49458	2.96236	-4.56809	0.000770528	0.0147449	NPC.vs.NNPC
ENSG00000265368	MIR4476	-2.69175	-2.00769	-4.56768	0.000771048	0.0147449	NPC.vs.NNPC
ENSG00000169116	PARM1	2.07811	7.06556	4.56662	0.0007724	0.0147467	NPC.vs.NNPC
ENSG00000159335	PTMS	1.21443	3.23507	4.56629	0.000772834	0.0147467	NPC.vs.NNPC
ENSG00000180425	C11orf71	-1.07107	2.03259	-4.56613	0.000773037	0.0147467	NPC.vs.NNPC
ENSG00000215184	RP11-8L18.2	1.76729	0.917684	4.56597	0.000773239	0.0147467	NPC.vs.NNPC
ENSG00000170448	NFXL1	0.705455	5.00377	4.56253	0.000777656	0.0148208	NPC.vs.NNPC
ENSG00000166770	ZNF667-AS1	-2.10558	0.76896	-4.56143	0.000779078	0.0148379	NPC.vs.NNPC
ENSG00000254911	SCARNA9	-1.20964	3.14195	-4.56076	0.000779942	0.0148443	NPC.vs.NNPC
ENSG00000254703	FLI1-AS1	-1.47973	2.43415	-4.56024	0.000780616	0.014847	NPC.vs.NNPC
ENSG00000122545	2018-09-07	-0.589391	7.54564	-4.55952	0.000781545	0.0148546	NPC.vs.NNPC
ENSG00000160877	NACC1	1.03447	5.64779	4.55839	0.000783011	0.0148724	NPC.vs.NNPC
ENSG00000105438	KDELR1	0.998428	5.09165	4.55797	0.000783549	0.0148726	NPC.vs.NNPC
ENSG00000226979	LTA	-2.18594	1.72743	-4.55578	0.000786406	0.0149039	NPC.vs.NNPC
ENSG00000227239	AL121985.1	-1.81502	0.98154	-4.55568	0.000786537	0.0149039	NPC.vs.NNPC
ENSG00000220920	RP3-525L6.2	1.76775	0.65595	4.55549	0.000786787	0.0149039	NPC.vs.NNPC
ENSG00000172992	DCAKD	0.960113	4.92714	4.55363	0.000789214	0.0149398	NPC.vs.NNPC
ENSG00000228590	AC007381.3	-2.42979	0.209799	-4.55256	0.00079061	0.0149561	NPC.vs.NNPC
ENSG00000211883	TRAJ6	-1.6374	1.91207	-4.55074	0.00079301	0.0149876	NPC.vs.NNPC
ENSG00000142675	CNKSR1	1.54794	3.6656	4.55048	0.00079334	0.0149876	NPC.vs.NNPC
ENSG00000117139	KDM5B	1.15446	7.42521	4.54857	0.000795869	0.0150241	NPC.vs.NNPC
ENSG00000201013	Y_RNA	-1.89353	-0.928987	-4.54821	0.000796342	0.0150241	NPC.vs.NNPC
ENSG00000177189	RPS6KA3	-0.74381	7.40744	-4.5454	0.000800063	0.0150825	NPC.vs.NNPC
ENSG00000211845	TRAJ44	-1.41155	1.15374	-4.54506	0.000800515	0.0150825	NPC.vs.NNPC
ENSG00000269051	CTD-2245F17.3	-1.50444	1.41727	-4.54404	0.000801862	0.0150978	NPC.vs.NNPC
ENSG00000134815	DHX34	1.06161	5.72136	4.54286	0.000803437	0.0151173	NPC.vs.NNPC
ENSG00000228485	RP11-567J24.4	-1.65647	1.63008	-4.5422	0.000804315	0.0151237	NPC.vs.NNPC
ENSG00000198561	CTNND1	1.34706	8.58247	4.54105	0.000805854	0.0151354	NPC.vs.NNPC
ENSG00000119397	CNTRL	-1.06168	7.73591	-4.54093	0.000806016	0.0151354	NPC.vs.NNPC
ENSG00000238098	ABCA17P	2.50739	3.4564	4.53984	0.000807483	0.0151528	NPC.vs.NNPC
ENSG00000234965	SHISA8	-2.8758	-0.72015	-4.53919	0.000808347	0.0151589	NPC.vs.NNPC
ENSG00000166508	MCM7	1.35432	7.46768	4.53564	0.000813132	0.0152385	NPC.vs.NNPC
ENSG00000238763	snoU13	-1.05787	1.75168	-4.53218	0.00081781	0.0153159	NPC.vs.NNPC
ENSG00000138134	STAMBPL1	-1.20004	5.99397	-4.53107	0.000819321	0.015334	NPC.vs.NNPC
ENSG00000128595	CALU	1.03549	6.87804	4.53003	0.000820732	0.0153502	NPC.vs.NNPC
ENSG00000172578	KLHL6	-1.38729	6.92998	-4.5281	0.000823376	0.0153894	NPC.vs.NNPC
ENSG00000176619	LMNB2	1.59532	6.94405	4.5267	0.000825295	0.0154102	NPC.vs.NNPC
ENSG00000232759	AC002480.3	-2.18668	1.09492	-4.52626	0.000825895	0.0154102	NPC.vs.NNPC
ENSG00000209418	SNORD64	-1.22102	1.99187	-4.52595	0.000826315	0.0154102	NPC.vs.NNPC
ENSG00000237857	RP11-435O5.2	3.08893	-0.0420586	4.52569	0.000826683	0.0154102	NPC.vs.NNPC
ENSG00000188883	KLRG2	4.1215	3.24832	4.52435	0.000828515	0.0154341	NPC.vs.NNPC
ENSG00000166105	GLB1L3	-2.72807	0.319965	-4.52306	0.000830296	0.0154477	NPC.vs.NNPC
ENSG00000124721	DNAH8	-2.31099	4.11664	-4.52303	0.000830343	0.0154477	NPC.vs.NNPC
ENSG00000115457	IGFBP2	2.72167	5.75467	4.52219	0.000831495	0.0154589	NPC.vs.NNPC
ENSG00000120616	EPC1	-0.613614	6.5164	-4.52109	0.000833027	0.0154771	NPC.vs.NNPC
ENSG00000160789	LMNA	1.22354	7.42753	4.52068	0.000833589	0.0154773	NPC.vs.NNPC
ENSG00000176155	CCDC57	0.825748	6.88456	4.51996	0.000834588	0.0154856	NPC.vs.NNPC
ENSG00000269514	DKFZP779L1853	-1.49305	1.0369	-4.51923	0.000835605	0.0154943	NPC.vs.NNPC
ENSG00000163683	SMIM14	-1.30399	5.55879	-4.51709	0.000838585	0.0155392	NPC.vs.NNPC
ENSG00000203709	C1orf132	-1.09919	5.391	-4.51669	0.000839136	0.0155392	NPC.vs.NNPC
ENSG00000250170	RASA2-IT1	-1.43561	1.07751	-4.5158	0.000840378	0.0155471	NPC.vs.NNPC
ENSG00000204261	TAPSAR1	-1.14916	3.89963	-4.51482	0.000841757	0.0155471	NPC.vs.NNPC
ENSG00000197465	GYPE	-2.45355	0.318166	-4.51465	0.000841995	0.0155471	NPC.vs.NNPC
ENSG00000082458	DLG3	1.19033	5.71931	4.51448	0.000842233	0.0155471	NPC.vs.NNPC
ENSG00000228131	IGHD6-6	-3.71592	-0.581279	-4.51441	0.000842327	0.0155471	NPC.vs.NNPC
ENSG00000102174	PHEX	-1.87391	2.04017	-4.51377	0.000843224	0.0155534	NPC.vs.NNPC
ENSG00000265929	hsa-mir-5195	-2.76119	-1.85355	-4.51167	0.000846178	0.0155977	NPC.vs.NNPC
ENSG00000125385	RP11-297B17.2	-3.96145	-2.64495	-4.51093	0.000847217	0.0156066	NPC.vs.NNPC
ENSG00000196230	TUBB	1.0539	8.98889	4.50778	0.000851676	0.0156784	NPC.vs.NNPC
ENSG00000166707	ZCCHC18	-1.72072	1.64346	-4.50569	0.000854637	0.0157226	NPC.vs.NNPC
ENSG00000254206	NPIPB11	-1.27675	2.7539	-4.5045	0.000856339	0.0157436	NPC.vs.NNPC
ENSG00000068976	PYGM	-0.959405	2.57981	-4.50324	0.000858127	0.0157612	NPC.vs.NNPC
ENSG00000124570	SERPINB6	-1.13696	4.92328	-4.50304	0.000858416	0.0157612	NPC.vs.NNPC
ENSG00000091656	ZFHX4	3.46335	2.80224	4.50054	0.000861991	0.0158165	NPC.vs.NNPC
ENSG00000226380	MIR29B1	-0.96741	4.89239	-4.49971	0.000863184	0.0158194	NPC.vs.NNPC
ENSG00000188483	IER5L	1.44494	2.90314	4.49965	0.000863277	0.0158194	NPC.vs.NNPC
ENSG00000071073	MGAT4A	-1.44964	6.95622	-4.49892	0.000864321	0.0158282	NPC.vs.NNPC
ENSG00000265688	MAFG-AS1	2.2028	1.42899	4.49815	0.000865442	0.0158296	NPC.vs.NNPC
ENSG00000232698	AP001058.3	-2.8785	-1.18947	-4.49809	0.000865521	0.0158296	NPC.vs.NNPC
ENSG00000099364	FBXL19	0.851309	5.26181	4.49682	0.000867349	0.0158527	NPC.vs.NNPC
ENSG00000096092	TMEM14A	1.59531	4.1769	4.4957	0.000868967	0.0158719	NPC.vs.NNPC
ENSG00000183691	NOG	-3.55912	-2.6944	-4.49512	0.000869816	0.0158771	NPC.vs.NNPC
ENSG00000211544	AC069286.1	1.7031	0.603652	4.49301	0.000872884	0.0159207	NPC.vs.NNPC
ENSG00000211786	TRAV8-2	-1.74407	0.436252	-4.49269	0.000873337	0.0159207	NPC.vs.NNPC
ENSG00000259212	CTD-3065B20.2	-0.997043	2.33438	-4.49161	0.000874919	0.0159279	NPC.vs.NNPC
ENSG00000152520	PAN3	-0.553812	7.06064	-4.49152	0.00087504	0.0159279	NPC.vs.NNPC
ENSG00000200884	Y_RNA	-1.5233	0.131956	-4.49126	0.000875432	0.0159279	NPC.vs.NNPC
ENSG00000154920	EME1	1.02411	3.11002	4.48956	0.000877903	0.0159625	NPC.vs.NNPC
ENSG00000176749	CDK5R1	-1.43428	3.75603	-4.48649	0.000882416	0.0160342	NPC.vs.NNPC
ENSG00000236426	RP11-79M19.2	-1.41784	0.611574	-4.48558	0.000883749	0.016048	NPC.vs.NNPC
ENSG00000213075	RPL31P11	-2.21979	-0.838416	-4.48487	0.000884801	0.0160567	NPC.vs.NNPC
ENSG00000269800	PLEKHA3P1	-1.71373	-0.171579	-4.48348	0.000886854	0.0160836	NPC.vs.NNPC
ENSG00000237285	HNRNPA1P2	-1.75091	0.00484437	-4.48243	0.000888401	0.0161013	NPC.vs.NNPC
ENSG00000261179	RP11-13L2.4	4.0329	2.5468	4.48139	0.000889944	0.0161188	NPC.vs.NNPC
ENSG00000165392	WRN	0.685181	6.32758	4.48053	0.000891232	0.0161318	NPC.vs.NNPC
ENSG00000140538	NTRK3	-2.34495	2.04322	-4.47847	0.000894298	0.0161768	NPC.vs.NNPC
ENSG00000260306	RP11-645C24.5	-1.38258	1.19175	-4.47799	0.00089501	0.0161793	NPC.vs.NNPC
ENSG00000258177	RP11-394J1.2	-1.33582	0.848718	-4.47712	0.000896315	0.0161925	NPC.vs.NNPC
ENSG00000268970	CTD-3099C6.11	-1.53344	0.115912	-4.47519	0.000899207	0.0162279	NPC.vs.NNPC
ENSG00000178031	ADAMTSL1	-2.01106	1.3448	-4.47389	0.000901158	0.0162279	NPC.vs.NNPC
ENSG00000143476	DTL	1.75663	4.98304	4.47379	0.000901303	0.0162279	NPC.vs.NNPC
ENSG00000252796	RNU7-11P	-1.34601	0.245128	-4.47376	0.000901351	0.0162279	NPC.vs.NNPC
ENSG00000151490	PTPRO	-1.50958	3.77729	-4.47361	0.000901574	0.0162279	NPC.vs.NNPC
ENSG00000105443	CYTH2	0.707703	5.30896	4.4735	0.000901744	0.0162279	NPC.vs.NNPC
ENSG00000242795	RP11-3K16.2	2.63029	1.90647	4.4731	0.000902347	0.0162284	NPC.vs.NNPC
ENSG00000172575	RASGRP1	-0.988374	6.52439	-4.47045	0.000906339	0.0162897	NPC.vs.NNPC
ENSG00000179428	AC073072.5	-2.8049	-1.08861	-4.46868	0.00090903	0.0163186	NPC.vs.NNPC
ENSG00000211868	TRAJ21	-1.88548	1.92692	-4.46863	0.000909105	0.0163186	NPC.vs.NNPC
ENSG00000224331	AC019181.3	-1.35926	0.473475	-4.4643	0.00091569	0.0164263	NPC.vs.NNPC
ENSG00000211578	MIR766	-1.96887	-0.0730472	-4.46382	0.000916438	0.0164288	NPC.vs.NNPC
ENSG00000261659	LA16c-313D11.12	1.81324	1.52442	4.46345	0.000917002	0.0164288	NPC.vs.NNPC
ENSG00000119778	ATAD2B	-0.525728	7.35766	-4.46263	0.000918259	0.0164409	NPC.vs.NNPC
ENSG00000213246	SUPT4H1	-0.788457	5.27726	-4.45967	0.000922811	0.0165119	NPC.vs.NNPC
ENSG00000241641	RPS23P6	-1.59096	1.2816	-4.45854	0.000924554	0.0165325	NPC.vs.NNPC
ENSG00000065675	PRKCQ	-1.51142	4.55745	-4.45729	0.000926484	0.0165565	NPC.vs.NNPC
ENSG00000268861	CTD-2207O23.3	-3.51255	-2.09792	-4.45666	0.000927462	0.0165634	NPC.vs.NNPC
ENSG00000233922	AL133493.2	-2.55641	-1.36165	-4.45626	0.000928085	0.016564	NPC.vs.NNPC
ENSG00000259658	RP11-89K11.1	-1.37234	1.00634	-4.45538	0.00092945	0.0165738	NPC.vs.NNPC
ENSG00000170365	SMAD1	1.87986	5.14304	4.45514	0.000929814	0.0165738	NPC.vs.NNPC
ENSG00000230945	RP11-394O9.1	-3.08248	-2.05755	-4.45352	0.000932338	0.0165969	NPC.vs.NNPC
ENSG00000146731	CCT6A	0.940589	7.38535	4.45318	0.000932867	0.0165969	NPC.vs.NNPC
ENSG00000086598	TMED2	0.6316	7.20026	4.45317	0.000932879	0.0165969	NPC.vs.NNPC
ENSG00000267758	RP11-358B23.5	-1.08305	2.86891	-4.45253	0.000933885	0.0166042	NPC.vs.NNPC
ENSG00000151743	AMN1	-0.976443	3.35081	-4.45066	0.00093681	0.0166409	NPC.vs.NNPC
ENSG00000096063	SRPK1	0.881449	6.92261	4.45017	0.000937577	0.0166409	NPC.vs.NNPC
ENSG00000186918	ZNF395	-1.16639	5.30214	-4.44986	0.000938055	0.0166409	NPC.vs.NNPC
ENSG00000131470	PSMC3IP	1.11031	2.68235	4.4497	0.000938315	0.0166409	NPC.vs.NNPC
ENSG00000266378	RP11-214O1.3	-1.08686	1.97869	-4.44893	0.000939515	0.0166516	NPC.vs.NNPC
ENSG00000249609	RP11-635L1.3	2.16765	0.881934	4.44725	0.000942157	0.0166841	NPC.vs.NNPC
ENSG00000266648	RP11-112H10.6	-2.77637	-1.87709	-4.44701	0.000942535	0.0166841	NPC.vs.NNPC
ENSG00000154144	TBRG1	-0.750591	5.75375	-4.44497	0.000945761	0.0167307	NPC.vs.NNPC
ENSG00000143061	IGSF3	2.74355	5.32392	4.44411	0.000947125	0.0167373	NPC.vs.NNPC
ENSG00000224972	RP11-403H13.1	-1.29305	2.20187	-4.44391	0.000947442	0.0167373	NPC.vs.NNPC
ENSG00000111206	FOXM1	1.51394	4.24663	4.44361	0.000947923	0.0167373	NPC.vs.NNPC
ENSG00000068724	TTC7A	-0.734771	6.24866	-4.44299	0.000948907	0.0167441	NPC.vs.NNPC
ENSG00000149257	SERPINH1	1.29704	5.73757	4.44223	0.000950107	0.0167548	NPC.vs.NNPC
ENSG00000261448	CTD-2576D5.4	-1.80919	-0.0613111	-4.44092	0.000952194	0.0167811	NPC.vs.NNPC
ENSG00000103512	NOMO1	0.785347	6.15235	4.44011	0.00095348	0.0167932	NPC.vs.NNPC
ENSG00000231035	RPL7L1P9	-1.13599	0.454661	-4.43831	0.000956365	0.0168335	NPC.vs.NNPC
ENSG00000250541	RP11-302F12.10	-1.46974	1.73763	-4.43565	0.000960623	0.0168973	NPC.vs.NNPC
ENSG00000124134	KCNS1	-1.07947	1.66491	-4.43494	0.000961763	0.0168973	NPC.vs.NNPC
ENSG00000124571	XPO5	0.748807	6.91865	4.43492	0.000961797	0.0168973	NPC.vs.NNPC
ENSG00000165943	MOAP1	-0.936938	4.56367	-4.43321	0.000964551	0.0169351	NPC.vs.NNPC
ENSG00000076067	RBMS2	0.815646	4.178	4.43213	0.000966298	0.0169552	NPC.vs.NNPC
ENSG00000130635	COL5A1	3.18683	6.70641	4.43146	0.00096739	0.0169638	NPC.vs.NNPC
ENSG00000259345	RP11-624L4.1	3.11347	2.55699	4.42997	0.000969802	0.0169954	NPC.vs.NNPC
ENSG00000248175	CTC-428G20.3	-0.768403	3.18587	-4.42944	0.000970662	0.0169999	NPC.vs.NNPC
ENSG00000258510	RP11-493G17.4	-1.21288	0.745961	-4.42747	0.000973876	0.0170456	NPC.vs.NNPC
ENSG00000143110	C1orf162	-1.43676	3.77342	-4.4265	0.000975451	0.0170625	NPC.vs.NNPC
ENSG00000169258	GPRIN1	2.20128	3.2231	4.4234	0.000980531	0.0171407	NPC.vs.NNPC
ENSG00000243066	RN7SL842P	-3.53786	-0.978882	-4.423	0.000981184	0.0171414	NPC.vs.NNPC
ENSG00000106348	IMPDH1	-0.880506	5.10992	-4.42193	0.000982945	0.0171615	NPC.vs.NNPC
ENSG00000212807	OR2A42	-1.80074	-0.159896	-4.41932	0.000987264	0.0172178	NPC.vs.NNPC
ENSG00000243566	UPK3B	1.76185	3.18827	4.41898	0.00098783	0.0172178	NPC.vs.NNPC
ENSG00000110328	GALNT18	1.35687	4.31673	4.41887	0.000988008	0.0172178	NPC.vs.NNPC
ENSG00000136059	VILL	-1.25688	5.12046	-4.41838	0.000988817	0.0172212	NPC.vs.NNPC
ENSG00000117289	TXNIP	-1.30253	9.05518	-4.41751	0.000990256	0.0172216	NPC.vs.NNPC
ENSG00000120063	GNA13	-0.648664	7.1277	-4.41727	0.000990655	0.0172216	NPC.vs.NNPC
ENSG00000196236	XPNPEP3	0.794257	5.52983	4.41726	0.000990677	0.0172216	NPC.vs.NNPC
ENSG00000235192	AC009495.2	-1.88503	0.138634	-4.41688	0.000991313	0.017222	NPC.vs.NNPC
ENSG00000006118	TMEM132A	1.88691	6.06485	4.41432	0.000995569	0.0172679	NPC.vs.NNPC
ENSG00000103657	HERC1	-0.588177	9.04961	-4.41423	0.000995725	0.0172679	NPC.vs.NNPC
ENSG00000233655	IGHD4-4	-3.56374	-0.80783	-4.41418	0.000995797	0.0172679	NPC.vs.NNPC
ENSG00000197769	MAP1LC3C	-2.9699	-1.08649	-4.40886	0.00100473	0.017412	NPC.vs.NNPC
ENSG00000264443	RP4-594I10.3	-1.45095	3.68821	-4.40707	0.00100775	0.0174536	NPC.vs.NNPC
ENSG00000234263	RP3-325F22.3	-1.06392	2.19978	-4.40552	0.00101038	0.0174789	NPC.vs.NNPC
ENSG00000114491	UMPS	0.977113	5.57203	4.40476	0.00101166	0.0174789	NPC.vs.NNPC
ENSG00000186451	SPATA12	2.23595	2.24203	4.40446	0.00101217	0.0174789	NPC.vs.NNPC
ENSG00000261220	RP11-629O1.2	-1.3772	0.441146	-4.40433	0.0010124	0.0174789	NPC.vs.NNPC
ENSG00000222596	AL445523.1	-2.23699	-1.08014	-4.40416	0.00101267	0.0174789	NPC.vs.NNPC
ENSG00000211855	TRAJ34	-1.71342	1.38974	-4.404	0.00101295	0.0174789	NPC.vs.NNPC
ENSG00000102225	CDK16	0.741787	5.5614	4.40269	0.00101518	0.0175066	NPC.vs.NNPC
ENSG00000235872	RP11-335O4.3	-1.72522	0.153861	-4.40223	0.00101597	0.0175096	NPC.vs.NNPC
ENSG00000066027	PPP2R5A	-0.931273	6.06375	-4.4016	0.00101704	0.0175115	NPC.vs.NNPC
ENSG00000197905	TEAD4	2.29018	2.90728	4.4014	0.00101738	0.0175115	NPC.vs.NNPC
ENSG00000260564	RP11-403N16.3	-3.32653	-1.15124	-4.40107	0.00101795	0.0175115	NPC.vs.NNPC
ENSG00000228682	RP11-439L8.3	-2.34707	-0.198718	-4.39974	0.00102022	0.0175399	NPC.vs.NNPC
ENSG00000197558	SSPO	2.48369	3.77288	4.39347	0.00103101	0.0177144	NPC.vs.NNPC
ENSG00000158717	RNF166	-1.05568	5.73712	-4.39174	0.00103401	0.017753	NPC.vs.NNPC
ENSG00000090554	FLT3LG	-1.31336	2.84716	-4.39145	0.00103452	0.017753	NPC.vs.NNPC
ENSG00000138430	OLA1	1.06758	6.22085	4.3902	0.0010367	0.0177598	NPC.vs.NNPC
ENSG00000124557	BTN1A1	-1.70112	0.171086	-4.38999	0.00103705	0.0177598	NPC.vs.NNPC
ENSG00000107611	CUBN	-1.49884	4.07164	-4.38967	0.00103762	0.0177598	NPC.vs.NNPC
ENSG00000160216	AGPAT3	0.728853	7.14658	4.38947	0.00103797	0.0177598	NPC.vs.NNPC
ENSG00000106560	GIMAP2	-1.54504	4.90137	-4.38941	0.00103807	0.0177598	NPC.vs.NNPC
ENSG00000146648	EGFR	2.46007	7.31197	4.38877	0.00103918	0.0177623	NPC.vs.NNPC
ENSG00000211853	TRAJ36	-1.60684	1.37043	-4.3886	0.00103949	0.0177623	NPC.vs.NNPC
ENSG00000244479	OR2A1-AS1	-1.33197	2.62381	-4.38705	0.0010422	0.0177889	NPC.vs.NNPC
ENSG00000255733	IFNG-AS1	-1.68324	4.13694	-4.38687	0.00104251	0.0177889	NPC.vs.NNPC
ENSG00000196267	ZNF836	-0.915154	4.21276	-4.38662	0.00104294	0.0177889	NPC.vs.NNPC
ENSG00000140836	ZFHX3	1.19463	5.59656	4.38557	0.00104479	0.0177946	NPC.vs.NNPC
ENSG00000226167	AP4B1-AS1	-1.12641	2.14469	-4.38549	0.00104492	0.0177946	NPC.vs.NNPC
ENSG00000170899	GSTA4	2.42722	3.65181	4.38481	0.00104613	0.0177946	NPC.vs.NNPC
ENSG00000069122	GPR116	0.860439	4.46258	4.38478	0.00104618	0.0177946	NPC.vs.NNPC
ENSG00000230735	RP11-413E1.4	-1.51718	1.65229	-4.38463	0.00104644	0.0177946	NPC.vs.NNPC
ENSG00000211911	IGHD3-22	-2.58767	-1.9104	-4.38367	0.00104813	0.0178125	NPC.vs.NNPC
ENSG00000236194	AC003104.1	-1.01172	3.6852	-4.38122	0.00105246	0.0178752	NPC.vs.NNPC
ENSG00000226576	RP11-523O18.1	-2.23628	-0.670679	-4.3796	0.00105533	0.0179132	NPC.vs.NNPC
ENSG00000267352	SH3GL1P3	-0.981076	2.54034	-4.37873	0.00105687	0.0179285	NPC.vs.NNPC
ENSG00000144791	LIMD1	-0.829194	6.8163	-4.3744	0.00106459	0.0180486	NPC.vs.NNPC
ENSG00000177283	FZD8	2.05116	2.82891	4.37401	0.00106529	0.0180495	NPC.vs.NNPC
ENSG00000214402	LCNL1	-1.48167	1.51092	-4.37344	0.00106631	0.0180559	NPC.vs.NNPC
ENSG00000166295	ANAPC16	-0.609568	6.40678	-4.37297	0.00106716	0.0180594	NPC.vs.NNPC
ENSG00000166173	LARP6	1.49926	2.84743	4.37039	0.0010718	0.018127	NPC.vs.NNPC
ENSG00000163006	CCDC138	0.857962	4.65301	4.36996	0.00107257	0.0181291	NPC.vs.NNPC
ENSG00000239014	SNORD108	-1.08728	1.86166	-4.3692	0.00107394	0.0181413	NPC.vs.NNPC
ENSG00000170074	FAM153A	-2.09644	1.59562	-4.366	0.00107973	0.0182283	NPC.vs.NNPC
ENSG00000173218	VANGL1	1.18185	4.47159	4.36443	0.0010826	0.0182657	NPC.vs.NNPC
ENSG00000140577	CRTC3	-0.727334	6.16571	-4.36346	0.00108437	0.0182846	NPC.vs.NNPC
ENSG00000165238	WNK2	2.92305	5.45107	4.36179	0.00108742	0.0183149	NPC.vs.NNPC
ENSG00000146215	CRIP3	-2.54308	1.256	-4.36151	0.00108794	0.0183149	NPC.vs.NNPC
ENSG00000148634	HERC4	-0.608219	7.53905	-4.36141	0.00108812	0.0183149	NPC.vs.NNPC
ENSG00000263678	AC072031.1	-1.64782	0.00127714	-4.36098	0.00108891	0.0183171	NPC.vs.NNPC
ENSG00000258867	RP11-300J18.3	-1.34653	0.96567	-4.35956	0.00109151	0.0183418	NPC.vs.NNPC
ENSG00000123094	RASSF8	1.35573	4.26797	4.35942	0.00109178	0.0183418	NPC.vs.NNPC
ENSG00000232504	AC105053.4	-1.66867	1.20615	-4.35911	0.00109234	0.0183418	NPC.vs.NNPC
ENSG00000200397	Y_RNA	-1.52042	1.47539	-4.35807	0.00109425	0.0183562	NPC.vs.NNPC
ENSG00000128567	PODXL	1.23191	6.18492	4.35794	0.0010945	0.0183562	NPC.vs.NNPC
ENSG00000172640	OR10AD1	-2.3903	0.203938	-4.35726	0.00109575	0.0183662	NPC.vs.NNPC
ENSG00000141447	OSBPL1A	1.2861	5.10361	4.35676	0.00109667	0.0183668	NPC.vs.NNPC
ENSG00000147854	UHRF2	-0.822844	7.00058	-4.35653	0.00109709	0.0183668	NPC.vs.NNPC
ENSG00000256862	RP11-664D1.1	-1.07053	1.56032	-4.3556	0.00109881	0.0183809	NPC.vs.NNPC
ENSG00000229521	MYCBP2-AS2	-1.02742	1.71878	-4.35517	0.00109962	0.0183809	NPC.vs.NNPC
ENSG00000001617	SEMA3F	2.29148	5.21763	4.35483	0.00110025	0.0183809	NPC.vs.NNPC
ENSG00000113810	SMC4	0.976847	7.14574	4.35453	0.00110079	0.0183809	NPC.vs.NNPC
ENSG00000242445	RPL7AP11	1.38785	0.805405	4.3535	0.0011027	0.0183809	NPC.vs.NNPC
ENSG00000198961	PJA2	-0.65722	7.19865	-4.35345	0.0011028	0.0183809	NPC.vs.NNPC
ENSG00000143545	RAB13	1.5231	4.07328	4.35328	0.00110312	0.0183809	NPC.vs.NNPC
ENSG00000204464	C1orf195	1.14993	2.26621	4.35298	0.00110368	0.0183809	NPC.vs.NNPC
ENSG00000178202	KDELC2	0.739684	5.1161	4.3529	0.00110382	0.0183809	NPC.vs.NNPC
ENSG00000168792	ABHD15	-0.736882	4.3999	-4.35254	0.0011045	0.0183812	NPC.vs.NNPC
ENSG00000233899	RP4-742C19.8	-1.01069	3.59133	-4.35179	0.00110588	0.0183917	NPC.vs.NNPC
ENSG00000266891	RP11-692N5.2	-1.13997	0.495734	-4.3515	0.00110643	0.0183917	NPC.vs.NNPC
ENSG00000147676	MAL2	2.15698	5.58523	4.35031	0.00110865	0.0184136	NPC.vs.NNPC
ENSG00000241609	RP11-367J7.2	-2.97511	-1.95594	-4.35009	0.00110907	0.0184136	NPC.vs.NNPC
ENSG00000243333	RN7SL174P	-1.3026	1.24065	-4.34972	0.00110975	0.0184141	NPC.vs.NNPC
ENSG00000259236	CTD-2611K5.5	-1.43658	-0.0919664	-4.34899	0.00111112	0.0184154	NPC.vs.NNPC
ENSG00000165898	ISCA2	-0.904353	3.59928	-4.34868	0.0011117	0.0184154	NPC.vs.NNPC
ENSG00000167513	CDT1	1.45428	4.25514	4.34843	0.00111217	0.0184154	NPC.vs.NNPC
ENSG00000149218	ENDOD1	-0.859726	5.11899	-4.34828	0.00111245	0.0184154	NPC.vs.NNPC
ENSG00000246223	C14orf64	-1.70553	3.44699	-4.34724	0.0011144	0.0184368	NPC.vs.NNPC
ENSG00000136167	LCP1	-1.26824	9.17991	-4.34568	0.00111734	0.0184746	NPC.vs.NNPC
ENSG00000137203	TFAP2A	3.20688	2.99712	4.34441	0.00111972	0.0184892	NPC.vs.NNPC
ENSG00000196586	MYO6	1.55979	6.83809	4.34404	0.00112043	0.0184892	NPC.vs.NNPC
ENSG00000101773	RBBP8	1.90097	5.85307	4.34385	0.00112078	0.0184892	NPC.vs.NNPC
ENSG00000143067	ZNF697	1.91381	3.62683	4.34381	0.00112086	0.0184892	NPC.vs.NNPC
ENSG00000226688	ENTPD1-AS1	-1.01648	4.17546	-4.34223	0.00112385	0.0185167	NPC.vs.NNPC
ENSG00000201850	Y_RNA	-1.20345	0.858261	-4.34198	0.00112432	0.0185167	NPC.vs.NNPC
ENSG00000118473	SGIP1	2.4856	2.97123	4.34141	0.0011254	0.0185167	NPC.vs.NNPC
ENSG00000256705	CTD-2017C7.1	-1.52185	2.37533	-4.34121	0.00112579	0.0185167	NPC.vs.NNPC
ENSG00000100033	PRODH	2.77848	5.16032	4.34107	0.00112605	0.0185167	NPC.vs.NNPC
ENSG00000235760	AC138655.4	-1.6567	-0.138821	-4.34049	0.00112716	0.0185167	NPC.vs.NNPC
ENSG00000225948	RP11-554I8.1	-2.68803	-0.665318	-4.34032	0.00112748	0.0185167	NPC.vs.NNPC
ENSG00000178078	STAP2	2.17292	4.79133	4.34015	0.00112779	0.0185167	NPC.vs.NNPC
ENSG00000253720	RP11-473O4.3	-1.11102	3.14927	-4.33863	0.00113069	0.0185533	NPC.vs.NNPC
ENSG00000211918	IGHD2-15	-1.8283	0.214768	-4.33753	0.0011328	0.0185771	NPC.vs.NNPC
ENSG00000164300	SERINC5	-1.21839	5.23154	-4.33575	0.00113619	0.0186218	NPC.vs.NNPC
ENSG00000157404	KIT	3.22233	5.55556	4.33356	0.00114041	0.0186753	NPC.vs.NNPC
ENSG00000182551	ADI1	1.06149	5.82907	4.33329	0.00114092	0.0186753	NPC.vs.NNPC
ENSG00000258525	RP11-829H16.3	-1.26987	1.04315	-4.33302	0.00114144	0.0186753	NPC.vs.NNPC
ENSG00000173801	JUP	1.60826	6.81154	4.33229	0.00114286	0.0186875	NPC.vs.NNPC
ENSG00000240449	RP4-584D14.5	1.34522	1.24816	4.33167	0.00114404	0.0186959	NPC.vs.NNPC
ENSG00000144354	CDCA7	1.37846	4.89005	4.33121	0.00114494	0.0186998	NPC.vs.NNPC
ENSG00000207082	RNU6-171P	2.56896	1.15604	4.32913	0.00114895	0.0187523	NPC.vs.NNPC
ENSG00000131747	TOP2A	1.42488	7.57323	4.32886	0.00114949	0.0187523	NPC.vs.NNPC
ENSG00000145016	KIAA0226	-0.720495	6.42956	-4.3276	0.00115192	0.018781	NPC.vs.NNPC
ENSG00000268401	CTC-344H19.4	2.38758	-0.841808	4.32633	0.0011544	0.0188105	NPC.vs.NNPC
ENSG00000136840	ST6GALNAC4	-0.904054	4.45168	-4.32545	0.00115612	0.0188277	NPC.vs.NNPC
ENSG00000223861	RP11-74C1.2	2.93786	0.421597	4.32419	0.00115858	0.0188569	NPC.vs.NNPC
ENSG00000226394	RP11-413E1.2	-1.67626	1.24999	-4.32365	0.00115964	0.0188609	NPC.vs.NNPC
ENSG00000137573	SULF1	2.98594	6.34956	4.32322	0.00116048	0.0188609	NPC.vs.NNPC
ENSG00000254004	ZNF260	0.61489	5.66129	4.32303	0.00116085	0.0188609	NPC.vs.NNPC
ENSG00000267529	RP11-53B2.1	-1.01094	4.12709	-4.32178	0.00116331	0.0188899	NPC.vs.NNPC
ENSG00000110395	CBL	-0.673397	6.89699	-4.31976	0.00116727	0.018938	NPC.vs.NNPC
ENSG00000205913	SRRM2-AS1	1.08622	2.58116	4.31959	0.00116762	0.018938	NPC.vs.NNPC
ENSG00000143147	GPR161	2.19631	2.94032	4.31871	0.00116934	0.0189434	NPC.vs.NNPC
ENSG00000229320	KRT8P12	0.858064	3.1241	4.31823	0.00117031	0.0189434	NPC.vs.NNPC
ENSG00000134594	RAB33A	-1.70322	1.20554	-4.31799	0.00117077	0.0189434	NPC.vs.NNPC
ENSG00000118193	KIF14	1.66044	5.28563	4.31743	0.00117187	0.0189434	NPC.vs.NNPC
ENSG00000197261	C6orf141	3.8132	4.57789	4.31735	0.00117204	0.0189434	NPC.vs.NNPC
ENSG00000167747	C19orf48	1.52975	6.04834	4.3171	0.00117253	0.0189434	NPC.vs.NNPC
ENSG00000174371	EXO1	2.05264	4.27104	4.31703	0.00117267	0.0189434	NPC.vs.NNPC
ENSG00000101444	AHCY	1.30532	6.46353	4.31475	0.00117721	0.0190002	NPC.vs.NNPC
ENSG00000245017	RP11-181C3.1	-1.89734	-0.758433	-4.31458	0.00117753	0.0190002	NPC.vs.NNPC
ENSG00000264707	RP11-760N9.1	1.70909	1.40308	4.31377	0.00117915	0.0190153	NPC.vs.NNPC
ENSG00000258826	RP11-300J18.1	-1.56572	0.457616	-4.31295	0.00118078	0.0190305	NPC.vs.NNPC
ENSG00000064999	ANKS1A	0.69472	6.08327	4.31262	0.00118145	0.0190305	NPC.vs.NNPC
ENSG00000266371	RP11-142O6.1	0.901742	2.80019	4.31212	0.00118244	0.0190357	NPC.vs.NNPC
ENSG00000185664	PMEL	-1.25223	3.23737	-4.31164	0.0011834	0.0190401	NPC.vs.NNPC
ENSG00000167208	SNX20	-1.53365	5.24287	-4.31033	0.00118603	0.0190617	NPC.vs.NNPC
ENSG00000142178	SIK1	1.03278	6.56255	4.31029	0.0011861	0.0190617	NPC.vs.NNPC
ENSG00000160007	ARHGAP35	0.651126	7.2636	4.30944	0.00118782	0.0190784	NPC.vs.NNPC
ENSG00000140534	TICRR	2.13485	4.71532	4.30772	0.00119128	0.0191176	NPC.vs.NNPC
ENSG00000135905	DOCK10	-1.1311	8.06821	-4.30755	0.00119162	0.0191176	NPC.vs.NNPC
ENSG00000166396	SERPINB7	-4.81857	1.12073	-4.30687	0.00119298	0.0191285	NPC.vs.NNPC
ENSG00000256427	RP11-118B22.4	-2.26055	-0.816635	-4.30631	0.00119411	0.0191357	NPC.vs.NNPC
ENSG00000247595	SPTY2D1-AS1	1.23693	1.64951	4.30571	0.00119532	0.0191442	NPC.vs.NNPC
ENSG00000229474	PATL2	-1.44281	5.02198	-4.30475	0.00119726	0.0191644	NPC.vs.NNPC
ENSG00000103034	NDRG4	1.91042	4.20388	4.30292	0.00120096	0.0192127	NPC.vs.NNPC
ENSG00000227242	NBPF13P	-1.97601	1.94305	-4.30132	0.00120423	0.0192456	NPC.vs.NNPC
ENSG00000130702	LAMA5	2.12325	7.818	4.30124	0.00120439	0.0192456	NPC.vs.NNPC
ENSG00000226117	AC079199.2	-1.71008	0.0948088	-4.29908	0.0012088	0.0193014	NPC.vs.NNPC
ENSG00000226878	GSTM3P2	2.50969	-0.659043	4.29863	0.00120971	0.0193014	NPC.vs.NNPC
ENSG00000256159	RP11-820K3.4	-1.63351	0.114741	-4.29852	0.00120994	0.0193014	NPC.vs.NNPC
ENSG00000232186	RP11-311P8.2	-1.32469	0.142546	-4.29728	0.00121247	0.0193205	NPC.vs.NNPC
ENSG00000111962	UST	-0.771747	4.4936	-4.29706	0.00121294	0.0193205	NPC.vs.NNPC
ENSG00000178184	PARD6G	1.73834	3.94276	4.29693	0.00121321	0.0193205	NPC.vs.NNPC
ENSG00000226660	TRBV2	-1.81375	0.124441	-4.29405	0.00121913	0.0194039	NPC.vs.NNPC
ENSG00000064309	CDON	3.29112	5.49401	4.29348	0.00122031	0.0194054	NPC.vs.NNPC
ENSG00000136026	CKAP4	1.84751	6.11264	4.2933	0.00122067	0.0194054	NPC.vs.NNPC
ENSG00000069966	GNB5	-1.17574	4.80795	-4.293	0.0012213	0.0194054	NPC.vs.NNPC
ENSG00000123213	NLN	1.04114	5.06272	4.29071	0.00122603	0.0194695	NPC.vs.NNPC
ENSG00000250544	CTC-493L21.1	-2.78986	-1.49237	-4.29032	0.00122684	0.0194714	NPC.vs.NNPC
ENSG00000218868	CNN3P1	-2.54883	-1.48321	-4.28925	0.00122907	0.0194858	NPC.vs.NNPC
ENSG00000162373	BEND5	-1.75992	2.30944	-4.28922	0.00122914	0.0194858	NPC.vs.NNPC
ENSG00000162365	CYP4A22	2.64132	0.792041	4.28876	0.00123008	0.0194899	NPC.vs.NNPC
ENSG00000135048	TMEM2	-0.921771	7.01894	-4.28703	0.00123371	0.0195321	NPC.vs.NNPC
ENSG00000171680	PLEKHG5	1.50407	5.14151	4.28682	0.00123414	0.0195321	NPC.vs.NNPC
ENSG00000088325	TPX2	1.63893	5.48584	4.28588	0.00123611	0.0195522	NPC.vs.NNPC
ENSG00000240499	RP5-1101C3.1	1.44342	2.10605	4.28181	0.00124466	0.0196762	NPC.vs.NNPC
ENSG00000170312	CDK1	1.70713	5.35331	4.28148	0.00124535	0.0196762	NPC.vs.NNPC
ENSG00000224733	RP1-86D1.5	1.71629	1.25758	4.27982	0.00124885	0.0197205	NPC.vs.NNPC
ENSG00000267982	AC008391.2	-2.46238	-1.48764	-4.27869	0.00125124	0.019747	NPC.vs.NNPC
ENSG00000267179	ZNF763	-1.25697	0.0479906	-4.27714	0.00125454	0.0197881	NPC.vs.NNPC
ENSG00000227331	AC005042.2	1.36586	1.95324	4.27652	0.00125585	0.0197906	NPC.vs.NNPC
ENSG00000235863	B3GALT4	-1.20123	3.75934	-4.2764	0.00125611	0.0197906	NPC.vs.NNPC
ENSG00000128886	ELL3	-2.58137	0.292027	-4.27501	0.00125908	0.0198262	NPC.vs.NNPC
ENSG00000186743	TPI1P3	2.08107	2.03245	4.27428	0.00126063	0.0198331	NPC.vs.NNPC
ENSG00000171606	ZNF274	-0.806885	5.7805	-4.27385	0.00126155	0.0198331	NPC.vs.NNPC
ENSG00000205208	C4orf46	1.1264	3.78165	4.27381	0.00126163	0.0198331	NPC.vs.NNPC
ENSG00000265148	BZRAP1-AS1	-1.38874	4.21174	-4.27334	0.00126263	0.0198377	NPC.vs.NNPC
ENSG00000161888	SPC24	1.64334	3.97682	4.27179	0.00126596	0.0198789	NPC.vs.NNPC
ENSG00000136240	KDELR2	0.971823	6.36387	4.27146	0.00126667	0.0198789	NPC.vs.NNPC
ENSG00000170954	ZNF415	-1.5068	1.36686	-4.27095	0.00126776	0.019885	NPC.vs.NNPC
ENSG00000130787	HIP1R	-1.02027	6.80827	-4.27038	0.00126899	0.019893	NPC.vs.NNPC
ENSG00000213234	ST13P10	-1.65061	-0.259918	-4.26981	0.00127021	0.0199012	NPC.vs.NNPC
ENSG00000126353	CCR7	-2.36752	5.25229	-4.26894	0.00127209	0.0199052	NPC.vs.NNPC
ENSG00000160214	RRP1	1.05283	5.6659	4.2686	0.00127283	0.0199052	NPC.vs.NNPC
ENSG00000023516	AKAP11	-0.520914	7.65231	-4.26839	0.00127328	0.0199052	NPC.vs.NNPC
ENSG00000164983	TMEM65	-0.701235	4.70616	-4.26826	0.00127357	0.0199052	NPC.vs.NNPC
ENSG00000133816	MICAL2	1.44061	6.74169	4.26805	0.00127401	0.0199052	NPC.vs.NNPC
ENSG00000266913	CTC-548K16.2	-1.44021	0.328802	-4.26738	0.00127546	0.0199091	NPC.vs.NNPC
ENSG00000165209	STRBP	-1.19388	6.72342	-4.26715	0.00127596	0.0199091	NPC.vs.NNPC
ENSG00000126464	PRR12	0.952575	5.35237	4.26695	0.00127639	0.0199091	NPC.vs.NNPC
ENSG00000251603	RP11-164P12.4	1.59838	1.1426	4.26591	0.00127864	0.019925	NPC.vs.NNPC
ENSG00000109762	SNX25	-0.886963	5.75175	-4.26583	0.00127883	0.019925	NPC.vs.NNPC
ENSG00000187862	TTC24	-2.38889	2.50885	-4.26482	0.001281	0.0199478	NPC.vs.NNPC
ENSG00000132793	LPIN3	1.43743	4.40245	4.26268	0.00128566	0.0199978	NPC.vs.NNPC
ENSG00000253335	RP11-420B22.1	2.46465	1.078	4.26241	0.00128625	0.0199978	NPC.vs.NNPC
ENSG00000173597	SULT1B1	-3.15104	-0.632907	-4.26237	0.00128635	0.0199978	NPC.vs.NNPC
ENSG00000224521	RP11-438F14.3	-2.84286	-2.0996	-4.25795	0.00129603	0.0201373	NPC.vs.NNPC
ENSG00000185946	RNPC3	-0.615482	5.34469	-4.25658	0.00129904	0.0201728	NPC.vs.NNPC
ENSG00000167695	FAM57A	1.67654	3.83772	4.25441	0.00130383	0.0202361	NPC.vs.NNPC
ENSG00000090447	TFAP4	1.06504	4.37027	4.25315	0.00130662	0.0202681	NPC.vs.NNPC
ENSG00000126461	SCAF1	0.839945	5.38971	4.25226	0.0013086	0.0202855	NPC.vs.NNPC
ENSG00000187840	EIF4EBP1	1.60384	3.72316	4.25199	0.00130919	0.0202855	NPC.vs.NNPC
ENSG00000218713	RP1-34L19.1	-2.33619	-1.72342	-4.25055	0.0013124	0.0203241	NPC.vs.NNPC
ENSG00000157077	ZFYVE9	0.957549	4.95691	4.2488	0.00131631	0.0203722	NPC.vs.NNPC
ENSG00000226675	RP11-666A1.3	-1.65271	-0.0686698	-4.24851	0.00131696	0.0203722	NPC.vs.NNPC
ENSG00000226104	AC011475.1	-1.43156	0.336636	-4.24816	0.00131773	0.020373	NPC.vs.NNPC
ENSG00000127947	PTPN12	0.836848	6.2543	4.24396	0.00132718	0.0205077	NPC.vs.NNPC
ENSG00000145675	PIK3R1	-0.836444	6.85878	-4.24229	0.00133093	0.0205464	NPC.vs.NNPC
ENSG00000266127	RP11-474N24.2	-1.09255	1.28041	-4.2422	0.00133114	0.0205464	NPC.vs.NNPC
ENSG00000243398	RN7SL141P	1.3011	1.74201	4.24159	0.00133253	0.0205565	NPC.vs.NNPC
ENSG00000233877	RP11-182I10.2	-1.16208	2.25199	-4.24084	0.00133422	0.0205705	NPC.vs.NNPC
ENSG00000163935	SFMBT1	-0.879516	5.47663	-4.24016	0.00133577	0.0205705	NPC.vs.NNPC
ENSG00000173621	LRFN4	1.19168	3.35956	4.24	0.00133612	0.0205705	NPC.vs.NNPC
ENSG00000175061	C17orf76-AS1	1.09056	7.04586	4.23959	0.00133706	0.0205705	NPC.vs.NNPC
ENSG00000125945	ZNF436	0.76421	5.31032	4.23954	0.00133718	0.0205705	NPC.vs.NNPC
ENSG00000073754	CD5L	-2.30183	-1.12763	-4.23905	0.00133827	0.0205705	NPC.vs.NNPC
ENSG00000141424	SLC39A6	0.811243	6.25245	4.23874	0.00133899	0.0205705	NPC.vs.NNPC
ENSG00000208317	SNORD78	1.51801	1.04027	4.23848	0.00133959	0.0205705	NPC.vs.NNPC
ENSG00000198205	ZXDA	-0.898871	4.03242	-4.23828	0.00134003	0.0205705	NPC.vs.NNPC
ENSG00000143297	FCRL5	-1.45857	6.71738	-4.23722	0.00134246	0.0205966	NPC.vs.NNPC
ENSG00000158169	FANCC	1.14347	5.06736	4.236	0.00134523	0.0206186	NPC.vs.NNPC
ENSG00000130714	POMT1	-0.701334	5.05927	-4.23594	0.00134536	0.0206186	NPC.vs.NNPC
ENSG00000150637	CD226	-1.68822	4.35634	-4.23496	0.00134762	0.0206419	NPC.vs.NNPC
ENSG00000254205	RP11-92K15.1	-0.938181	1.92984	-4.23458	0.00134848	0.0206439	NPC.vs.NNPC
ENSG00000104899	AMH	2.55169	2.49286	4.23289	0.00135237	0.0206826	NPC.vs.NNPC
ENSG00000178409	BEND3	1.39844	3.36418	4.23284	0.00135248	0.0206826	NPC.vs.NNPC
ENSG00000231102	RP11-298J23.5	-1.14779	1.78286	-4.23153	0.0013555	0.0207175	NPC.vs.NNPC
ENSG00000259834	RP11-284N8.3	-1.50163	4.95586	-4.23059	0.00135768	0.0207273	NPC.vs.NNPC
ENSG00000261386	CTD-2012K14.6	-1.12403	1.38373	-4.23036	0.0013582	0.0207273	NPC.vs.NNPC
ENSG00000240167	RPS7P7	-1.50689	0.0910761	-4.23029	0.00135836	0.0207273	NPC.vs.NNPC
ENSG00000140285	FGF7	-1.95989	3.29024	-4.22894	0.00136149	0.0207632	NPC.vs.NNPC
ENSG00000223491	RP3-328E19.4	-1.97327	-0.523789	-4.22863	0.00136219	0.0207632	NPC.vs.NNPC
ENSG00000231799	RP13-93L13.2	-1.55812	2.97287	-4.22798	0.0013637	0.020765	NPC.vs.NNPC
ENSG00000257210	RP11-202G11.1	-3.04819	-2.1058	-4.22785	0.001364	0.020765	NPC.vs.NNPC
ENSG00000260487	RP11-297C4.3	-1.75111	1.46931	-4.22763	0.00136452	0.020765	NPC.vs.NNPC
ENSG00000163710	PCOLCE2	2.85725	2.20603	4.22704	0.00136589	0.0207746	NPC.vs.NNPC
ENSG00000229850	RP11-348K2.2	1.16897	0.764168	4.22505	0.00137052	0.0208337	NPC.vs.NNPC
ENSG00000017797	RALBP1	0.635257	6.23044	4.22323	0.00137477	0.0208661	NPC.vs.NNPC
ENSG00000211866	TRAJ23	-1.66788	2.22383	-4.2231	0.00137507	0.0208661	NPC.vs.NNPC
ENSG00000157514	TSC22D3	-0.993352	6.22182	-4.22285	0.00137566	0.0208661	NPC.vs.NNPC
ENSG00000176390	CRLF3	-0.61863	6.64205	-4.22249	0.00137649	0.0208661	NPC.vs.NNPC
ENSG00000187912	CLEC17A	-3.01678	4.25	-4.22236	0.00137679	0.0208661	NPC.vs.NNPC
ENSG00000164751	PEX2	-0.589403	5.6304	-4.22223	0.00137711	0.0208661	NPC.vs.NNPC
ENSG00000198520	C1orf228	-1.92145	2.60895	-4.22109	0.00137978	0.0208953	NPC.vs.NNPC
ENSG00000129465	RIPK3	-1.20531	3.5873	-4.21973	0.00138297	0.0209072	NPC.vs.NNPC
ENSG00000168078	PBK	1.79158	3.60707	4.2197	0.00138305	0.0209072	NPC.vs.NNPC
ENSG00000182287	AP1S2	-1.06479	5.28805	-4.21958	0.00138333	0.0209072	NPC.vs.NNPC
ENSG00000134444	KIAA1468	-0.532191	7.03392	-4.21943	0.00138369	0.0209072	NPC.vs.NNPC
ENSG00000269774	AC005399.1	-1.76203	-0.0651947	-4.21917	0.00138428	0.0209072	NPC.vs.NNPC
ENSG00000265589	AL359753.1	-1.73334	0.541087	-4.21735	0.00138859	0.0209585	NPC.vs.NNPC
ENSG00000239132	snoU13	3.24888	-1.8883	4.2171	0.00138918	0.0209585	NPC.vs.NNPC
ENSG00000246084	CTD-2506J14.1	-2.16516	1.41241	-4.21608	0.00139159	0.0209836	NPC.vs.NNPC
ENSG00000254048	RP11-328K2.1	-1.84573	0.455566	-4.2157	0.0013925	0.020986	NPC.vs.NNPC
ENSG00000246790	RP11-730K11.1	-1.80837	0.994365	-4.21483	0.00139456	0.0210058	NPC.vs.NNPC
ENSG00000123143	PKN1	-0.998908	6.28522	-4.21426	0.00139591	0.021015	NPC.vs.NNPC
ENSG00000019144	PHLDB1	1.72685	5.65854	4.21377	0.00139708	0.0210212	NPC.vs.NNPC
ENSG00000252569	RNU6-1153P	-1.35957	0.173986	-4.21283	0.00139931	0.0210348	NPC.vs.NNPC
ENSG00000163312	HELQ	-0.721792	5.14722	-4.21249	0.00140011	0.0210348	NPC.vs.NNPC
ENSG00000257146	RP11-813P10.1	-2.56081	-2.1337	-4.21218	0.00140087	0.0210348	NPC.vs.NNPC
ENSG00000189238	LINC00943	-1.51231	1.90797	-4.21213	0.00140097	0.0210348	NPC.vs.NNPC
ENSG00000113532	ST8SIA4	-1.00331	6.12758	-4.2116	0.00140224	0.0210368	NPC.vs.NNPC
ENSG00000184916	JAG2	2.34283	5.36211	4.21145	0.0014026	0.0210368	NPC.vs.NNPC
ENSG00000109919	MTCH2	0.708534	6.0871	4.21094	0.00140383	0.0210439	NPC.vs.NNPC
ENSG00000250326	RP11-284M14.1	-1.05629	0.759183	-4.20866	0.00140928	0.0210994	NPC.vs.NNPC
ENSG00000249318	AC010468.2	-1.79967	0.968069	-4.20845	0.00140979	0.0210994	NPC.vs.NNPC
ENSG00000102384	CENPI	1.22616	4.16719	4.20815	0.0014105	0.0210994	NPC.vs.NNPC
ENSG00000167523	SPATA33	1.08708	3.30995	4.20814	0.00141053	0.0210994	NPC.vs.NNPC
ENSG00000106571	GLI3	1.64199	3.87667	4.20747	0.00141214	0.0211122	NPC.vs.NNPC
ENSG00000114388	NPRL2	-0.697351	4.46913	-4.20702	0.00141323	0.0211172	NPC.vs.NNPC
ENSG00000137077	CCL21	-3.47488	3.87749	-4.20653	0.0014144	0.0211235	NPC.vs.NNPC
ENSG00000262514	RP11-96D1.9	-0.882716	2.82758	-4.20405	0.00142038	0.0212016	NPC.vs.NNPC
ENSG00000211915	IGHD5-18	-2.39529	-0.256148	-4.20286	0.00142327	0.0212314	NPC.vs.NNPC
ENSG00000145781	COMMD10	-0.626896	4.97362	-4.2026	0.00142389	0.0212314	NPC.vs.NNPC
ENSG00000163519	TRAT1	-2.14484	3.9432	-4.20091	0.001428	0.0212814	NPC.vs.NNPC
ENSG00000174977	AC026271.5	0.934508	2.36104	4.20049	0.00142903	0.0212854	NPC.vs.NNPC
ENSG00000198133	TMEM229B	-1.09804	4.34906	-4.19979	0.00143073	0.0212994	NPC.vs.NNPC
ENSG00000267481	CTC-559E9.5	-0.840873	3.70419	-4.19927	0.00143199	0.021307	NPC.vs.NNPC
ENSG00000196678	ERI2	0.83105	4.17451	4.19841	0.00143411	0.021319	NPC.vs.NNPC
ENSG00000111640	GAPDH	1.02656	10.1992	4.19832	0.00143432	0.021319	NPC.vs.NNPC
ENSG00000211865	TRAJ24	-1.84329	2.01921	-4.19748	0.00143638	0.0213383	NPC.vs.NNPC
ENSG00000117054	ACADM	-0.618352	5.45412	-4.19705	0.00143743	0.0213426	NPC.vs.NNPC
ENSG00000206863	RNU5A-6P	-1.82621	-0.72213	-4.19627	0.00143935	0.0213599	NPC.vs.NNPC
ENSG00000106034	CPED1	-0.985224	4.33781	-4.19519	0.00144199	0.0213878	NPC.vs.NNPC
ENSG00000184305	CCSER1	-2.12012	4.80836	-4.19475	0.00144307	0.0213925	NPC.vs.NNPC
ENSG00000187456	RDM1	2.15426	1.23137	4.19357	0.00144598	0.0214131	NPC.vs.NNPC
ENSG00000206995	Y_RNA	-2.35369	-1.45891	-4.19357	0.00144599	0.0214131	NPC.vs.NNPC
ENSG00000115825	PRKD3	-0.5188	7.12628	-4.1927	0.00144812	0.0214334	NPC.vs.NNPC
ENSG00000148773	MKI67	1.43292	7.33237	4.19238	0.00144893	0.021434	NPC.vs.NNPC
ENSG00000196648	GOLGA6L9	1.90831	0.426715	4.19074	0.00145298	0.021481	NPC.vs.NNPC
ENSG00000171302	CANT1	0.616549	5.39455	4.19045	0.00145369	0.021481	NPC.vs.NNPC
ENSG00000137161	CNPY3	-0.765032	5.93914	-4.1901	0.00145457	0.021481	NPC.vs.NNPC
ENSG00000090776	EFNB1	2.18853	5.00548	4.18986	0.00145516	0.021481	NPC.vs.NNPC
ENSG00000105429	MEGF8	1.13859	6.37277	4.18741	0.00146126	0.0215597	NPC.vs.NNPC
ENSG00000211848	TRAJ41	-1.4689	0.450702	-4.18643	0.0014637	0.0215737	NPC.vs.NNPC
ENSG00000008277	ADAM22	1.3311	5.19139	4.18624	0.00146415	0.0215737	NPC.vs.NNPC
ENSG00000120053	GOT1	0.793857	4.71681	4.1854	0.00146627	0.0215737	NPC.vs.NNPC
ENSG00000185669	SNAI3	-1.07726	2.62566	-4.18533	0.00146644	0.0215737	NPC.vs.NNPC
ENSG00000111602	TIMELESS	1.01489	5.87299	4.18503	0.0014672	0.0215737	NPC.vs.NNPC
ENSG00000068793	CYFIP1	0.942302	7.07207	4.18494	0.00146741	0.0215737	NPC.vs.NNPC
ENSG00000172673	THEMIS	-1.4506	5.17378	-4.18487	0.00146758	0.0215737	NPC.vs.NNPC
ENSG00000267500	CTD-2006C1.6	3.7035	0.368692	4.18392	0.00146998	0.0215838	NPC.vs.NNPC
ENSG00000167912	RP11-25K19.1	-2.03774	-0.242566	-4.18376	0.00147037	0.0215838	NPC.vs.NNPC
ENSG00000105327	BBC3	0.880937	2.84356	4.18353	0.00147094	0.0215838	NPC.vs.NNPC
ENSG00000068078	FGFR3	3.2813	6.26971	4.18337	0.00147135	0.0215838	NPC.vs.NNPC
ENSG00000174944	P2RY14	-2.10787	2.75219	-4.18174	0.00147546	0.0216328	NPC.vs.NNPC
ENSG00000162817	C1orf115	-1.70166	3.00284	-4.18045	0.0014787	0.0216691	NPC.vs.NNPC
ENSG00000225975	AC074138.3	-1.02172	2.22256	-4.17959	0.00148086	0.0216895	NPC.vs.NNPC
ENSG00000110955	ATP5B	0.777527	8.37365	4.17845	0.00148376	0.0217205	NPC.vs.NNPC
ENSG00000128512	DOCK4	1.32143	6.96877	4.17806	0.00148473	0.0217235	NPC.vs.NNPC
ENSG00000237438	CECR7	-1.99814	1.13276	-4.17705	0.0014873	0.0217497	NPC.vs.NNPC
ENSG00000257621	RP11-349A22.5	-0.641637	7.10268	-4.17664	0.00148835	0.0217538	NPC.vs.NNPC
ENSG00000233012	HDAC1P2	3.16238	2.09023	4.17594	0.00149013	0.0217684	NPC.vs.NNPC
ENSG00000221988	PPT2	1.30349	1.95721	4.17533	0.00149167	0.0217796	NPC.vs.NNPC
ENSG00000162897	FCAMR	-5.27102	-0.411636	-4.17501	0.00149249	0.0217802	NPC.vs.NNPC
ENSG00000238121	LINC00426	-1.40997	4.57233	-4.17382	0.00149553	0.0218133	NPC.vs.NNPC
ENSG00000215066	C9orf38	-0.944088	3.13927	-4.17168	0.00150099	0.0218672	NPC.vs.NNPC
ENSG00000181541	MAB21L2	-0.823844	3.57234	-4.17151	0.00150145	0.0218672	NPC.vs.NNPC
ENSG00000136169	SETDB2	-0.704312	6.15095	-4.17126	0.00150209	0.0218672	NPC.vs.NNPC
ENSG00000178977	LINC00324	-1.07722	2.72102	-4.17057	0.00150384	0.0218672	NPC.vs.NNPC
ENSG00000152495	CAMK4	-1.76379	5.64633	-4.17056	0.00150386	0.0218672	NPC.vs.NNPC
ENSG00000153283	CD96	-1.14054	5.79442	-4.17055	0.00150389	0.0218672	NPC.vs.NNPC
ENSG00000203760	CENPW	1.50464	2.63974	4.16928	0.00150717	0.0218951	NPC.vs.NNPC
ENSG00000131686	CA6	-3.41909	-1.61673	-4.16913	0.00150754	0.0218951	NPC.vs.NNPC
ENSG00000213203	GIMAP1	-1.73012	4.74056	-4.1689	0.00150815	0.0218951	NPC.vs.NNPC
ENSG00000183784	C9orf66	-1.25133	1.57194	-4.16834	0.00150959	0.0219046	NPC.vs.NNPC
ENSG00000244071	RPL9P33	-2.69441	-0.828217	-4.16783	0.0015109	0.0219124	NPC.vs.NNPC
ENSG00000140030	GPR65	-1.43609	4.01973	-4.16661	0.00151404	0.0219454	NPC.vs.NNPC
ENSG00000232613	AC007386.4	-1.18676	2.91113	-4.16618	0.00151517	0.0219454	NPC.vs.NNPC
ENSG00000184922	FMNL1	-0.79828	6.11888	-4.16537	0.00151727	0.0219454	NPC.vs.NNPC
ENSG00000259926	RP11-44F14.5	-1.22288	1.55688	-4.16521	0.00151768	0.0219454	NPC.vs.NNPC
ENSG00000177725	AC105206.1	2.55273	0.273305	4.16519	0.00151774	0.0219454	NPC.vs.NNPC
ENSG00000229330	AC006947.1	-2.55631	-1.42695	-4.16514	0.00151787	0.0219454	NPC.vs.NNPC
ENSG00000226159	RP11-478K7.2	-2.36871	0.144166	-4.16423	0.00152021	0.0219503	NPC.vs.NNPC
ENSG00000079841	RIMS1	-3.72121	-0.717493	-4.1641	0.00152055	0.0219503	NPC.vs.NNPC
ENSG00000221325	MIR1200	-1.54733	-0.0538716	-4.16396	0.00152091	0.0219503	NPC.vs.NNPC
ENSG00000130726	TRIM28	0.896579	7.8171	4.16354	0.00152201	0.0219503	NPC.vs.NNPC
ENSG00000181007	ZFP82	-1.36411	3.70909	-4.1635	0.00152211	0.0219503	NPC.vs.NNPC
ENSG00000237402	CAMTA1-IT1	3.07863	-1.662	4.16188	0.00152633	0.0219998	NPC.vs.NNPC
ENSG00000147536	GINS4	1.09145	3.62309	4.16095	0.00152877	0.0220201	NPC.vs.NNPC
ENSG00000211928	IGHD5-5	-3.60075	-0.721757	-4.16074	0.00152931	0.0220201	NPC.vs.NNPC
ENSG00000008869	HEATR5B	-0.57685	7.05959	-4.15971	0.001532	0.0220415	NPC.vs.NNPC
ENSG00000145451	GLRA3	-2.45436	0.269524	-4.15957	0.00153236	0.0220415	NPC.vs.NNPC
ENSG00000125266	EFNB2	1.89435	4.84145	4.15834	0.00153559	0.0220767	NPC.vs.NNPC
ENSG00000129158	SERGEF	-0.81051	4.29795	-4.15747	0.00153787	0.0220982	NPC.vs.NNPC
ENSG00000115091	ACTR3	-0.587254	8.51185	-4.15659	0.0015402	0.0221102	NPC.vs.NNPC
ENSG00000105974	CAV1	1.57099	4.18073	4.15656	0.00154028	0.0221102	NPC.vs.NNPC
ENSG00000224376	AC017104.6	-1.85219	0.525447	-4.15552	0.00154302	0.0221382	NPC.vs.NNPC
ENSG00000240669	RP11-555K12.2	-1.94883	-0.47548	-4.15403	0.00154696	0.0221742	NPC.vs.NNPC
ENSG00000149761	NUDT22	-0.742477	4.54062	-4.15397	0.00154711	0.0221742	NPC.vs.NNPC
ENSG00000156162	DPY19L4	0.682705	5.28907	4.15324	0.00154903	0.0221904	NPC.vs.NNPC
ENSG00000248544	CTB-47B11.3	-1.70623	0.159676	-4.15283	0.00155013	0.0221948	NPC.vs.NNPC
ENSG00000108953	YWHAE	0.829241	7.07411	4.15204	0.00155222	0.0222031	NPC.vs.NNPC
ENSG00000178665	ZNF713	1.34336	2.85656	4.15196	0.00155243	0.0222031	NPC.vs.NNPC
ENSG00000165782	TMEM55B	-0.765548	4.20622	-4.15172	0.00155308	0.0222031	NPC.vs.NNPC
ENSG00000267161	AC005943.5	2.45854	0.172305	4.15124	0.00155434	0.0222078	NPC.vs.NNPC
ENSG00000231393	RP11-331F9.3	-1.34213	0.936885	-4.15072	0.00155572	0.0222078	NPC.vs.NNPC
ENSG00000148057	IDNK	-0.981192	3.25664	-4.1507	0.00155578	0.0222078	NPC.vs.NNPC
ENSG00000135297	MTO1	-0.703728	5.94675	-4.14958	0.00155877	0.0222391	NPC.vs.NNPC
ENSG00000236779	RP11-430C7.2	-0.844605	2.62546	-4.14779	0.00156354	0.022296	NPC.vs.NNPC
ENSG00000255256	RP5-916O11.2	2.86241	-0.785111	4.14742	0.00156454	0.0222989	NPC.vs.NNPC
ENSG00000239959	ENPP7P2	-1.30143	0.0834705	-4.14675	0.00156633	0.022313	NPC.vs.NNPC
ENSG00000206053	HN1L	0.982733	6.20813	4.14624	0.0015677	0.0223173	NPC.vs.NNPC
ENSG00000213965	NUDT19	1.21322	4.72204	4.14604	0.00156822	0.0223173	NPC.vs.NNPC
ENSG00000186340	THBS2	3.24063	5.82217	4.14539	0.00156999	0.0223297	NPC.vs.NNPC
ENSG00000157227	MMP14	1.42929	7.68559	4.14513	0.00157067	0.0223297	NPC.vs.NNPC
ENSG00000249604	RP11-286E11.2	-1.30767	1.40043	-4.143	0.00157641	0.0223998	NPC.vs.NNPC
ENSG00000111247	RAD51AP1	1.55104	4.10526	4.14071	0.00158259	0.0224763	NPC.vs.NNPC
ENSG00000180921	FAM83H	1.96352	5.5958	4.13913	0.00158687	0.0225253	NPC.vs.NNPC
ENSG00000261366	MANEA-AS1	-1.06649	2.12246	-4.13872	0.001588	0.0225253	NPC.vs.NNPC
ENSG00000237886	RP11-611D20.2	1.37873	0.814324	4.13749	0.00159133	0.0225253	NPC.vs.NNPC
ENSG00000152894	PTPRK	1.08517	6.94255	4.13749	0.00159135	0.0225253	NPC.vs.NNPC
ENSG00000227145	IL21-AS1	-2.27743	0.377836	-4.13741	0.00159156	0.0225253	NPC.vs.NNPC
ENSG00000239946	ZBTB20-AS3	-1.43227	1.59617	-4.13726	0.00159196	0.0225253	NPC.vs.NNPC
ENSG00000240685	RP11-286H14.6	-1.96584	-0.653503	-4.13669	0.00159351	0.0225253	NPC.vs.NNPC
ENSG00000134504	KCTD1	2.22109	4.54111	4.13659	0.00159378	0.0225253	NPC.vs.NNPC
ENSG00000134369	NAV1	1.67246	6.68628	4.13631	0.00159455	0.0225253	NPC.vs.NNPC
ENSG00000111224	PARP11	-0.957883	5.47515	-4.13627	0.00159467	0.0225253	NPC.vs.NNPC
ENSG00000260470	RP11-834C11.11	2.1412	0.823079	4.13602	0.00159536	0.0225253	NPC.vs.NNPC
ENSG00000212445	SNORA48	-1.16585	0.565267	-4.13586	0.00159579	0.0225253	NPC.vs.NNPC
ENSG00000268001	CTC-241F20.3	-1.30281	3.34191	-4.13561	0.00159646	0.0225253	NPC.vs.NNPC
ENSG00000249848	RP11-212F11.1	-1.26914	0.048694	-4.13255	0.00160486	0.0226324	NPC.vs.NNPC
ENSG00000240047	RPS3AP32	-2.57257	-0.847209	-4.13088	0.00160944	0.022672	NPC.vs.NNPC
ENSG00000229646	RP11-330A16.1	-3.35427	-0.307374	-4.13045	0.00161064	0.022672	NPC.vs.NNPC
ENSG00000255159	RP11-318C2.1	2.44181	2.69797	4.13	0.00161187	0.022672	NPC.vs.NNPC
ENSG00000168071	CCDC88B	-1.25837	6.94747	-4.12998	0.00161193	0.022672	NPC.vs.NNPC
ENSG00000213443	RP11-75L1.2	-1.55276	4.22765	-4.12984	0.00161232	0.022672	NPC.vs.NNPC
ENSG00000254399	GLYATL1P4	-2.24416	-0.45833	-4.12977	0.00161251	0.022672	NPC.vs.NNPC
[truncated: 1,582 more rows]

## Sheet: Table S6
Table S6. Gene ontology and pathways enriched in the up- and down-regulated genes. The functional annotation gene sets were from the MSigDB database. FE, fold enrichment. Pvalue, P value was computed from Fisher's exact test. P.adj, adjusted P value computed with Benjamini-Hochberg's false discovery rate approach.
System	MSigDB GO/pathway terms	DEGs	Overlap.Size	DEGs.Size	MSigDB.Size	FE	Pvalue	P.adj	Overlap.Items
C5.BP	GO_CELL_CYCLE	Up in NPC	165	1284	1234	2.9	1.52646e-35	2.21215e-31	ANAPC7;ANLN;APITD1;ARHGEF11;ASPM;BCL2L11;BIRC5;BRCA1;BRIP1;CALR;CCDC124;CCNB2;CCND1;CCNF;CDC25C;CDC45;CDC6;CDCA2;CDCA5;CDK1;CDK2AP1;CDK4;CDT1;CENPF;CENPH;CENPI;CENPJ;CENPN;CENPO;CENPW;CEP135;CEP55;CEP76;CHAF1A;CHAF1B;CHD3;CHTF18;CIT;CKAP2;CKAP5;CLASP1;CSNK1E;CUL7;DDX11;DDX12P;DNMT3A;DSCC1;DTL;DTYMK;DYNLL1;E2F1;E2F3;E2F6;E2F7;ECT2;EGFL6;EIF4EBP1;ERF;ESCO2;ESPL1;EXO1;EZH2;FAM64A;FAM83D;FANCI;FOXM1;…
C5.BP	GO_CELL_CYCLE_PROCESS	Up in NPC	134	1284	1009	2.9	1.50452e-28	1.09017e-24	ANAPC7;ANLN;APITD1;ARHGEF11;ASPM;BCL2L11;BIRC5;BRCA1;BRIP1;CALR;CCNB2;CCND1;CCNF;CDC25C;CDC45;CDC6;CDCA2;CDCA5;CDK1;CDK4;CDT1;CENPF;CENPH;CENPI;CENPJ;CENPN;CENPO;CENPW;CEP135;CEP55;CEP76;CHD3;CIT;CKAP2;CKAP5;CLASP1;CSNK1E;CUL7;DDX11;DSCC1;DTL;DYNLL1;E2F1;E2F6;E2F7;ECT2;EIF4EBP1;ESPL1;EZH2;FAM64A;FAM83D;FANCI;FOXM1;GADD45A;GAS2L1;GINS1;GPSM2;GSG2;HRSP12;IQGAP3;IRF6;KIF13A;KIF14;KIF18A;KIF18B;KIF23…
C5.BP	GO_TISSUE_DEVELOPMENT	Up in NPC	155	1284	1321	2.5	5.25927e-27	2.54058e-23	AACS;ADAM9;AIMP2;AMH;ANXA4;ARHGAP35;ASPN;ATP2A2;ATP2C1;BMP1;BMPER;BMPR1A;BMPR2;BSG;CALR;CAV1;CCL11;CCND1;CDK1;CDON;COL11A2;COL18A1;COL1A1;COL27A1;COL4A1;COL4A2;COL5A1;COL6A1;COL7A1;COL8A1;CPS1;CUL7;CXADR;CYR61;DAG1;DDR1;DGAT2;DLG3;DLL1;DSG2;DSP;DVL3;DYRK1B;E2F7;EFNB1;EFNB2;EGFR;ERRFI1;EYA2;EZH2;F11R;FAM83D;FAM83H;FGFR3;FJX1;FN1;FOSL2;FOXC1;FRAS1;FZD6;GJB5;GLI3;GPI;GPSM2;GREM1;HDAC2;HMG20B;HSBP1;I…
C5.CC	GO_CELL_JUNCTION	Up in NPC	130	1284	1056	2.7	1.36451e-24	4.94363e-21	ACTN4;ADAM9;AFAP1;AGRN;APP;ATAT1;ATN1;ATP1B1;ATP2A2;BCAR1;BSG;CALR;CAMSAP3;CAV1;CCND1;CDC42BPA;CDH1;CDH24;CDK16;CDK4;CLASP1;CLDN1;CLSTN1;CNKSR1;CPT1C;CSRP1;CTBP2;CTNND1;CTTN;CXADR;CYFIP1;DAG1;DLG3;DLL1;DOCK7;DSG2;DSP;ECT2;EFNB2;EGFR;ENAH;F11R;FAT1;FAT2;FBF1;FERMT1;FGFR3;FLT1;GJB3;GJB4;GJB5;GRB7;HOMER3;HSPA1B;HSPG2;IQGAP3;ITGA1;ITGAV;ITGB4;ITSN1;JAG1;JUP;KAZN;KEAP1;KIF23;KIT;LDLRAD3;LPHN1;LRFN3;LZ…
C5.BP	GO_EMBRYO_DEVELOPMENT	Up in NPC	108	1284	792	2.9	4.85636e-24	1.40757e-20	ARHGAP35;BCL2L11;BMPR1A;BMPR2;BRCA1;CCNB2;CDON;COL1A1;COL4A2;COL6A1;COL7A1;COL8A1;CYR61;DLL1;DNMT3A;DVL3;E2F7;EFNB1;EGFR;EYA2;FLT1;FN1;FOXC1;FRAS1;FUT10;FZD6;GINS1;GINS4;GJB3;GJB5;GLI3;GPI;GREM1;HDAC2;HS6ST1;HSBP1;IRX5;ITGAV;ITGB4;JAG2;KEAP1;KIAA1217;KIT;KITLG;LAMA5;LAMB1;LRIG3;LRP4;LRP6;MEGF8;MICAL2;MLF1IP;MMP14;NDRG4;NDST1;NEK2;NF1;NRARP;OCRL;PALB2;PBX1;PCGF2;PCSK6;PDGFA;PICK1;PIK3CB;PLK4;PLXNB…
C5.BP	GO_LYMPHOCYTE_ACTIVATION	Down in NPC	86	2269	317	3.3	7.90826e-24	1.91011e-20	AICDA;AMICA1;APBB1IP;ATM;BANK1;BCL11B;BLNK;BTK;CARD11;CCL21;CCND3;CCR7;CD180;CD1C;CD1D;CD28;CD3D;CD3E;CD40LG;CD6;CD79A;CD79B;CHD7;CMTM7;CORO1A;CR2;CXCR5;DCLRE1C;DOCK2;DOCK8;FLT3;FLT3LG;FOXP1;FUT7;FYN;GAPT;GPR183;HHEX;HLA-E;IKZF1;IKZF3;IMPDH1;IRF4;ITGA4;ITGAL;ITGB2;ITK;LAT2;LAX1;LCK;LCP1;LFNG;LY9;LYL1;MEF2C;MFNG;MS4A1;NLRC3;PIK3CD;PIK3CG;PIK3R1;PLA2G2D;PLCG2;PLCL2;POLM;POU2F2;PPP3CA;PREX1;PRKCB;PT…
C5.BP	GO_MITOTIC_CELL_CYCLE	Up in NPC	102	1284	737	3	3.04238e-23	6.29861e-20	ANAPC7;ANLN;APITD1;ASPM;BIRC5;CCNB2;CCND1;CCNF;CDC25C;CDC45;CDC6;CDCA2;CDCA5;CDK1;CDK4;CDT1;CENPF;CENPJ;CENPN;CENPW;CEP135;CEP55;CEP76;CIT;CKAP2;CKAP5;CLASP1;CSNK1E;CUL7;DNMT3A;DSCC1;DYNLL1;E2F1;E2F6;E2F7;EIF4EBP1;ESPL1;FAM64A;FAM83D;FANCI;FOXM1;GADD45A;GINS1;GPSM2;GSG2;IQGAP3;KIF14;KIF18A;KIF18B;KIF23;KIF4A;LMNA;MAD2L1;MCM3;MCM4;MCM7;MCM8;MELK;NCAPG;NEDD1;NEK2;NUP62;ORC6;PAK4;PBK;PKMYT1;PLK4;POL…
C5.BP	GO_IMMUNE_SYSTEM_PROCESS	Down in NPC	262	2269	1776	1.8	1.06568e-21	1.7458e-18	ABCB1;ABCB4;ABI1;ACTR3;ADARB1;ADD2;AICDA;AIM2;AMICA1;ANKHD1;AP1S2;APBB1IP;ARID4A;ARL11;ARPC3;ATG12;ATM;BANK1;BCL11B;BLK;BLNK;BPIFB1;BTK;BTLA;C7;CAMK4;CARD11;CASP4;CBFA2T3;CCL21;CCND3;CCR4;CCR6;CCR7;CD180;CD19;CD1C;CD1D;CD27;CD28;CD36;CD3D;CD3E;CD40LG;CD48;CD5;CD5L;CD6;CD79A;CD79B;CD84;CD96;CFP;CHD7;CLNK;CMTM7;CNPY3;CNR2;CORO1A;CR1;CR2;CRTC3;CSK;CTC1;CX3CR1;CXCR4;CXCR5;CYBA;CYFIP2;CYLD;DBNL;DCLRE1…
C5.BP	GO_LEUKOCYTE_ACTIVATION	Down in NPC	92	2269	379	3	1.0842e-21	1.7458e-18	AICDA;AMICA1;APBB1IP;ATM;BANK1;BCL11B;BLNK;BTK;CAMK4;CARD11;CCL21;CCND3;CCR7;CD180;CD1C;CD1D;CD28;CD3D;CD3E;CD40LG;CD6;CD79A;CD79B;CHD7;CMTM7;CORO1A;CR2;CRTC3;CX3CR1;CXCR5;DCLRE1C;DOCK2;DOCK8;FLT3;FLT3LG;FOXP1;FUT7;FYN;GAPT;GPR183;HHEX;HLA-E;IKZF1;IKZF3;IMPDH1;IRF4;ITGA4;ITGAL;ITGB2;ITK;LAT2;LAX1;LCK;LCP1;LFNG;LY9;LYL1;MEF2C;MFNG;MS4A1;NLRC3;PIK3CD;PIK3CG;PIK3R1;PLA2G2D;PLCG2;PLCL2;POLM;POU2F2;PP…
C5.BP	GO_NEUROGENESIS	Up in NPC	136	1284	1233	2.4	2.99676e-21	4.34291e-18	ADAM22;ADNP2;AGRN;ANKS1A;APP;ARF4;ARHGAP35;ASPM;ATAT1;ATXN10;BMPR1A;BMPR2;BTBD3;CALR;CALU;CAMSAP2;CAMSAP3;CAPRIN1;CAV1;CDH1;CDK1;CDK16;CDON;CELSR2;CIT;CNTNAP2;CSNK1E;CTTN;CUL7;CYFIP1;DAG1;DFNB31;DLL1;DNMT3A;DNMT3B;DOCK7;ECM2;ECT2;EEF2K;EFNB1;EFNB2;EIF4G1;ENAH;ETV1;EZH2;FN1;FZD8;GLI3;GPC1;GPR56;GPRIN1;HDAC2;HDGFRP3;HMG20B;HS6ST1;IMPACT;INPP5J;IRX5;ITGA1;JAG1;JAG2;JUN;KIAA1598;KIT;LAMB1;LRFN3;LRFN4…
C5.BP	GO_CELL_ACTIVATION	Down in NPC	110	2269	514	2.6	5.00282e-21	6.59099e-18	ADRA2A;ADRA2C;AICDA;AMICA1;APBB1IP;ATM;BANK1;BCL11B;BLNK;BTK;CAMK4;CARD11;CCL21;CCND3;CCR7;CD180;CD1C;CD1D;CD28;CD3D;CD3E;CD40LG;CD6;CD79A;CD79B;CHD7;CMTM7;CORO1A;CR2;CRTC3;CX3CR1;CXCR5;DCLRE1C;DGKA;DGKD;DGKG;DOCK2;DOCK8;FERMT3;FLT3;FLT3LG;FOXP1;FUT7;FYN;GAPT;GNA13;GNG2;GPR183;HHEX;HLA-E;IKZF1;IKZF3;IL17RA;IMPDH1;IRF4;ITGA4;ITGAL;ITGB2;ITK;ITPR1;ITPR2;LAT2;LAX1;LCK;LCP1;LFNG;LY9;LYL1;MEF2C;MFNG;M…
C5.CC	GO_CELL_CELL_JUNCTION	Up in NPC	63	1284	352	3.9	1.98902e-20	2.40207e-17	ACTN4;APP;ATP1B1;ATP2A2;CAMSAP3;CCND1;CDC42BPA;CDH1;CDH24;CDK4;CLDN1;CNKSR1;CTNND1;CXADR;DAG1;DLG3;DSG2;DSP;ECT2;F11R;FAT1;FAT2;FBF1;GJB3;GJB4;GJB5;IQGAP3;JUP;KAZN;KEAP1;KIT;MAGI1;MARVELD3;MICALL2;NHS;NOV;OBSL1;PARD3;PARD3B;PARD6G;PERP;PKP1;PKP4;PLEKHG5;PODXL;PRKCI;PTK7;PTPRK;PVR;PVRL1;RAB13;SCRIB;SHROOM2;SHROOM3;SSX2IP;TJP2;TLN2;TRAF4;TRPC6;TWF1;VANGL2;VCL;YWHAH
C5.BP	GO_EPITHELIUM_DEVELOPMENT	Up in NPC	102	1284	821	2.7	9.77738e-20	1.08995e-16	ADAM9;AIMP2;ANXA4;ARHGAP35;ATP2A2;ATP2C1;BMPER;BMPR1A;BMPR2;CCL11;CCND1;CDK1;COL18A1;COL4A1;COL5A1;COL7A1;CPS1;CYR61;DAG1;DDR1;DLG3;DLL1;DSP;DVL3;E2F7;EFNB2;EGFR;ERRFI1;F11R;FOSL2;FOXC1;FRAS1;FZD6;GJB5;GLI3;GPSM2;GREM1;HDAC2;IRF6;JAG1;JAG2;JUN;KAZN;KDM5B;KIT;KRT17;LAMA5;LAMC2;LGR4;LRP4;LRP6;MEGF8;MICAL2;MMP14;NDRG4;NF1;NRARP;PALB2;PALLD;PBX1;PDGFA;PLOD1;PLXNA1;PLXNB2;PODXL;POFUT1;PRKDC;PTK7;PTPRS…
C5.CC	GO_ANCHORING_JUNCTION	Up in NPC	73	1284	473	3.3	1.30408e-19	1.34991e-16	ACTN4;ADAM9;AFAP1;ATAT1;BCAR1;BSG;CALR;CAMSAP3;CAV1;CDH1;CLASP1;CSRP1;CTNND1;CTTN;CXADR;CYFIP1;DAG1;DLL1;DOCK7;DSG2;DSP;EFNB2;EGFR;ENAH;FAT1;FAT2;FERMT1;FGFR3;FLT1;GRB7;HSPA1B;HSPG2;ITGA1;ITGAV;JAG1;JUP;KAZN;KEAP1;KIF23;MAGI1;MCAM;MMP14;MPZL1;NCKAP1;NHS;PAK4;PALLD;PERP;PKP1;PKP4;PLAU;PTK7;PTPLAD1;PTPN12;PTPRK;PVR;PVRL1;RAC1;SCRIB;SHROOM2;SHROOM3;SPRY4;SSX2IP;TJP2;TLN2;TRIP6;TSPAN9;TWF1;VCL;WASF1;…
C5.BP	GO_CELL_DEVELOPMENT	Up in NPC	132	1284	1236	2.3	1.9745e-19	1.90763e-16	ADAM22;AGRN;AMH;ANKS1A;APP;ARF4;ASPM;ATAT1;ATP2A2;ATXN10;BCL2L11;BMP1;BMPR1A;BMPR2;BTBD3;CABYR;CALU;CAMSAP2;CAMSAP3;CDH1;CDK1;CDK16;CELSR2;CNTNAP2;COL18A1;COL27A1;CTTN;CUL7;CXADR;CYFIP1;CYR61;DAG1;DFNB31;DLL1;DOCK7;ECM2;EFNB1;EFNB2;ENAH;ETV1;F11R;FAM83D;FN1;FOSL2;FOXC1;GLI3;GPC1;GPRIN1;GREM1;HDAC2;HDGFRP3;HS6ST1;IMPACT;IRF6;IRX5;ITGA1;ITGAV;JAG1;JAG2;JUN;KIAA1598;KIF14;KIT;KITLG;LAMA5;LAMB1;LAMC1…
C2.CP	REACTOME_CELL_CYCLE_MITOTIC	Up in NPC	56	1284	308	3.9	1.25523e-18	1.13692e-15	ANAPC7;APITD1;BIRC5;CCNB2;CCND1;CDC25C;CDC45;CDC6;CDK1;CDK4;CDT1;CENPH;CENPI;CENPJ;CENPN;CENPO;CEP135;CEP76;CKAP5;CLASP1;CSNK1E;DYNLL1;E2F1;E2F3;GINS1;GINS4;GMNN;KIF18A;KIF23;MAD2L1;MCM3;MCM4;MCM7;MCM8;MLF1IP;NEDD1;NEK2;ORC6;PKMYT1;PLK4;POLD2;POLE;PSMB5;PSMC3;PSMD14;PSMD2;RCC2;RFC5;SKP2;SPC24;SPC25;TUBB;TUBG1;TYMS;UBE2C;YWHAE
C5.BP	GO_IMMUNE_RESPONSE	Down in NPC	157	2269	943	2	5.55401e-18	4.59214e-15	ADARB1;AICDA;AIM2;ANKHD1;APBB1IP;ATG12;BLK;BLNK;BPIFB1;BTK;BTLA;C7;CAMK4;CASP4;CCL21;CCR4;CCR6;CCR7;CD180;CD1C;CD1D;CD27;CD28;CD36;CD40LG;CD6;CD79A;CD79B;CD84;CD96;CFP;CLNK;CNPY3;CNR2;CORO1A;CR1;CR2;CSK;CX3CR1;CXCR5;CYBA;DBNL;DCLRE1C;DOCK2;EFCAB4B;EMR1;ETS1;FCAMR;FCGR2B;FCN1;FCRL4;FES;FGR;FOXP1;FUT7;FYN;GAPT;GPR183;GPR65;GZMM;HLA-DMB;HLA-DOB;HLA-E;IFI30;IGHG2;IL12A;IL12RB1;IL16;IL21;IL22;IL23R;IL…
C5.BP	GO_BIOLOGICAL_ADHESION	Up in NPC	107	1284	937	2.5	5.99853e-18	4.59214e-15	ADAM22;ADAM9;ADAMTS12;ADAMTS13;APP;ATP1B1;ATP2A2;ATP2C1;BCAR1;BCL2L11;CAMSAP3;CCL11;CD276;CDH1;CDH24;CDON;CEL;CELSR2;CLDN1;CLSTN1;CLSTN2;CNTNAP2;COL15A1;COL18A1;COL5A1;COL6A1;COL7A1;COL8A1;CSRP1;CTNND1;CTTN;CXADR;CYR61;DAG1;DDR1;DGCR6;DSG2;DSP;ECM2;EFNB1;EFNB2;EGFL6;EGFR;EPHB4;F11R;FAT1;FAT2;FERMT1;FN1;FZD8;GLI3;GPR56;HSPD1;ICAM5;ITGA1;ITGAE;ITGAV;ITGB4;IZUMO1;JAG2;JUP;KIF14;KIT;KITLG;LAMA5;LAMB1…
C5.BP	GO_CELL_DIVISION	Up in NPC	67	1284	437	3.3	6.02061e-18	4.59214e-15	ANAPC7;ANLN;APITD1;ARHGEF11;ASPM;BCAR1;BIRC5;CCDC124;CCNB2;CCND1;CCNF;CDC25C;CDC6;CDCA2;CDCA5;CDK1;CDK4;CENPF;CENPJ;CENPW;CEP55;CIT;CKAP2;CKAP5;CLASP1;CUL7;DOCK7;ECT2;ESPL1;FAM64A;FAM83D;GNAI1;KIF13A;KIF14;KIF18B;KIF23;KIF4A;KIT;MAD2L1;NCAPG;NEDD1;NEK2;PARD3;PARD3B;PARD6G;PIK3CB;PRC1;PSRC1;RACGAP1;RBBP8;RCC2;SAC3D1;SEPT10;SMC4;SPAG5;SPC24;SPC25;SPIRE1;STMN1;TGFB2;TIMELESS;TOP2A;TPX2;TUBA1C;TUBB;U…
C5.BP	GO_MOVEMENT_OF_CELL_OR_SUBCELLULAR_COMPONENT	Up in NPC	121	1284	1142	2.3	1.33066e-17	9.64198e-15	ACTN4;ADAMTS12;ANKS1A;ANLN;AP2A1;APP;ARF4;ARHGEF11;ASPM;ATP1B1;ATP5B;BCAR1;BSG;CABYR;CACNA2D1;CAV1;CCL11;CDC42BPA;CDK1;COL1A1;COL5A1;CTTN;CXADR;CXCL3;CYR61;DAG1;DDR1;DOCK1;DOCK4;DYNLL1;EFNB1;EFNB2;EGFR;ENAH;EPHB4;ETV1;F11R;FAM83D;FAT1;FAT2;FERMT1;FLT1;FN1;FNBP1L;FOXC1;FUT10;GIPC1;GLI3;GPC1;GPR56;GRB7;GREM1;HEATR2;ICK;ITGA1;ITGAV;ITGB4;JUP;KIAA1598;KIF13A;KIF14;KIF18A;KIF18B;KIF23;KIF4A;KIT;KITLG;…
C5.BP	GO_CYTOSKELETON_ORGANIZATION	Up in NPC	92	1284	768	2.6	7.06927e-17	4.87847e-14	ABLIM2;ACTN4;ANLN;ARHGEF11;ASPM;ATP2C1;BCAR1;BIRC5;BRCA1;CALR;CAMSAP2;CAMSAP3;CAV1;CCL11;CDC42BPA;CDK1;CENPJ;CEP135;CHD3;CKAP5;CLASP1;CTTN;CUL7;CXADR;CYTH2;DAG1;DIAPH3;DOCK1;DOCK7;DSP;DYNLL1;ESPL1;F11R;FAM83H;FAT1;FMNL2;GADD45A;GAPDH;GAS2L1;GPSM2;HDGFRP3;HEATR2;JUP;KIAA1598;KIF14;KIF18A;KIF18B;KIF23;KIF4A;KIT;KRT17;LAMA5;LMNA;MARK1;MAST2;MICAL2;MICALL2;NAV1;NEK2;NF1;OBSL1;PAK4;PALLD;PAWR;PDGFA;PK…
C5.BP	GO_REGULATION_OF_MULTICELLULAR_ORGANISMAL_DEVELOPMENT	Up in NPC	143	1284	1501	2.1	1.27871e-16	8.42321e-14	ADAMTS12;AGRN;AMH;AP2A1;APP;ARHGAP35;ASPM;ASPN;BMP1;BMPR1A;BMPR2;BRCA1;CALR;CAPRIN1;CAV1;CCL11;CCND1;CD276;CDK1;CDON;CELSR2;CENPF;CLASP1;CLPTM1;CLSTN1;CLSTN2;COL1A1;COL4A2;COL5A1;CTTN;CUL7;CYR61;DAG1;DLL1;DNMT3B;DOCK7;DVL3;ECT2;EEF2K;EFNB2;EIF4G1;ERRFI1;EZH2;FLT1;FN1;FOXC1;FSTL3;FZD6;GAS2L1;GLI3;GNA11;GPC1;GPC4;GPR161;GPR56;GREM1;HDAC2;HMG20B;IMPACT;INPP5J;IQGAP3;JAG1;JUN;KDM5B;KEAP1;KIAA1598;KIF…
C5.BP	GO_ORGAN_MORPHOGENESIS	Up in NPC	88	1284	725	2.6	1.53485e-16	9.67087e-14	BCL2L11;BMP1;BMPR1A;BMPR2;BSG;CAV1;CCL11;CDON;COL18A1;COL1A1;COL27A1;COL5A1;COL8A1;CYR61;DAG1;DDR1;DGCR6;DLL1;DSP;DVL3;EFNB2;EGFR;EPHB4;ERRFI1;FGFR3;FJX1;FOXC1;FRAS1;FZD6;GLI3;GMNN;GREM1;HDAC2;IRX5;ITGB4;JAG1;JAG2;JUN;KDM5B;LAMA5;LAMB1;LGR4;LRIG3;LRP4;LRP6;MEGF8;MICAL2;MKI67;MMP14;NDRG4;NDST1;NF1;NFIC;OLFM1;PALB2;PAX9;PBX1;PCGF2;PDGFA;PERP;PLXNA1;PRKCI;PTK7;PVRL1;RAC1;RXRA;SCRIB;SDK1;SERPINH1;SHA…
C5.BP	GO_REGULATION_OF_IMMUNE_RESPONSE	Down in NPC	133	2269	775	2.1	1.80178e-16	1.06285e-13	ABI1;ACTR3;AIM2;AMICA1;ARPC3;BLK;BPIFB1;BTK;C7;CARD11;CCR7;CD180;CD19;CD1C;CD1D;CD226;CD28;CD36;CD3D;CD3E;CD40LG;CD79A;CD79B;CD84;CD96;CFP;CLEC2D;CNPY3;COCH;CR1;CR2;CSK;CYBA;CYFIP2;CYLD;DUSP22;ELMO1;ERBB2IP;FCER2;FCGR2B;FCN1;FCRL5;FES;FGR;FYN;GRAP2;GRB2;HCST;HLA-DMB;HLA-E;ICAM3;IGHG2;IL12A;IL12RB1;IL21;IL23R;INPP5D;IRAK4;IRF4;ITGA4;ITGAL;ITGB2;ITGB7;ITK;JAK1;KCNN4;KLHL6;KLRB1;KLRF1;LAT2;LAX1;LCK;…
C5.CC	GO_CYTOSKELETON	Up in NPC	159	1284	1753	2	1.83351e-16	1.06285e-13	ABLIM2;ACACA;ACTN4;AFAP1;ANLN;APP;ARHGAP35;ASPM;ATAT1;BCAR1;BCL2L11;BIRC5;BRCA1;CABYR;CAMSAP2;CAMSAP3;CC2D1A;CCDC124;CCDC14;CCNB2;CCNF;CCT6A;CDC42BPA;CDC45;CDC6;CDH1;CDK1;CDK16;CENPF;CENPJ;CEP135;CEP55;CEP76;CEP89;CHD3;CKAP2;CKAP4;CKAP5;CLASP1;CTNS;CTTN;CTTNBP2NL;CUL7;DAG1;DDX11;DSP;DTL;DYNLL1;ECT2;ENAH;ESPL1;F11R;FAM83D;FAM83H;FBF1;FERMT1;FNBP1L;GAPDH;GAS2L1;GNAI1;GPSM2;GSG2;HOOK2;HSBP1;HSPA1B;H…
C5.BP	GO_LYMPHOCYTE_DIFFERENTIATION	Down in NPC	54	2269	191	3.5	2.5201e-16	1.40466e-13	AICDA;ATM;BCL11B;BLNK;CARD11;CCR7;CD1D;CD28;CD3D;CD3E;CD40LG;CD79A;CD79B;CHD7;CMTM7;CR2;DCLRE1C;DOCK2;FLT3;FLT3LG;FOXP1;FUT7;GPR183;HHEX;IKZF1;IRF4;ITGA4;ITK;LCK;LFNG;LY9;LYL1;MFNG;PIK3CD;PIK3R1;PLA2G2D;PLCG2;PLCL2;POLM;POU2F2;PREX1;PTK2B;PTPN22;PTPRC;RHOH;RIPK3;SLAMF1;SLAMF6;STAT5B;TCF7;THEMIS;TNFSF8;VAV1;ZAP70
C2.CP	REACTOME_CELL_CYCLE	Up in NPC	60	1284	394	3.3	4.57406e-16	2.39003e-13	ANAPC7;APITD1;BIRC5;BRCA1;CCNB2;CCND1;CDC25C;CDC45;CDC6;CDK1;CDK4;CDT1;CENPH;CENPI;CENPJ;CENPN;CENPO;CEP135;CEP76;CKAP5;CLASP1;CSNK1E;DYNLL1;E2F1;E2F3;GINS1;GINS4;GMNN;HJURP;KIF18A;KIF23;LMNA;MAD2L1;MCM3;MCM4;MCM7;MCM8;MLF1IP;NEDD1;NEK2;ORC6;PKMYT1;PLK4;POLD2;POLE;PSMB5;PSMC3;PSMD14;PSMD2;RCC2;RFC5;SKP2;SPC24;SPC25;TP53;TUBB;TUBG1;TYMS;UBE2C;YWHAE
C5.BP	GO_DNA_METABOLIC_PROCESS	Up in NPC	85	1284	699	2.6	4.61779e-16	2.39003e-13	APITD1;BEND3;BRCA1;BRIP1;CBS;CDC25C;CDC45;CDC6;CDCA5;CDK1;CDK2AP1;CDT1;CENPF;CHAF1A;CHAF1B;CHTF18;CSNK1E;DNMT3A;DNMT3B;DSCC1;DTL;EHMT2;EME1;ENDOV;ESCO2;EXO1;EYA2;EZH2;FANCC;FANCI;FANCL;FOXM1;GADD45A;GINS1;GINS3;GINS4;HSPD1;MCM3;MCM4;MCM7;MCM8;MKI67;MORF4L2;MSH6;NFIC;NME1;NT5M;ORC6;PALB2;PICK1;POLD2;POLE;POLQ;POLR2H;PRKDC;PSMC3IP;PSMD14;PTMS;RAD51AP1;RAD54B;RAD54L;RBBP8;RECQL4;REPIN1;RFC5;RNASEH2A…
C5.BP	GO_CELL_MOTILITY	Up in NPC	88	1284	742	2.6	6.30659e-16	3.15156e-13	ADAMTS12;ANKS1A;ANLN;ARF4;ASPM;ATP1B1;ATP5B;BCAR1;BSG;CAV1;CCL11;CDC42BPA;CDK1;COL1A1;COL5A1;CTTN;CXADR;CXCL3;CYR61;DDR1;DOCK1;DOCK4;EFNB1;EFNB2;EGFR;EPHB4;F11R;FAM83D;FAT1;FAT2;FERMT1;FLT1;FN1;FOXC1;FUT10;GIPC1;GLI3;GPR56;GRB7;GREM1;ITGA1;ITGAV;ITGB4;JUP;KIAA1598;KIT;KITLG;LAMA5;LAMB1;LAMC1;MARK1;MDK;MEGF8;MMP14;NAV1;NDRG4;NET1;NOV;PAK4;PALLD;PIK3CB;PLAU;PLD1;PLEKHG5;PODXL;PRKCI;PTK7;PTPRF;PTPRK…
C5.BP	GO_LOCOMOTION	Up in NPC	106	1284	990	2.3	7.72078e-16	3.72965e-13	ADAMTS12;ANKS1A;ANLN;APP;ARF4;ASPM;ATP1B1;ATP5B;BCAR1;BSG;CAV1;CCL11;CDC42BPA;CDK1;CLDN1;COL1A1;COL5A1;CTTN;CXADR;CXCL3;CYR61;DAG1;DDR1;DOCK1;DOCK4;EFNB1;EFNB2;EGFR;ENAH;EPHB4;ETV1;F11R;FAM83D;FAT1;FAT2;FERMT1;FLT1;FN1;FOXC1;FUT10;GIPC1;GLI3;GPC1;GPR56;GRB7;GREM1;HSPA1B;ITGA1;ITGAV;ITGB4;JUP;KIAA1598;KIT;KITLG;LAMA5;LAMB1;LAMC1;LDLR;MARK1;MDK;MEGF8;MMP14;NAV1;NDRG4;NET1;NOV;NTN3;PAK4;PALLD;PDGFA;…
C5.BP	GO_ANATOMICAL_STRUCTURE_FORMATION_INVOLVED_IN_MORPHOGENESIS	Up in NPC	97	1284	869	2.4	1.00872e-15	4.71559e-13	ARHGAP35;ATP5B;ATXN10;BCL2L11;BMPER;BMPR1A;BMPR2;CAV1;CDON;CEP89;COL15A1;COL18A1;COL1A1;COL4A1;COL4A2;COL6A1;COL7A1;COL8A1;CYR61;DLL1;DVL3;DYRK1B;E2F7;EFNB2;EPHB4;ESM1;EYA2;FBF1;FJX1;FLT1;FN1;FNBP1L;FOXC1;FZD6;FZD8;GLI3;GPC1;GPI;GPR56;GREM1;HDAC2;HEATR2;HS6ST1;HSBP1;HSPG2;ICK;ITGAV;ITGB4;JAG1;JUN;LAMA5;LAMB1;LRP6;MCAM;MMP14;NOV;NRARP;OBSL1;OCRL;OLFM1;PALB2;PDGFA;PERP;PIK3CB;PLA2G3;PLAU;PLXNB2;POD…
C5.MF	GO_MACROMOLECULAR_COMPLEX_BINDING	Up in NPC	125	1284	1275	2.1	1.52703e-15	6.91556e-13	ACTN4;ADAM22;ADAM9;ADAMTS13;AP2A1;APITD1;ASPN;ATAD2;ATP1B1;BCL2L11;BIRC5;BRCA1;CALR;CAMSAP2;CAMSAP3;CBX2;CCND1;CDC45;CDCA5;CDK4;CENPF;CENPH;CHAF1A;CHAF1B;CLASP1;COL5A1;CPS1;CTBP2;CXADR;CYFIP1;CYR61;DAG1;DDR1;DNMT3A;DNMT3B;ECM2;EGFL6;EGFR;EHMT2;ESM1;EXO1;EZH2;FAM83D;FAM83H;FN1;FOSL2;FSTL3;GAPDH;GAS2L1;GLI3;GNA11;GNAI1;GNAZ;GPR56;GRB10;HDAC2;HDGFRP3;ICAM5;IGF1R;IMPACT;ITGA1;JUN;KIAA1598;KIF13A;KIF1…
C5.BP	GO_REPRODUCTION	Up in NPC	109	1284	1046	2.2	1.91802e-15	8.32943e-13	ACSBG2;AMH;APITD1;APP;ASPM;ATAT1;BCL2L11;BMPR1A;BMPR2;BSG;CABYR;CAD;CALR;CBX2;CCND1;CCNF;CDC25C;CDK1;CDK16;CELSR2;CENPI;CUL7;CXADR;CYR61;DDR1;DIAPH3;DNMT3A;DSG2;DYNLL1;E2F1;E2F7;EGFR;ESPL1;EXO1;FANCL;FOXC1;FSTL3;FUT10;GJB3;GJB5;GNPDA1;HS6ST1;HSF2BP;IDH1;IGFBP2;IRX5;IZUMO1;JAG2;KDM5B;KHDRBS3;KIAA1524;KIF18A;KIT;KITLG;LGR4;LMNA;LRP6;MAPK8IP2;MAST2;MCM8;MKI67;MMP14;MSH6;NEK2;NR6A1;NUP62;PBX1;PHC2;PI…
C5.BP	GO_REGULATION_OF_IMMUNE_SYSTEM_PROCESS	Down in NPC	187	2269	1274	1.8	1.95419e-15	8.32943e-13	ABCB1;ABCB4;ABI1;ACTR3;AIM2;AMICA1;AP1S2;ARPC3;ASB2;ATM;BANK1;BLK;BPIFB1;BTK;BTLA;C7;CAMK4;CARD11;CCDC88B;CCL21;CCR6;CCR7;CD180;CD19;CD1C;CD1D;CD226;CD27;CD28;CD36;CD3D;CD3E;CD40LG;CD5;CD6;CD79A;CD79B;CD84;CD96;CFP;CLEC2D;CNPY3;CNR2;COCH;CORO1A;CR1;CR2;CSK;CYBA;CYFIP2;CYLD;DOCK2;DTX1;DUSP22;ELMO1;ERBB2IP;ETS1;FAM13B;FCER2;FCGR2B;FCN1;FCRL5;FES;FGF7;FGR;FLT3LG;FOXP1;FYN;GMIP;GPR183;GPR68;GPSM3;GRA…
C5.MF	GO_ENZYME_BINDING	Up in NPC	149	1284	1650	1.9	2.66942e-15	1.10529e-12	ADAM9;ANAPC7;AP2A1;APP;ATP1B1;ATP2A2;ATXN10;BBC3;BCAR1;BDKRB2;BIRC5;BRCA1;CABYR;CAD;CALR;CALU;CAV1;CBS;CCND1;CDC25C;CDC6;CDK2AP1;CENPJ;CNTNAP2;CSE1L;CTNND1;CTTNBP2NL;CUL7;CYFIP1;DIAPH3;DLG3;DNMT3B;DOCK4;DOCK7;DSP;DVL3;E2F1;ECT2;EGFR;EHHADH;EIF4EBP1;ERRFI1;FAM83B;FAM83D;FAM83H;FANCI;FANCL;FMNL2;FN1;FOXM1;FZD6;FZD8;GLI3;GMNN;GOT2;GPI;GRB7;GRTP1;HDAC2;HR;HSPA1B;HSPD1;IQGAP3;ITGA1;ITGAV;JUN;JUP;KIF14…
C2.CP	PID_TCR_PATHWAY	Down in NPC	29	2269	65	5.4	3.51631e-15	1.41551e-12	CARD11;CBL;CD28;CD3D;CD3E;CSK;DBNL;FYN;GRAP2;GRB2;INPP5D;ITK;LCK;MAP3K8;MAP4K1;PAG1;PRKCA;PRKCB;PRKCE;PRKCQ;PTPN6;PTPRC;RAP1A;RASGRP1;RASGRP2;STIM1;VAV1;WAS;ZAP70
C5.BP	GO_LEUKOCYTE_DIFFERENTIATION	Down in NPC	64	2269	268	2.9	3.82626e-15	1.49865e-12	AICDA;ATM;BCL11B;BLNK;CAMK4;CARD11;CBFA2T3;CCR7;CD1D;CD28;CD3D;CD3E;CD40LG;CD79A;CD79B;CHD7;CMTM7;CR2;DCLRE1C;DOCK2;FLT3;FLT3LG;FOXP1;FUT7;GAB3;GPR183;HHEX;IKZF1;IRF4;ITGA4;ITK;L3MBTL3;LCK;LFNG;LY9;LYL1;MAPK14;MEF2C;MFNG;PDE1B;PIK3CD;PIK3R1;PLA2G2D;PLCG2;PLCL2;POLM;POU2F2;PREX1;PTK2B;PTPN22;PTPRC;RHOH;RIPK3;SLAMF1;SLAMF6;STAT5B;TCF7;TGFBR2;THEMIS;TNF;TNFSF11;TNFSF8;VAV1;ZAP70
C5.BP	GO_TISSUE_MORPHOGENESIS	Up in NPC	65	1284	476	2.9	6.19153e-15	2.36126e-12	ARHGAP35;BMPR1A;BMPR2;CCL11;CDON;COL4A1;COL5A1;CYR61;DAG1;DDR1;DLG3;DLL1;DSP;DVL3;EFNB2;EGFR;EYA2;FJX1;FOXC1;FRAS1;FZD6;GLI3;GPI;GREM1;IRX5;ITGB4;JAG1;JAG2;KDM5B;KRT17;LAMA5;LGR4;LRP6;MEGF8;MICAL2;MMP14;NDRG4;NRARP;PBX1;PLXNA1;PLXNB2;PODXL;PTK7;RIPK4;RXRA;SCRIB;SDK1;SEMA4C;SHROOM3;SMAD1;SOX4;SPINT1;STC1;STIL;STK3;TFAP2A;TGFB2;TIMELESS;TMED2;TRIM28;VANGL2;VCL;VDR;VEGFA;YAP1
C5.BP	GO_POSITIVE_REGULATION_OF_IMMUNE_SYSTEM_PROCESS	Down in NPC	132	2269	803	2	7.42842e-15	2.72563e-12	ABCB1;ABCB4;ABI1;ACTR3;AIM2;ARPC3;BLK;BTK;BTLA;C7;CARD11;CCDC88B;CCL21;CCR6;CCR7;CD180;CD19;CD1D;CD226;CD27;CD28;CD36;CD3D;CD3E;CD40LG;CD5;CD6;CD79A;CD79B;CD84;CFP;CNPY3;COCH;CORO1A;CR1;CR2;CSK;CYBA;CYFIP2;CYLD;ELMO1;ETS1;FCER2;FCN1;FES;FGR;FLT3LG;FYN;GPR183;GPR68;GPSM3;GRAP2;GRB2;HCLS1;HLA-DMB;HLA-E;ICAM3;IGHG2;IL12A;IL12RB1;IL21;IL23R;INPP5D;IRAK4;ITGA4;ITGB2;ITK;KCNN4;KLHL6;LAT2;LAX1;LCK;LTA;L…
C5.BP	GO_ADAPTIVE_IMMUNE_RESPONSE	Down in NPC	62	2269	258	2.9	7.52313e-15	2.72563e-12	AICDA;BTK;BTLA;C7;CAMK4;CD1C;CD27;CD40LG;CD6;CD79A;CD79B;CD84;CR1;CR2;CSK;DBNL;DCLRE1C;EFCAB4B;EMR1;FCAMR;FCRL4;FYN;GAPT;GPR183;HLA-E;IGHG2;INPP5D;IRF4;ITK;KLHL6;LAT2;LAX1;LILRA4;LY9;MARCH8;MEF2C;MYO1G;PAG1;PIK3CD;PIK3CG;POU2F2;PRKCB;PRKD2;PTK2B;RAB27A;RNF125;SH2D1A;SIT1;SKAP1;SLAMF1;SLAMF6;TEC;TFEB;THEMIS;TLR6;TNFRSF13B;TNFRSF13C;TRAT1;TXK;UNC13D;UNC93B1;ZAP70
C5.BP	GO_DNA_REPLICATION	Up in NPC	39	1284	198	4.2	1.44163e-14	5.09563e-12	APITD1;BRCA1;BRIP1;CDC25C;CDC45;CDC6;CDK1;CDK2AP1;CDT1;CHAF1A;CHAF1B;CHTF18;DSCC1;DTL;EXO1;GINS1;GINS3;GINS4;MCM3;MCM4;MCM7;MCM8;NFIC;NT5M;ORC6;POLD2;POLE;POLQ;PTMS;RBBP8;RECQL4;REPIN1;RFC5;RNASEH2A;TIMELESS;TNFAIP1;TONSL;TOP2A;WRN
C5.BP	GO_REGULATION_OF_CELL_CYCLE	Up in NPC	95	1284	880	2.3	1.60645e-14	5.54301e-12	ANAPC7;ANLN;APP;ASPM;BCL2L11;BIRC5;BRCA1;BTG3;CALR;CCNB2;CCND1;CCNF;CDC25C;CDC45;CDC6;CDCA5;CDK1;CDK16;CDK18;CDK4;CDT1;CENPF;CENPJ;CEP76;CIT;CTDSPL;CUL7;DTL;E2F1;E2F7;ECT2;EGFR;EIF4EBP1;ESPL1;EZH2;FAM83D;FANCI;FOXC1;FOXM1;GADD45A;GAS2L1;GIPC1;GMNN;GSG2;ICK;IRF6;JUN;KIF14;KIF23;LRP6;MAD2L1;MECOM;MTBP;NEK2;OBSL1;PBX1;PIM3;PKMYT1;PKP4;PLK4;PRKDC;PRNP;PSMB5;PSMC3;PSMD14;PSMD2;PSRC1;PTPRK;RACGAP1;RCC2…
C5.CC	GO_MICROTUBULE_CYTOSKELETON	Up in NPC	104	1284	1009	2.2	1.80081e-14	6.06915e-12	APP;ASPM;ATAT1;BCL2L11;BIRC5;BRCA1;CAMSAP2;CAMSAP3;CC2D1A;CCDC124;CCDC14;CCNB2;CCNF;CCT6A;CDC45;CDC6;CDK1;CDK16;CENPF;CENPJ;CEP135;CEP55;CEP76;CEP89;CHD3;CKAP2;CKAP5;CLASP1;CTTN;CUL7;DDX11;DTL;DYNLL1;ECT2;ESPL1;F11R;FAM83D;FBF1;GAPDH;GAS2L1;GNAI1;GPSM2;GSG2;HOOK2;HSPA1B;HSPH1;ICK;KEAP1;KIAA1598;KIF13A;KIF14;KIF18A;KIF18B;KIF23;KIF4A;LRRC49;MAD2L1;MARK1;MAST2;MCM3;MLF1IP;NAV1;NCAPG;NEDD1;NEK2;NIT2…
C5.BP	GO_TUBE_DEVELOPMENT	Up in NPC	66	1284	500	2.8	1.99589e-14	6.57375e-12	AIMP2;ARHGAP35;BCL2L11;BMPER;BMPR1A;BMPR2;CCL11;COL4A1;CPS1;DAG1;DDR1;DLL1;DVL3;EFNB2;EGFR;EIF4EBP1;ERRFI1;FOXC1;FSTL3;FZD6;GLI3;GPSM2;GREM1;HRSP12;HS6ST1;ITGB4;JAG1;KDM5B;KIF18A;KIT;LAMA5;LGR4;LRP6;MEGF8;MICAL2;MMP14;NDRG4;NF1;NRARP;PBX1;PDGFA;PLXNB2;PODXL;PTK7;RXRA;SCRIB;SEMA4C;SHROOM3;SMAD1;SOX4;SPINT1;SSBP3;STIL;STK3;STRA6;TGFB2;TIMELESS;TK1;TMED2;TRAF4;TYMS;VANGL2;VDR;VEGFA;YAP1;ZNF358
C5.BP	GO_LEUKOCYTE_CELL_CELL_ADHESION	Down in NPC	57	2269	230	3	2.19961e-14	7.08373e-12	AMICA1;APBB1IP;BCL11B;CARD11;CCL21;CCND3;CCR7;CD1C;CD1D;CD28;CD3D;CD3E;CD40LG;CHD7;DOCK2;DOCK8;FERMT3;FOXP1;FUT7;FYN;HLA-E;IRF4;ITGA4;ITGAL;ITGB2;ITGB7;ITK;LCK;LCP1;LFNG;LY9;NLRC3;NT5E;PIK3CD;PIK3CG;PLA2G2D;PPP3CA;PREX1;PTPN22;PTPRC;RAB27A;RAC2;RHOH;RIPK3;ROCK1;SEMA4D;SLAMF6;STAT5B;STK10;TCF7;THEMIS;TNF;TNFSF8;TREML2;VAV1;WAS;ZAP70
C5.BP	GO_CELL_CYCLE_PHASE_TRANSITION	Up in NPC	44	1284	251	3.8	2.45643e-14	7.73881e-12	BIRC5;CCNB2;CCND1;CDC25C;CDC45;CDC6;CDCA5;CDK1;CDK4;CDT1;CENPJ;CEP135;CEP76;CKAP5;CLASP1;CSNK1E;DYNLL1;E2F1;E2F6;E2F7;EIF4EBP1;FOXM1;GADD45A;IQGAP3;MCM3;MCM4;MCM7;MCM8;MELK;NEDD1;NEK2;ORC6;PKMYT1;PLK4;POLE;RBBP8;SKP2;TIMELESS;TPX2;TUBB;TUBG1;TYMS;UBE2C;YWHAE
C5.BP	GO_CIRCULATORY_SYSTEM_DEVELOPMENT	Up in NPC	83	1284	724	2.5	2.95687e-14	9.11723e-12	ATP5B;BMPER;BMPR1A;BMPR2;CAD;CALR;CAV1;CDK1;COL15A1;COL18A1;COL1A1;COL4A1;COL4A2;COL5A1;COL8A1;CUL7;CXADR;CYR61;DLL1;DSG2;DSP;DVL3;E2F7;EFNB2;EPHB4;ERRFI1;ESM1;FLT1;FN1;FOXC1;FZD8;GALNT11;GLI3;GNA11;GPI;GPR56;GREM1;HS6ST1;HSPG2;ITGAV;JAG1;JUN;LAMA5;LMNA;LRP6;MCAM;MEGF8;MICAL2;MMP14;NDRG4;NDST1;NF1;NOV;NRARP;NXN;OBSL1;OLFM1;PDGFA;PIK3CB;PLAU;POFUT1;PRKDC;PTK7;ROBO1;RXRA;SCUBE1;SIK1;SMAD1;SOX4;SPIN…
C5.BP	GO_CELL_JUNCTION_ORGANIZATION	Up in NPC	36	1284	174	4.5	3.06062e-14	9.24054e-12	ACTN4;CAMSAP3;CDH1;CDH24;CLDN1;CTNND1;CTTN;CXADR;DSG2;DSP;ECT2;F11R;FBF1;FN1;ITGB4;JUP;LAMA5;LAMC1;LAMC2;MARVELD3;MICALL2;PARD3;PARD6G;PERP;PKP4;PRKCI;PTPRK;PVR;PVRL1;RAB13;RAC1;RCC2;TGFB2;TLN2;TRIP6;VCL
C2.CP	PID_BCR_5PATHWAY	Down in NPC	28	2269	65	5.3	3.14537e-14	9.30259e-12	BLNK;BTK;CARD11;CD19;CD22;CD72;CD79A;CD79B;CSK;DAPP1;DOK1;ETS1;FCGR2B;GRB2;INPP5D;MAP3K1;MAP4K1;MAPK14;NFATC1;PAG1;PIK3AP1;PIK3R1;PLCG2;POU2F2;PPP3CA;PPP3CC;PTPN6;PTPRC
C5.BP	GO_REGULATION_OF_CELL_ACTIVATION	Down in NPC	87	2269	449	2.4	3.22598e-14	9.35018e-12	ATM;BANK1;BTK;BTLA;CAMK4;CAPN3;CARD11;CCDC88B;CCL21;CCR7;CD1D;CD226;CD27;CD28;CD3D;CD3E;CD40LG;CD5;CD6;CD84;CNR2;CORO1A;CSK;CYLD;DTX1;DUSP22;FES;FGR;FLT3LG;FYN;GPR183;GRAP2;GRB2;HLA-DMB;HLA-E;IGHG2;IKZF3;IL12A;IL12RB1;IL21;IL23R;INPP5D;IRF4;KIAA0922;LAX1;LCK;MAP3K8;MEF2C;MUC5B;NCKAP1L;PAG1;PIK3R1;PIK3R6;PKN1;PLA2G2D;PRKCA;PRKCQ;PTPN22;PTPN6;PTPRC;RAC2;RASAL3;RASGRP1;RICTOR;RIPK3;RLTPR;RPS6KA1;SAS…
C5.BP	GO_NEURON_DIFFERENTIATION	Up in NPC	85	1284	756	2.4	4.3083e-14	1.21854e-11	ADNP2;AGRN;ANKS1A;APP;ARF4;ATAT1;ATXN10;BTBD3;CALU;CAMSAP2;CAMSAP3;CDH1;CDK16;CELSR2;CNTNAP2;CSNK1E;CTTN;CYFIP1;DAG1;DFNB31;DLL1;DNMT3A;DOCK7;ECM2;EFNB1;EFNB2;ENAH;ETV1;FZD8;GLI3;GPC1;GPRIN1;HDAC2;HDGFRP3;HS6ST1;IMPACT;IRX5;ITGA1;JAG1;JAG2;JUN;KIAA1598;LAMB1;LRFN3;LRFN4;LRP4;LRP6;MAPK8IP2;MEGF8;MICALL2;NR2F6;NTM;NTN3;PAK4;PARD3;PICK1;PLXNA1;PLXNB2;PRKCI;PTPRF;PTPRK;PVRL1;RAB13;RAC1;RBFOX2;RNF165;…
C5.BP	GO_EXTRACELLULAR_STRUCTURE_ORGANIZATION	Up in NPC	46	1284	276	3.6	4.37233e-14	1.21854e-11	AGRN;APP;BMP1;BSG;CDH1;COL11A2;COL18A1;COL1A1;COL27A1;COL4A1;COL4A2;COL4A5;COL5A1;COL6A1;COL7A1;COL8A1;CYR61;DAG1;DDR1;ECM2;EGFL6;F11R;FN1;FOXC1;GREM1;HSPG2;ICAM5;ITGA1;ITGAE;ITGAV;ITGB4;LAMA5;LAMB1;LAMC1;LAMC2;LTBP2;MMP14;NF1;NID1;PDGFA;SERPINH1;SPINT1;SULF1;TGFB2;THBS1;VCAN
C5.BP	GO_CHROMOSOME_SEGREGATION	Up in NPC	43	1284	247	3.8	6.20878e-14	1.69769e-11	APITD1;BIRC5;BRCA1;CDCA2;CDCA5;CENPF;CENPH;CENPI;CENPN;CENPO;CENPW;CEP55;CKAP5;CLASP1;DDX11;DSCC1;ESCO2;ESPL1;FAM83D;GSG2;HJURP;KIF14;KIF18A;KIF18B;KIF23;KIF4A;MAD2L1;MLF1IP;NCAPG;NEK2;PRC1;PSRC1;RACGAP1;RCC2;SMARCAD1;SMC4;SPAG5;SPC24;SPC25;SRPK1;TOP2A;TRIP13;TTK
C5.BP	GO_NEURON_DEVELOPMENT	Up in NPC	73	1284	605	2.6	8.59523e-14	2.3067e-11	AGRN;ANKS1A;APP;ARF4;ATAT1;ATXN10;BTBD3;CALU;CAMSAP2;CAMSAP3;CDH1;CDK16;CELSR2;CNTNAP2;CTTN;CYFIP1;DAG1;DFNB31;DOCK7;ECM2;EFNB1;EFNB2;ENAH;ETV1;GLI3;GPC1;GPRIN1;HDAC2;HDGFRP3;HS6ST1;IMPACT;IRX5;ITGA1;JUN;KIAA1598;LAMB1;LRFN3;LRFN4;LRP4;MAPK8IP2;MEGF8;MICALL2;NR2F6;NTM;NTN3;PAK4;PARD3;PICK1;PLXNA1;PLXNB2;PRKCI;PTPRF;PTPRK;PVRL1;RAB13;RAC1;RBFOX2;RNF165;ROBO1;RTN4RL1;RXRA;SCRIB;SDC2;SEMA3F;SHANK3;S…
C5.CC	GO_CYTOSKELETAL_PART	Up in NPC	119	1284	1262	2	1.19039e-13	3.13657e-11	ACTN4;ANLN;APP;ASPM;ATAT1;BCL2L11;BIRC5;BRCA1;CAMSAP2;CAMSAP3;CC2D1A;CCDC124;CCDC14;CCNB2;CCNF;CCT6A;CDC42BPA;CDC45;CDC6;CDH1;CDK1;CENPF;CENPJ;CEP135;CEP55;CEP76;CEP89;CHD3;CKAP2;CKAP5;CLASP1;CTTN;CUL7;DDX11;DSP;DTL;DYNLL1;ECT2;ESPL1;FAM83D;FAM83H;FBF1;FERMT1;GAS2L1;GNAI1;GPSM2;GSG2;HOOK2;HSPA1B;HSPH1;ICK;JUP;KEAP1;KIAA1598;KIF13A;KIF14;KIF18A;KIF18B;KIF23;KIF4A;KRT17;LMNA;LMNB2;LRRC49;MAD2L1;MCM…
C5.BP	GO_RESPONSE_TO_ENDOGENOUS_STIMULUS	Up in NPC	119	1284	1264	2	1.32757e-13	3.43556e-11	AACS;ACACA;ADAM9;ADAMTS12;APP;ATP2A2;BCAR1;BMP1;BMPR1A;BMPR2;BRCA1;BSG;CAD;CALR;CAV1;CCND1;CDC6;CDH1;CDK1;CDK4;COL1A1;COL4A1;COL4A2;COL6A1;CPS1;DAG1;DNMT3A;DNMT3B;DSG2;DTYMK;E2F1;EEF2K;EGFR;EIF4EBP1;EME1;ERRFI1;EZH2;F11R;FAM83G;FGFR3;FN1;FOXM1;GAS2L1;GLI3;GNAI1;GOT1;GRB10;GSS;HADH;HCN3;HDAC2;IDH1;IGF1R;IGFBP2;IMPACT;JAG1;JUN;JUP;KDM5B;KEAP1;KIT;LRP4;LRP6;LTBP2;MCM7;MDK;MEGF8;MGST2;MMP14;NDST1;NME…
C5.BP	GO_REGULATION_OF_CELL_PROLIFERATION	Up in NPC	123	1284	1328	2	1.57606e-13	3.94023e-11	AIMP2;APLN;ASPM;BDKRB2;BIRC5;BMPR1A;BMPR2;BRCA1;BRIP1;BTG3;CALR;CAV1;CBX8;CCL11;CCND1;CD276;CDC6;CDCA7;CDK1;CDK4;CDON;COL18A1;CTBP2;CXCL3;CYR61;DDR1;DLG3;DLL1;E2F1;E2F3;E2F7;EFNB1;EFNB2;EGFR;ERRFI1;ESM1;EZH2;FANCL;FGFR3;FLT1;FN1;FOSL2;FOXM1;FRK;GLI3;GPR56;GREM1;HDAC2;HRSP12;IGF1R;IGFBP2;IQGAP3;IRF6;ITGA1;ITGAV;JAG1;JAG2;JUN;JUP;KDM5B;KIAA1524;KIF14;KIT;KITLG;LAMA5;LAMB1;LAMC1;LRP6;LTBR;MARVELD3;M…
C5.BP	GO_EMBRYO_DEVELOPMENT_ENDING_IN_BIRTH_OR_EGG_HATCHING	Up in NPC	64	1284	497	2.8	1.57696e-13	3.94023e-11	ARHGAP35;BCL2L11;BMPR1A;BRCA1;CCNB2;COL1A1;CYR61;DLL1;DVL3;E2F7;EGFR;FOXC1;FZD6;GINS1;GINS4;GJB3;GJB5;GLI3;GPI;HS6ST1;IRX5;JAG2;KEAP1;KIAA1217;LRP6;MEGF8;MLF1IP;MMP14;NDST1;NEK2;NF1;NRARP;OCRL;PALB2;PBX1;PCGF2;PLK4;PLXNB2;POFUT1;PRKDC;PSMC3;PTK7;RBBP8;RCN1;RPL7L1;RXRA;SCRIB;SEC24D;SEMA4C;SHROOM3;SOX4;SPINT1;SSBP3;STIL;STK3;SULF1;TFAP2A;TK1;TMED2;TRIM28;VANGL2;VEGFA;XRCC2;ZNF358
C5.BP	GO_REGULATION_OF_CELL_CYCLE_PROCESS	Up in NPC	65	1284	512	2.7	1.97343e-13	4.84728e-11	ANAPC7;ANLN;APP;BIRC5;BRCA1;CALR;CCND1;CCNF;CDC25C;CDC45;CDC6;CDCA5;CDK1;CDK4;CDT1;CENPF;CENPJ;CEP76;CIT;CTDSPL;CUL7;E2F1;E2F7;ECT2;EGFR;ESPL1;EZH2;FAM83D;FANCI;FOXM1;GADD45A;GIPC1;GSG2;KIF14;KIF23;MAD2L1;MTBP;NEK2;OBSL1;PBX1;PKMYT1;PKP4;PLK4;PRKDC;PSMB5;PSMC3;PSMD14;PSMD2;PSRC1;RACGAP1;RCC2;SMARCA4;SOX15;SOX4;SPAG5;SUSD2;TFAP4;TNKS1BP1;TOM1L1;TP53;TP73;TPX2;TTK;UBE2C;WIZ
C5.MF	GO_ADENYL_NUCLEOTIDE_BINDING	Up in NPC	129	1284	1428	1.9	2.34042e-13	5.65288e-11	AACS;ABCB9;ACACA;ACSBG2;AHCY;AK3;ALDH18A1;ATAD2;ATP1B1;ATP2A2;ATP2C1;ATP5B;BMPR1A;BMPR2;BRIP1;CAD;CAMKK1;CAMKK2;CCT6A;CDC42BPA;CDC6;CDK1;CDK16;CDK18;CDK4;CHD3;CHTF18;CIT;CPS1;CSNK1E;DCAKD;DDR1;DDX11;DDX12P;DHX33;DHX34;DMPK;DTYMK;DYRK1B;EARS2;EEF2K;EGFR;EPHB4;FGFR3;FLT1;FRK;GMPS;GSG2;GSS;HCN3;HSPA1B;HSPD1;HSPH1;ICK;IGF1R;ITPKC;KIF13A;KIF14;KIF18A;KIF18B;KIF23;KIF4A;KIT;KSR2;MAGI1;MARK1;MAST2;MAT2A…
C5.BP	GO_PROTEIN_COMPLEX_SUBUNIT_ORGANIZATION	Up in NPC	127	1284	1401	2	2.85949e-13	6.79341e-11	ACACA;ACTN4;ALDH18A1;ANLN;APITD1;ASPM;ATL2;ATXN10;BCAR1;BIRC5;CALR;CAV1;CCL11;CDK1;CENPF;CENPH;CENPI;CENPJ;CENPN;CENPO;CENPW;CHAF1A;CHAF1B;CHD3;CKAP5;CLASP1;CLDN1;COL11A2;COL1A1;COL5A1;COL6A1;COL7A1;CTTN;DSP;DVL3;ECT2;ESPL1;FANCC;FAT1;FN1;FOXC1;GMNN;GPSM2;GREM1;HDGFRP3;HEATR2;HJURP;HR;HSPD1;IGF1R;JUP;KCTD1;KCTD3;KEAP1;KIAA1598;KIF13A;KIF14;KIF18A;KIF18B;KIF23;KIF4A;KRT17;LAMC1;LMAN1;LRP4;LRP6;MAG…
C2.CP	PID_CD8_TCR_PATHWAY	Down in NPC	24	2269	52	5.6	3.31389e-13	7.74594e-11	CARD11;CBL;CD28;CD3D;CD3E;CSK;FYN;GRAP2;GRB2;LCK;MAP3K8;PAG1;PRKCA;PRKCB;PRKCE;PRKCQ;PTPN6;PTPRC;RAP1A;RASGRP1;RASGRP2;STIM1;VAV1;ZAP70
C2.CP	PID_INTEGRIN1_PATHWAY	Up in NPC	21	1284	63	7.2	3.56767e-13	8.20677e-11	COL11A2;COL18A1;COL1A1;COL4A1;COL4A5;COL5A1;COL6A1;COL7A1;FN1;ITGA1;ITGAV;LAMA5;LAMB1;LAMC1;LAMC2;MDK;NID1;PLAU;THBS1;THBS2;VEGFA
C5.BP	GO_NEURON_PROJECTION_DEVELOPMENT	Up in NPC	62	1284	485	2.8	5.26211e-13	1.19154e-10	APP;ARF4;ATXN10;BTBD3;CALU;CAMSAP2;CAMSAP3;CDH1;CDK16;CELSR2;CNTNAP2;CTTN;CYFIP1;DAG1;DOCK7;ECM2;EFNB1;EFNB2;ENAH;ETV1;GLI3;GPC1;GPRIN1;HDAC2;HDGFRP3;IMPACT;ITGA1;JUN;KIAA1598;LAMB1;LRFN3;LRFN4;LRP4;MAPK8IP2;MEGF8;MICALL2;NTN3;PAK4;PARD3;PLXNA1;PLXNB2;PTPRF;PTPRK;PVRL1;RAB13;RAC1;RBFOX2;RNF165;ROBO1;RTN4RL1;RXRA;SDC2;SEMA3F;SHANK3;STMN1;TBC1D24;TGFB2;TSKU;UNC5B;VANGL2;VCL;VEGFA
C5.BP	GO_ORGANELLE_FISSION	Up in NPC	59	1284	448	2.8	5.42306e-13	1.20909e-10	ANAPC7;ANLN;APITD1;ASPM;BCL2L11;BIRC5;CCNB2;CCNF;CDC25C;CDC6;CDCA2;CDCA5;CDK1;CENPF;CENPN;CENPW;CEP55;CIT;CKAP5;CLASP1;DSCC1;ESPL1;FAM64A;FAM83D;GSG2;KIF14;KIF18A;KIF18B;KIF23;KIF4A;MAD2L1;MKI67;MSH6;NCAPG;NEDD1;NEK2;NUP62;PBK;PKMYT1;PRC1;PSRC1;RACGAP1;RAD54B;RAD54L;RBBP8;RCC2;SAC3D1;SMARCA4;SMC4;SPAG5;SPC24;SPC25;SPIRE1;TIMELESS;TOP2A;TPX2;TRIP13;UBE2C;XRCC2
C5.MF	GO_PROTEIN_COMPLEX_BINDING	Up in NPC	90	1284	862	2.3	5.51486e-13	1.21093e-10	ACTN4;ADAM22;ADAM9;ADAMTS13;AP2A1;ASPN;ATP1B1;BCL2L11;BIRC5;CALR;CAMSAP2;CAMSAP3;CCND1;CDK4;CENPH;CLASP1;COL5A1;CPS1;CXADR;CYFIP1;CYR61;DAG1;DDR1;ECM2;EGFL6;EGFR;ESM1;FAM83D;FAM83H;FN1;FSTL3;GAPDH;GAS2L1;GNA11;GNAI1;GNAZ;GPR56;GRB10;HDAC2;HDGFRP3;ICAM5;IGF1R;ITGA1;KIAA1598;KIF13A;KIF14;KIF18A;KIF18B;KIF23;KIF4A;LAMA5;LTBP4;MAPK8IP2;MAST2;MICALL2;MMP14;MSH6;MYO10;MYO6;NCKAP1;NID1;NME1;NOV;PCOLCE2;…
C5.CC	GO_CELL_SUBSTRATE_JUNCTION	Up in NPC	54	1284	388	3	5.76494e-13	1.24695e-10	ACTN4;ADAM9;AFAP1;ATAT1;BCAR1;BSG;CALR;CAV1;CDH1;CLASP1;CSRP1;CTTN;CYFIP1;DAG1;DOCK7;EFNB2;EGFR;ENAH;FAT1;FERMT1;FGFR3;FLT1;GRB7;HSPA1B;HSPG2;ITGA1;ITGAV;ITGB4;JUP;KEAP1;KIF23;MCAM;MMP14;MPZL1;NCKAP1;NHS;PAK4;PALLD;PLAU;PTK7;PTPLAD1;PTPN12;PVR;RAC1;SPRY4;TLN2;TRIP6;TSPAN9;TWF1;VCL;WASF1;YES1;YWHAE;YWHAQ
C5.BP	GO_EMBRYONIC_MORPHOGENESIS	Up in NPC	61	1284	474	2.8	6.05801e-13	1.26964e-10	ARHGAP35;BCL2L11;BMPR1A;BMPR2;CDON;COL4A2;COL6A1;COL7A1;COL8A1;CYR61;DLL1;DVL3;EYA2;FLT1;FN1;FOXC1;FRAS1;FZD6;GJB5;GLI3;GPI;GREM1;HDAC2;HSBP1;IRX5;ITGAV;ITGB4;JAG2;LAMA5;LAMB1;LRIG3;LRP4;LRP6;MEGF8;MICAL2;MMP14;NDRG4;NDST1;PBX1;PCGF2;PLXNB2;PTK7;RAC1;SCRIB;SEMA4C;SHROOM3;SMAD1;SOX2;SOX4;SPINT1;STIL;STK3;STRA6;TFAP2A;TMED2;TRIM28;UGDH;VANGL2;WNT8B;YAP1;ZNF358
C5.CC	GO_CHROMOSOME	Up in NPC	86	1284	807	2.3	6.07106e-13	1.26964e-10	APITD1;BEND3;BIRC5;BRCA1;CBX2;CBX8;CDC45;CDCA2;CDCA5;CDK1;CDK4;CENPF;CENPH;CENPI;CENPN;CENPO;CENPW;CHAF1A;CHAF1B;CHTF18;CLASP1;DDX11;DNMT3A;DSCC1;DTL;DVL3;DYNLL1;E2F1;EHMT2;EME1;ESCO2;EZH2;FANCC;FOXC1;GINS1;GINS4;GSG2;HDAC2;HJURP;HMG20B;JUN;KIF18A;KIF4A;MAD2L1;MCM3;MCM4;MCM7;MKI67;MLF1IP;MSH6;MTBP;NCAPG;NEK2;ORC6;PCGF2;PHC2;PLK4;POLE;POLQ;PRKDC;RBBP8;RCC2;RECQL4;REPIN1;RFC5;RGS12;RXRA;SMARCA4;SMA…
C5.BP	GO_B_CELL_ACTIVATION	Down in NPC	36	2269	114	3.9	6.13268e-13	1.26964e-10	AICDA;ATM;BANK1;BLNK;BTK;CD180;CD40LG;CD79A;CD79B;CMTM7;CR2;CXCR5;DCLRE1C;FLT3;GAPT;GPR183;HHEX;IKZF3;ITGA4;LAT2;LAX1;LFNG;LYL1;MEF2C;MFNG;MS4A1;PIK3CD;PIK3R1;PLCG2;PLCL2;POLM;POU2F2;PRKCB;PTK2B;PTPRC;ZAP70
C2.CP	NABA_CORE_MATRISOME	Up in NPC	41	1284	244	3.6	7.94902e-13	1.60486e-10	AGRN;ASPN;BMPER;COL11A2;COL15A1;COL18A1;COL1A1;COL27A1;COL4A1;COL4A2;COL4A5;COL5A1;COL6A1;COL7A1;COL8A1;CRIM1;CYR61;ECM2;ESM1;FN1;FRAS1;HSPG2;IGFBP2;IMPG1;LAMA5;LAMB1;LAMC1;LAMC2;LTBP2;LTBP4;NID1;NOV;NTN3;PCOLCE2;POMZP3;SSPO;THBS1;THBS2;TSKU;USH2A;VCAN
C5.BP	GO_MICROTUBULE_CYTOSKELETON_ORGANIZATION	Up in NPC	48	1284	321	3.2	7.97338e-13	1.60486e-10	ASPM;BIRC5;BRCA1;CAMSAP2;CAMSAP3;CAV1;CDK1;CENPJ;CEP135;CHD3;CKAP5;CLASP1;CUL7;DAG1;DOCK7;ESPL1;GADD45A;GAPDH;GAS2L1;GPSM2;HDGFRP3;HEATR2;KIF14;KIF18A;KIF18B;KIF23;KIF4A;LMNA;NAV1;NEK2;OBSL1;PLA2G3;PLK4;PRC1;PSRC1;RACGAP1;SPAG5;SPC25;SPIRE1;SSX2IP;STIL;STMN1;TPX2;TTK;TUBB;TUBG1;WDR62;XRCC2
C5.BP	GO_MITOTIC_NUCLEAR_DIVISION	Up in NPC	50	1284	345	3.1	8.93372e-13	1.77353e-10	ANAPC7;ANLN;APITD1;ASPM;BIRC5;CCNB2;CCNF;CDC25C;CDC6;CDCA2;CDCA5;CDK1;CENPF;CENPN;CENPW;CEP55;CIT;CKAP5;CLASP1;DSCC1;ESPL1;FAM64A;FAM83D;GSG2;KIF14;KIF18A;KIF18B;KIF23;KIF4A;MAD2L1;NCAPG;NEDD1;NEK2;NUP62;PBK;PKMYT1;PRC1;PSRC1;RACGAP1;RBBP8;RCC2;SAC3D1;SMARCA4;SMC4;SPAG5;SPC24;SPC25;TIMELESS;TPX2;UBE2C
C2.CP	KEGG_B_CELL_RECEPTOR_SIGNALING_PATHWAY	Down in NPC	28	2269	73	4.7	1.02458e-12	2.00653e-10	BLNK;BTK;CARD11;CD19;CD22;CD72;CD79A;CD79B;CR2;DAPP1;FCGR2B;GRB2;INPP5D;NFATC1;NFATC3;PIK3AP1;PIK3CD;PIK3CG;PIK3R1;PIK3R5;PLCG2;PPP3CA;PPP3CC;PRKCB;PTPN6;RAC2;RASGRP3;VAV1
C2.CP	REACTOME_DNA_REPLICATION	Up in NPC	35	1284	185	4.1	1.10762e-12	2.14022e-10	APITD1;BIRC5;CDC45;CDC6;CDT1;CENPH;CENPI;CENPN;CENPO;CKAP5;CLASP1;E2F1;E2F3;GINS1;GINS4;GMNN;KIF18A;KIF23;MAD2L1;MCM3;MCM4;MCM7;MCM8;MLF1IP;ORC6;POLD2;POLE;PSMB5;PSMC3;PSMD14;PSMD2;RCC2;RFC5;SPC24;SPC25
C5.CC	GO_CELL_PROJECTION	Up in NPC	138	1284	1606	1.9	1.33839e-12	2.5521e-10	ACTN4;ADAM22;AHCY;ANKS1A;AP2A1;APP;ARF4;ATAT1;ATXN10;BCAR1;BMPR1A;BMPR2;CABYR;CAD;CAMKK2;CANX;CAPRIN1;CAV1;CDH1;CDK16;CENPF;CEP89;CLSTN1;CLSTN2;CNTNAP2;CPT1C;CTNND1;CTTN;CXADR;CYFIP1;CYTH2;DAG1;DFNB31;DLG3;DOCK4;DOCK7;DYNLL1;ENAH;FAT1;FBF1;FERMT1;FSTL3;GIPC1;GLI3;GNA11;GNAZ;GOT1;GPI;GPR161;GPR56;GPRIN1;GRB7;HCN3;HEATR2;ICK;INPP5J;IQCE;ITGA1;ITGAV;ITSN1;KCNIP3;KCNQ3;KHSRP;KIAA1598;KIF18A;KIF4A;LPH…
C5.BP	GO_SISTER_CHROMATID_SEGREGATION	Up in NPC	33	1284	167	4.3	1.38597e-12	2.60851e-10	APITD1;BIRC5;CDCA5;CENPF;CENPH;CENPI;CENPN;CENPO;CEP55;CKAP5;CLASP1;DDX11;DSCC1;ESPL1;GSG2;KIF14;KIF18A;KIF18B;KIF23;KIF4A;MAD2L1;MLF1IP;NCAPG;NEK2;PRC1;PSRC1;RACGAP1;RCC2;SMC4;SPAG5;SPC24;SPC25;TOP2A
C5.MF	GO_RIBONUCLEOTIDE_BINDING	Up in NPC	146	1284	1742	1.8	1.861e-12	3.45764e-10	AACS;ABCB9;ACACA;ACSBG2;AGAP1;AGAP3;AK3;ALDH18A1;ARF3;ARF4;ARHGAP35;ATAD2;ATL2;ATP1B1;ATP2A2;ATP2C1;ATP5B;BMPR1A;BMPR2;BRIP1;CAD;CAMKK1;CAMKK2;CCT6A;CDC42BPA;CDC6;CDK1;CDK16;CDK18;CDK4;CHD3;CHTF18;CIT;CPS1;CSNK1E;DCAKD;DDR1;DDX11;DDX12P;DHX33;DHX34;DMPK;DTYMK;DYRK1B;EARS2;EEF2K;EGFR;EPHB4;FGFR3;FLT1;FRK;GMPS;GNA11;GNAI1;GNAZ;GSG2;GSS;HCN3;HSPA1B;HSPD1;HSPH1;ICK;IGF1R;IRGQ;ITPKC;KIF13A;KIF14;KIF18…
C5.BP	GO_REGULATION_OF_NERVOUS_SYSTEM_DEVELOPMENT	Up in NPC	75	1284	671	2.4	1.88852e-12	3.46435e-10	AGRN;APP;ARHGAP35;ASPM;BMPR1A;BMPR2;CALR;CAPRIN1;CAV1;CDK1;CDON;CLSTN1;CLSTN2;CTTN;CUL7;DLL1;DNMT3B;DOCK7;DVL3;ECT2;EEF2K;EIF4G1;EZH2;FN1;GLI3;GPR161;GPR56;HDAC2;HMG20B;IMPACT;INPP5J;JAG1;KIAA1598;KIF14;KIT;LPHN1;LRP4;LZTS1;MEGF8;NCS1;NDRG4;NF1;NME1;OBSL1;OLFM1;PARD3;PBX1;PLXNA1;PLXNB2;PRKCI;PTK7;PTPRF;PVRL1;RAC1;RHEB;ROBO1;RXRA;S1PR5;SDC2;SDK1;SEMA3F;SEMA4C;SHANK3;SOX2;SPINT1;THBS2;TP73;TRPC6;VA…
C5.BP	GO_POSITIVE_REGULATION_OF_IMMUNE_RESPONSE	Down in NPC	92	2269	523	2.1	2.08951e-12	3.78515e-10	ABI1;ACTR3;AIM2;ARPC3;BLK;BTK;C7;CARD11;CCR7;CD180;CD19;CD1D;CD226;CD28;CD36;CD3D;CD3E;CD79A;CD79B;CFP;CNPY3;COCH;CR1;CR2;CSK;CYFIP2;CYLD;ELMO1;FCER2;FCN1;FGR;FYN;GRAP2;GRB2;HLA-DMB;HLA-E;ICAM3;IGHG2;IL12A;IL12RB1;IL21;IL23R;INPP5D;IRAK4;ITGB2;ITK;KLHL6;LAT2;LAX1;LCK;LTA;MAP3K1;MEF2C;MYO1G;NCKAP1L;NCR3;PAG1;PIK3AP1;PIK3CD;PIK3R1;PLCG2;PRKACB;PRKCB;PRKCE;PRKCQ;PRKD2;PTPN6;PTPRC;RASGRP1;RLTPR;RPS6K…
C5.BP	GO_MORPHOGENESIS_OF_AN_EPITHELIUM	Up in NPC	51	1284	365	3	2.18479e-12	3.90888e-10	ARHGAP35;CCL11;COL4A1;COL5A1;CYR61;DAG1;DDR1;DLG3;DLL1;DVL3;EFNB2;EGFR;FRAS1;FZD6;GLI3;GREM1;JAG1;JAG2;KDM5B;KRT17;LAMA5;LGR4;LRP6;MEGF8;MICAL2;MMP14;NDRG4;NRARP;PBX1;PLXNA1;PLXNB2;PODXL;PTK7;RIPK4;SCRIB;SEMA4C;SHROOM3;SOX4;SPINT1;STIL;STK3;TFAP2A;TGFB2;TIMELESS;TMED2;TRIM28;VANGL2;VCL;VDR;VEGFA;YAP1
C5.BP	GO_IMMUNE_SYSTEM_DEVELOPMENT	Down in NPC	94	2269	542	2.1	2.77795e-12	4.90952e-10	ABI1;ADD2;AICDA;ARID4A;ARL11;ATM;BCL11B;BLNK;CAMK4;CARD11;CBFA2T3;CCR4;CCR7;CD1D;CD28;CD3D;CD3E;CD40LG;CD79A;CD79B;CHD7;CMTM7;CR2;CTC1;CXCR5;DCLRE1C;DOCK2;EPB42;FAM115C;FLI1;FLT3;FLT3LG;FOXP1;FUT7;GAB3;GPR183;HCLS1;HHEX;IKZF1;IRF4;IRF8;ITGA4;ITK;KCNAB2;KLF2;L3MBTL3;LCK;LFNG;LTA;LTB;LY9;LYL1;MAPK14;MEF2C;MFNG;NCKAP1L;PDE1B;PIK3CD;PIK3R1;PIP4K2A;PKN1;PLA2G2D;PLCG2;PLCL2;POLM;POU2F2;PREX1;PTK2B;PTPN…
C2.CP	REACTOME_ANTIGEN_ACTIVATES_B_CELL_RECEPTOR_LEADING_TO_GENERATION_OF_SECOND_MESSENGERS	Down in NPC	17	2269	29	7.2	6.37369e-12	1.11286e-09	BLK;BLNK;BTK;CBL;CD19;CD79A;CD79B;FYN;GRB2;ITPR2;PIK3AP1;PIK3CD;PIK3R1;PLCG2;SH3KBP1;STIM1;VAV1
C5.BP	GO_REGULATION_OF_MICROTUBULE_BASED_PROCESS	Up in NPC	38	1284	228	3.6	7.02649e-12	1.21224e-09	ASPM;ATAT1;BIRC5;BRCA1;CAMSAP3;CAV1;CCNF;CENPJ;CEP76;CHD3;CKAP2;CKAP5;CLASP1;ECT2;ESPL1;GAS2L1;GPSM2;HDGFRP3;INPP5J;KIF18A;KIF23;KIF4A;NEK2;PHLDB1;PLK4;PRC1;PSRC1;RACGAP1;RCC2;SPAG5;SPC25;STIL;STMN1;TPX2;TTK;TUBB;TUBG1;WDR62
C5.BP	GO_CELLULAR_RESPONSE_TO_STRESS	Up in NPC	126	1284	1456	1.9	8.69661e-12	1.48272e-09	ADNP2;ANO1;APITD1;ATP1B1;ATP2A2;BBC3;BCL2L11;BDKRB2;BMPR2;BRCA1;BRIP1;CALR;CALU;CAV1;CBS;CBX8;CCND1;CDC25C;CDC45;CDCA5;CDK1;CENPJ;CHAF1A;CHAF1B;CSNK1E;CUL7;DDX11;DNMT3A;DNMT3B;DTL;E2F1;E2F7;ECT2;EEF2K;EHMT2;EIF4EBP1;EME1;ENDOV;ERLIN1;ERRFI1;ESCO2;EXO1;EYA2;EZH2;FANCC;FANCI;FANCL;FOXM1;FOXRED2;GADD45A;GAS2L1;GINS4;HDAC2;HDGF;HSF2BP;HSPA1B;IMPACT;ITPKC;JUN;LARP1B;LMNA;MAPK8IP2;MCM7;MCM8;MELK;MKI67;…
C5.BP	GO_VASCULATURE_DEVELOPMENT	Up in NPC	56	1284	442	2.7	1.01388e-11	1.70851e-09	ATP5B;BMPER;BMPR2;CAV1;COL15A1;COL18A1;COL1A1;COL4A1;COL4A2;COL5A1;COL8A1;CUL7;CYR61;DLL1;E2F7;EFNB2;EPHB4;ERRFI1;ESM1;FLT1;FN1;FOXC1;FZD8;GLI3;GPI;GPR56;GREM1;HS6ST1;HSPG2;ITGAV;JAG1;JUN;LAMA5;MCAM;MEGF8;MMP14;NDST1;NF1;NOV;NRARP;PDGFA;PIK3CB;PLAU;POFUT1;PTK7;ROBO1;SOX4;SPINT1;STRA6;TCF7L2;TGFB2;THBS1;TMED2;UNC5B;VEGFA;YAP1
C5.BP	GO_CELL_PROLIFERATION	Up in NPC	68	1284	599	2.4	1.03604e-11	1.71088e-09	ASPM;BCAR1;BMPER;BMPR2;CCND1;CD276;CDC25C;CENPF;COL8A1;CSE1L;CYR61;DOCK7;DTYMK;EGFR;FAM83B;FAM83D;FERMT1;FGFR3;FOXC1;FZD6;GINS1;GINS4;GLI3;GPC4;HDGF;HDGFRP3;HSPD1;IRF6;KIF14;KIT;KITLG;LAMA5;LGR4;LRP6;MCM7;MECOM;MELK;MKI67;MMP14;NDRG4;NOV;NR6A1;NRARP;PAK4;PALB2;PDXK;PIK3CB;PLXNB2;PRKDC;RAC1;RACGAP1;RNF43;RXRA;SCRIB;SKP2;SMAD1;SOX4;STC1;STIL;TCF7L2;TGFB2;TK1;TP53;TPX2;TYMS;YAP1;ZNF503;ZNRF3
C5.BP	GO_REGULATION_OF_HOMOTYPIC_CELL_CELL_ADHESION	Down in NPC	60	2269	286	2.6	1.0389e-11	1.71088e-09	BTLA;CAMK4;CARD11;CCDC88B;CCL21;CCR7;CD1D;CD28;CD3D;CD3E;CD40LG;CD5;CD6;CORO1A;CSK;CYLD;DTX1;DUSP22;FYN;GRAP2;GRB2;HLA-DMB;HLA-E;IL12A;IL12RB1;IL21;IL23R;IRF4;KIAA0922;LAX1;LCK;MAP3K8;NCKAP1L;PAG1;PIK3R1;PIK3R6;PLA2G2D;PRKCA;PRKCQ;PTPN22;PTPN6;PTPRC;RAC2;RASAL3;RASGRP1;RICTOR;RIPK3;RLTPR;SASH3;SIT1;SLAMF1;STAT5B;TGFBR2;TNFAIP8L2;TNFRSF13C;TNFSF11;TRAC;VAV1;ZAP70;ZBTB16
C2.CP	KEGG_CELL_CYCLE	Up in NPC	27	1284	123	4.7	1.14788e-11	1.86911e-09	ANAPC7;CCNB2;CCND1;CDC25C;CDC45;CDC6;CDK1;CDK4;E2F1;E2F3;ESPL1;GADD45A;HDAC2;MAD2L1;MCM3;MCM4;MCM7;ORC6;PKMYT1;PRKDC;SKP2;TGFB2;TP53;TTK;YWHAE;YWHAH;YWHAQ
C5.BP	GO_POSITIVE_REGULATION_OF_CELL_CYCLE	Up in NPC	44	1284	299	3.2	1.23757e-11	1.99277e-09	APP;BCL2L11;BIRC5;BRCA1;CALR;CCND1;CDC25C;CDC45;CDC6;CDCA5;CDK1;CDK4;CENPJ;CIT;E2F1;E2F7;ECT2;EGFR;EIF4EBP1;ESPL1;FAM83D;GADD45A;GIPC1;KIF14;KIF23;LRP6;MAD2L1;MTBP;PBX1;PKP4;PLK4;PSRC1;RACGAP1;RCC2;SOX15;SOX4;TFAP4;TGFB2;TNKS1BP1;TP53;TP73;UBE2C;USP22;WIZ
C5.BP	GO_REGULATION_OF_CELLULAR_COMPONENT_MOVEMENT	Up in NPC	76	1284	712	2.3	1.29373e-11	2.06031e-09	ACTN4;ADAM9;ATP2A2;BCAR1;BMPER;BMPR2;CALR;CAV1;CCL11;CLASP1;COL18A1;COL1A1;CXCL3;CYR61;DAG1;DOCK4;DOCK7;DSG2;DSP;EGFR;FAM83H;FLT1;FN1;GPR56;GRB7;GREM1;IGF1R;ITGAV;JAG1;JAG2;JUN;JUP;KIAA1598;KIF14;KIT;KITLG;LAMA5;LAMB1;LMNA;MARVELD3;MCAM;MEGF8;MMP14;NDRG4;NF1;NOV;PAWR;PDGFA;PLAU;PLD1;PLVAP;PLXNA1;PLXNB2;PODXL;PRR5L;PTPRG;PTPRK;RAC1;RCC2;RNF207;ROBO1;SEMA3F;SEMA4C;SPINT2;SRGAP1;SRGAP3;SSX2IP;STC1;S…
C5.CC	GO_SPINDLE	Up in NPC	41	1284	269	3.3	2.00294e-11	3.15507e-09	APP;ASPM;ATAT1;BIRC5;CDC6;CDK1;CENPF;CEP89;CKAP2;CKAP5;CLASP1;CTTN;DDX11;DYNLL1;ECT2;ESPL1;FAM83D;FBF1;GPSM2;GSG2;KIF14;KIF18A;KIF18B;KIF23;KIF4A;MAD2L1;NEDD1;NEK2;NUP62;PKP4;PRC1;PSRC1;RACGAP1;RCC2;SAC3D1;SPAG5;SPIN1;TPX2;TTK;TUBG1;WDR62
C5.BP	GO_NUCLEAR_CHROMOSOME_SEGREGATION	Up in NPC	35	1284	204	3.7	2.03415e-11	3.16978e-09	APITD1;BIRC5;CDCA5;CENPF;CENPH;CENPI;CENPN;CENPO;CEP55;CKAP5;CLASP1;DDX11;DSCC1;ESPL1;FAM83D;GSG2;KIF14;KIF18A;KIF18B;KIF23;KIF4A;MAD2L1;MLF1IP;NCAPG;NEK2;PRC1;PSRC1;RACGAP1;RCC2;SMC4;SPAG5;SPC24;SPC25;TOP2A;TRIP13
C5.BP	GO_REGULATION_OF_CELL_DEVELOPMENT	Up in NPC	78	1284	750	2.2	2.48318e-11	3.78831e-09	ACTN4;APP;ARHGAP35;ASPM;BMPR1A;BMPR2;CALR;CAPRIN1;CAV1;CDK1;CDON;CLASP1;COL1A1;CTTN;CUL7;DAG1;DLL1;DNMT3B;DOCK7;ECT2;EEF2K;EIF4G1;EZH2;FN1;FOXC1;GLI3;GPR56;GREM1;HDAC2;HMG20B;IMPACT;INPP5J;JAG1;KIAA1598;KIF14;KIT;LRP4;LZTS1;MEGF8;NCS1;NDRG4;NET1;NF1;NME1;OBSL1;OLFM1;PBX1;PHLDB1;PLXNA1;PLXNB2;PRKCI;PTK7;PTPRF;RAC1;RCC2;RHEB;ROBO1;S1PR5;SDC2;SDK1;SEMA3F;SEMA4C;SHANK3;SOX2;SPINT1;STRAP;TCF7L2;TGFB2;…
C2.CP	KEGG_FOCAL_ADHESION	Up in NPC	34	1284	195	3.8	2.48337e-11	3.78831e-09	ACTN4;ARHGAP35;BCAR1;CAV1;CCND1;COL11A2;COL1A1;COL4A1;COL4A2;COL5A1;COL6A1;DOCK1;EGFR;FLT1;FN1;IGF1R;ITGA1;ITGAV;ITGB4;JUN;LAMA5;LAMB1;LAMC1;LAMC2;PAK4;PDGFA;PIK3CB;PIK3R3;RAC1;THBS1;THBS2;TLN2;VCL;VEGFA
C2.CP	REACTOME_MITOTIC_M_M_G1_PHASES	Up in NPC	31	1284	165	4.1	2.58714e-11	3.90551e-09	APITD1;BIRC5;CDC45;CDC6;CDT1;CENPH;CENPI;CENPN;CENPO;CKAP5;CLASP1;E2F1;E2F3;GMNN;KIF18A;KIF23;MAD2L1;MCM3;MCM4;MCM7;MCM8;MLF1IP;ORC6;POLE;PSMB5;PSMC3;PSMD14;PSMD2;RCC2;SPC24;SPC25
C5.CC	GO_APICAL_JUNCTION_COMPLEX	Up in NPC	26	1284	119	4.7	3.07721e-11	4.59204e-09	CAMSAP3;CCND1;CDH1;CDK4;CLDN1;CTNND1;CXADR;DLG3;ECT2;F11R;FBF1;JUP;MAGI1;MARVELD3;MICALL2;NHS;PARD3;PARD3B;PARD6G;PRKCI;RAB13;SHROOM2;SHROOM3;TJP2;TRAF4;VCL
C5.BP	GO_CHROMOSOME_ORGANIZATION	Up in NPC	89	1284	913	2.1	3.1053e-11	4.59204e-09	APITD1;ATAD2;BEND3;BIRC5;BRCA1;BRIP1;CBX2;CBX8;CDC45;CDCA5;CDK1;CENPF;CENPH;CENPI;CENPN;CENPO;CENPW;CEP55;CHAF1A;CHAF1B;CHD3;CKAP5;CLASP1;DDX11;DDX12P;DNMT3A;DSCC1;EHMT2;ESPL1;EYA2;EZH2;GINS1;GINS4;GSG2;GTF3C4;HDAC2;HJURP;HMG20B;KDM5B;KIF14;KIF18A;KIF18B;KIF23;KIF4A;L3MBTL4;MAD2L1;MCM3;MCM4;MCM7;MECOM;MLF1IP;MORF4L2;MSH6;NCAPG;NEK2;PALB2;PCGF2;POLD2;POLE;PRC1;PRKDC;PSRC1;RACGAP1;RAD54B;RAD54L;RCC…
C2.CP	KEGG_PATHWAYS_IN_CANCER	Up in NPC	44	1284	308	3.1	3.37454e-11	4.93978e-09	BIRC5;CCND1;CDH1;CDK4;COL4A1;COL4A2;CTBP2;DVL3;E2F1;E2F3;EGFR;FGFR3;FN1;FZD6;FZD8;GLI3;HDAC2;IGF1R;ITGAV;JUN;JUP;KIT;KITLG;LAMA5;LAMB1;LAMC1;LAMC2;MECOM;MSH6;PDGFA;PIK3CB;PIK3R3;PLD1;RAC1;RALBP1;RXRA;SKP2;TCF7L2;TFG;TGFB2;TP53;TRAF4;VEGFA;WNT8B
C5.BP	GO_HEAD_DEVELOPMENT	Up in NPC	68	1284	617	2.4	3.90009e-11	5.65201e-09	APP;ARF4;ARHGAP35;ASPM;ATAT1;ATRN;BCL2L11;BMPR1A;BMPR2;BRCA1;BTBD3;CCDC14;CDH1;CDON;CENPF;CNTNAP2;COL1A1;COL4A1;CTNND1;CTNS;DLL1;DOCK7;DYNLL1;E2F1;EGFR;EZH2;FOXC1;FUT10;FZD6;GLI3;GPR56;HRSP12;KIF14;LAMB1;LRP6;MDK;NDRG4;NDST1;NF1;NME1;PAX9;PLXNB2;PRKDC;PTPRS;RAC1;RBFOX2;ROBO1;SCRIB;SEMA4C;SHANK3;SHROOM2;SMAD1;SOX2;SRD5A1;SSBP3;SSTR2;STIL;STMN1;STRA6;TGFB2;TSKU;WDR62;WRN;YWHAE;YWHAH;YWHAQ;ZFHX3;ZIC2
C5.CC	GO_EXTRACELLULAR_MATRIX	Up in NPC	50	1284	386	2.8	5.88859e-11	8.44926e-09	ADAMTS12;ADAMTS13;ADAMTS18;AGRN;ASPN;BMP1;CALR;CDON;COL11A2;COL15A1;COL18A1;COL1A1;COL27A1;COL4A1;COL4A2;COL4A5;COL5A1;COL6A1;COL7A1;COL8A1;CYR61;DAG1;DGCR6;ECM2;EGFL6;FN1;FRAS1;GPC1;GPC4;HSPG2;IMPG1;LAMA5;LAMB1;LAMC1;LAMC2;LTBP2;LTBP4;MMP14;NID1;NOV;NTN3;PCSK6;POMZP3;TGFB2;THBS1;THBS2;USH2A;VCAN;VEGFA;WNT8B
C5.BP	GO_REGULATION_OF_CELL_DEATH	Up in NPC	115	1284	1326	1.9	6.65905e-11	9.46107e-09	ACTN4;ADNP2;AIMP2;AKT1S1;ANXA4;ARF4;ARHGEF11;ARHGEF12;BBC3;BCAR1;BCL2L11;BDKRB2;BIRC5;BMP1;BRCA1;CALR;CAV1;CDK1;CDK4;COL18A1;CTTN;CYR61;DLL1;DNMT3A;DYNLL1;E2F1;ECT2;EEF2K;EGFR;FN1;FOXC1;GADD45A;GLI3;GPI;GREM1;HDAC2;HSPA1B;HSPD1;HSPH1;IER3IP1;IGF1R;IMPACT;ITGA1;ITGAV;ITSN1;JUN;KIF14;KIT;KITLG;LMNA;LRP6;LTBR;MAD2L1;MDK;MECOM;MELK;MTCH2;NET1;NF1;NGFRAP1;NME1;NOV;NUP62;PALB2;PAWR;PCGF2;PDCD5;PERP;PHL…
C5.MF	GO_IDENTICAL_PROTEIN_BINDING	Up in NPC	100	1284	1094	2	7.19645e-11	1.01253e-08	ABCB9;ACTN4;AHCY;ANXA4;APP;ATL2;ATXN10;BIRC5;BMPR1A;CAD;CAV1;CBS;CDC42BPA;CEBPG;CENPF;CHAF1A;CLDN1;COL18A1;COL1A1;COL7A1;CTBP2;CXADR;DGAT2;DNMT3A;E2F7;ECT2;EGFR;FN1;GAPDH;GIPC1;GOT1;GOT2;GPSM2;GRB7;GSS;GSTA4;HJURP;HOOK2;HRSP12;IDH1;IGF1R;IZUMO1;JUN;JUP;KIT;LDLR;LRP4;LRP6;LTBR;MAD2L1;MECOM;MPST;MSH6;NME1;NR6A1;PAICS;PDGFA;PDXK;PHC2;PICK1;PLK4;PLOD1;PLVAP;PRC1;PRNP;PSPH;PTPRG;PVR;PVRL1;QDPR;ROBO1;S…
C2.CP	NABA_BASEMENT_MEMBRANES	Up in NPC	15	1284	40	8.1	1.22383e-10	1.70535e-08	AGRN;COL15A1;COL18A1;COL4A1;COL4A2;COL4A5;COL6A1;HSPG2;LAMA5;LAMB1;LAMC1;LAMC2;NID1;NTN3;USH2A
C5.BP	GO_CELL_PROJECTION_ORGANIZATION	Up in NPC	81	1284	821	2.1	1.38176e-10	1.90709e-08	APP;ARF4;ATXN10;BTBD3;CALU;CAMSAP2;CAMSAP3;CDH1;CDK16;CELSR2;CEP89;CNTNAP2;CTTN;CYFIP1;DAG1;DFNB31;DOCK7;DYNLL1;ECM2;EFNB1;EFNB2;ENAH;ETV1;FBF1;FNBP1L;GALNT11;GLI3;GPC1;GPRIN1;HDAC2;HDGFRP3;HEATR2;ICK;IMPACT;ITGA1;JUN;KIAA1598;KIT;LAMA5;LAMB1;LRFN3;LRFN4;LRP4;MAPK8IP2;MEGF8;MICALL2;NTN3;OCRL;PAK4;PARD3;PDGFA;PICK1;PLA2G3;PLXNA1;PLXNB2;PTPRF;PTPRK;PVRL1;RAB13;RAC1;RBFOX2;RNF165;ROBO1;RTN4RL1;RXRA;…
C5.BP	GO_POSITIVE_REGULATION_OF_CELL_COMMUNICATION	Up in NPC	118	1284	1393	1.8	1.58386e-10	2.1654e-08	AACS;ACTN4;ADAM9;ANO1;APLN;ARHGAP8;ASPM;ATP2C1;BBC3;BCL2L11;BMP1;BMPER;BMPR1A;BMPR2;CANT1;CAV1;CC2D1A;CCL11;CDK1;CDON;CLSTN1;CLSTN2;COL1A1;CSNK1E;CTBP2;CYR61;DLL1;DVL3;DYNLL1;E2F1;ECT2;EGFR;ESM1;EZH2;FGFR3;FLT1;FZD8;GADD45A;GIPC1;GPR56;GRB10;GRB7;GREM1;HDAC2;HSPA1B;IQGAP3;ITGA1;ITSN1;JAG1;JAG2;JUN;JUP;KIT;KITLG;LGR4;LRP6;LTBR;MAPK8IP2;NDFIP2;NDRG4;NF1;NOV;NRARP;NUCKS1;NUP62;PAWR;PDCD5;PDGFA;PIK3C…
C5.BP	GO_REGULATION_OF_PHOSPHORUS_METABOLIC_PROCESS	Up in NPC	120	1284	1426	1.8	1.64711e-10	2.23083e-08	ADAM9;AKT1S1;APLN;APP;ARHGAP8;ASPN;BDKRB2;BMP1;BMPER;BMPR1A;BMPR2;CAMKK1;CAMKK2;CAMSAP3;CAV1;CCL11;CCND1;CDC25C;CDC6;CDCA2;CDK1;CDK2AP1;CDK4;CDON;CTDSPL;CYR61;DAG1;DLG3;DOCK7;DUSP14;DVL3;DYNLL1;ECT2;EEF2K;EGFR;ERRFI1;EZH2;FAM83D;FGFR3;FLT1;FN1;FOXM1;FZD8;GADD45A;GPR116;GPR161;GRB10;GREM1;HDAC2;HSPH1;IDH1;IGF1R;IMPACT;INPP5J;IQGAP3;ITGA1;ITSN1;JUN;KIF14;KIT;KITLG;LDLR;LRP4;LRP6;LTBR;MAPK8IP2;MARVE…
C5.BP	GO_POSITIVE_REGULATION_OF_CELL_ACTIVATION	Down in NPC	58	2269	290	2.4	1.6668e-10	2.2366e-08	BTK;BTLA;CAPN3;CARD11;CCDC88B;CCL21;CCR7;CD1D;CD226;CD27;CD28;CD3D;CD3E;CD40LG;CD5;CD6;CORO1A;CSK;FGR;FLT3LG;FYN;GPR183;GRAP2;GRB2;HLA-DMB;HLA-E;IGHG2;IL12A;IL12RB1;IL21;IL23R;INPP5D;LCK;MAP3K8;MEF2C;NCKAP1L;PIK3R1;PIK3R6;PRKCQ;PTPN6;PTPRC;RASAL3;RASGRP1;RICTOR;RLTPR;RPS6KA1;SASH3;SLAMF1;STAP1;STAT5B;TACR1;TGFBR2;TNFRSF13C;TNFSF11;TRAC;VAV1;ZAP70;ZBTB16
C5.BP	GO_POSITIVE_REGULATION_OF_CELL_CYCLE_PROCESS	Up in NPC	35	1284	221	3.4	2.01207e-10	2.67513e-08	APP;BIRC5;BRCA1;CCND1;CDC25C;CDC45;CDC6;CDCA5;CDK1;CDK4;CENPJ;CIT;E2F1;E2F7;ECT2;ESPL1;FAM83D;GADD45A;GIPC1;KIF14;KIF23;MAD2L1;MTBP;PBX1;PKP4;PLK4;RACGAP1;RCC2;SOX15;SOX4;TNKS1BP1;TP53;TP73;UBE2C;WIZ
C5.BP	GO_CELL_MORPHOGENESIS_INVOLVED_IN_DIFFERENTIATION	Up in NPC	55	1284	465	2.6	2.17789e-10	2.86927e-08	APP;BTBD3;CELSR2;COL18A1;CUL7;CYFIP1;DAG1;DOCK7;ECM2;EFNB1;EFNB2;ENAH;ETV1;FAM83D;FN1;GLI3;GPC1;GREM1;ITGAV;KIAA1598;KIF14;LAMA5;LAMB1;LAMC1;LRFN3;LRFN4;LRP4;LRP6;MAPK8IP2;MICALL2;NTN3;OLFM1;PALLD;PARD3;PLXNA1;PLXNB2;PVRL1;RAC1;RBFOX2;RILPL1;RNF165;ROBO1;SCRIB;SDC2;SEMA3F;SHANK3;STC1;STMN1;TGFB2;TRIM28;TSKU;UNC5B;VANGL2;VCL;VEGFA
C5.CC	GO_PROTEINACEOUS_EXTRACELLULAR_MATRIX	Up in NPC	44	1284	326	2.9	2.20671e-10	2.88104e-08	ADAMTS12;ADAMTS13;ADAMTS18;AGRN;ASPN;BMP1;CALR;COL11A2;COL15A1;COL18A1;COL1A1;COL27A1;COL4A1;COL4A2;COL4A5;COL5A1;COL6A1;COL7A1;COL8A1;CYR61;DAG1;DGCR6;ECM2;EGFL6;FN1;FRAS1;GPC1;GPC4;HSPG2;IMPG1;LAMA5;LAMB1;LAMC1;LAMC2;LTBP2;LTBP4;NID1;NOV;NTN3;THBS2;USH2A;VCAN;VEGFA;WNT8B
C5.BP	GO_REGULATION_OF_CELL_DIFFERENTIATION	Up in NPC	112	1284	1305	1.9	2.23463e-10	2.89146e-08	ACTN4;ADAMTS12;APP;ARHGAP35;ASPM;ATAT1;BMPR1A;BMPR2;CALR;CAPRIN1;CAV1;CCND1;CD276;CDK1;CDON;CLASP1;CLPTM1;COL1A1;COL5A1;CTTN;CUL7;CYR61;DAG1;DLL1;DMPK;DNMT3B;DOCK7;E2F1;ECT2;EEF2K;EFNB2;EIF4G1;ERRFI1;EZH2;FN1;FOXC1;FSTL3;GAS2L1;GLI3;GNA11;GPC1;GPR56;GREM1;HDAC2;HMG20B;IMPACT;INPP5J;ITGAV;JAG1;JUN;KEAP1;KIAA1598;KIF14;KIT;KITLG;LMNA;LRP4;LTBP4;LZTS1;MEGF8;MMP14;MORF4L2;NCS1;NDRG4;NET1;NF1;NLN;NME1…
C5.BP	GO_CELLULAR_RESPONSE_TO_ENDOGENOUS_STIMULUS	Up in NPC	84	1284	874	2.1	2.2864e-10	2.93226e-08	AACS;ACACA;ADAM9;ADAMTS12;APP;BCAR1;BMP1;BMPR1A;BMPR2;BRCA1;CAD;CALR;CAV1;CDC6;CDH1;COL1A1;COL4A1;COL4A2;COL6A1;CPS1;DNMT3A;DNMT3B;E2F1;EEF2K;EGFR;EIF4EBP1;EME1;ERRFI1;F11R;FAM83G;FGFR3;FN1;GAS2L1;GOT1;GRB10;HCN3;HDAC2;IGF1R;IGFBP2;IMPACT;JUN;JUP;KDM5B;KIT;LRP4;LTBP2;MCM7;MEGF8;NDST1;NR2F6;NR6A1;NUP62;PAQR6;PARD3;PAWR;PDCD5;PDGFA;PGRMC2;PIK3R3;PLAU;PLOD1;POLR2H;PRKAR1B;PRKCI;PRKDC;PTPRK;RAB13;RBF…
C5.BP	GO_REGULATION_OF_MITOTIC_CELL_CYCLE	Up in NPC	53	1284	441	2.6	2.59403e-10	3.2976e-08	ANAPC7;ANLN;APP;BIRC5;BTG3;CCND1;CDC25C;CDC45;CDC6;CDCA5;CDK1;CDK4;CENPF;CENPJ;CTDSPL;CUL7;E2F1;E2F7;EGFR;EIF4EBP1;ESPL1;EZH2;FANCI;FOXC1;GADD45A;KIF14;MAD2L1;MTBP;NEK2;OBSL1;PBX1;PIM3;PKMYT1;PRKDC;PSMB5;PSMC3;PSMD14;PSMD2;PSRC1;RCC2;SCRIB;SIK1;SMARCA4;SOX4;TNKS1BP1;TOM1L1;TOP2A;TP53;TP73;TPX2;TTK;UBE2C;USP22
C5.CC	GO_CELL_SURFACE	Up in NPC	69	1284	659	2.3	2.68088e-10	3.37838e-08	ADAM9;ADAMTS13;ANXA4;APP;ATP5B;BMPR1A;BMPR2;CALR;CAV1;CD276;CDON;CEL;CEP55;CLPTM1;CLSTN1;CLSTN2;CNTNAP2;CXADR;DCBLD2;DSG2;ECT2;EGFR;FGFR3;FZD6;GOT2;GPC4;GPR116;GPR125;GREM1;HSPD1;IGSF3;ITFG3;ITGA1;ITGAE;ITGAV;ITGB4;KCNQ3;KIT;LDLR;LRFN3;LRFN4;LRP4;LRP6;MCAM;MPZL1;PCSK6;PDGFA;PLAU;PLK4;PLVAP;PLXNB2;PPFIA4;PRNP;PTGFRN;PTPRK;PVR;RACGAP1;ROBO1;RTN4RL1;SCUBE1;SDC2;SLC39A6;SPIRE1;SULF1;THBS1;TNFRSF10B;T…
C5.BP	GO_GLAND_DEVELOPMENT	Up in NPC	46	1284	354	2.8	3.09076e-10	3.86132e-08	AACS;APLN;BCL2L11;BMPR1A;CAD;CAV1;CCL11;CCNB2;CCND1;CDH1;CEBPG;CLCN2;CPS1;DAG1;DDR1;DKK3;E2F7;EGFR;FOXC1;FSTL3;GLI3;IGSF3;IRF6;JUN;KDM5B;LAMA5;MDK;MKI67;MPST;NF1;NME1;PBX1;PLXNA1;PRKDC;QDPR;RHBDD3;RXRA;SCRIB;SOX2;SRD5A1;STRA6;TGFB2;TK1;UMPS;VDR;VEGFA
C5.BP	GO_MICROTUBULE_BASED_PROCESS	Up in NPC	56	1284	483	2.5	3.1872e-10	3.88852e-08	AP2A1;APP;ASPM;BIRC5;BRCA1;CABYR;CAMSAP2;CAMSAP3;CAV1;CDK1;CENPJ;CEP135;CHD3;CKAP5;CLASP1;CUL7;DAG1;DOCK7;DYNLL1;ESPL1;GADD45A;GAPDH;GAS2L1;GPSM2;HDGFRP3;HEATR2;ICK;KIF13A;KIF14;KIF18A;KIF18B;KIF23;KIF4A;LMNA;NAV1;NEK2;OBSL1;PLA2G3;PLK4;PRC1;PSRC1;RACGAP1;SPAG5;SPC25;SPIRE1;SSX2IP;STIL;STMN1;TMEM201;TPX2;TTK;TUBA1C;TUBB;TUBG1;WDR62;XRCC2
C5.BP	GO_REGULATION_OF_CELL_CELL_ADHESION	Down in NPC	65	2269	349	2.3	3.1899e-10	3.88852e-08	BTLA;CAMK4;CARD11;CCDC88B;CCL21;CCR7;CD1D;CD28;CD3D;CD3E;CD40LG;CD5;CD6;CORO1A;CSK;CYLD;DTX1;DUSP22;ETS1;FERMT3;FXYD5;FYN;GRAP2;GRB2;HLA-DMB;HLA-E;IL12A;IL12RB1;IL21;IL23R;IRF4;ITGA4;KIAA0922;LAX1;LCK;MAP3K8;NCKAP1L;PAG1;PIK3R1;PIK3R6;PLA2G2D;PRKCA;PRKCQ;PTPN22;PTPN6;PTPRC;RAC2;RASAL3;RASGRP1;RICTOR;RIPK3;RLTPR;SASH3;SIT1;SLAMF1;STAT5B;TGFBR2;TNF;TNFAIP8L2;TNFRSF13C;TNFSF11;TRAC;VAV1;ZAP70;ZBTB16
C5.BP	GO_REGULATION_OF_PROTEIN_MODIFICATION_PROCESS	Up in NPC	126	1284	1539	1.8	3.19303e-10	3.88852e-08	ADAM9;AIMP2;AKT1S1;ANAPC7;APITD1;APP;ARHGAP8;ASPN;BDKRB2;BMP1;BMPER;BMPR1A;BMPR2;BRCA1;CAMKK1;CAMKK2;CAMSAP3;CAV1;CCL11;CCND1;CDC25C;CDC6;CDCA2;CDK1;CDK2AP1;CDK4;CDON;CTDSPL;CYR61;DAG1;DLG3;DNMT3B;DOCK7;DUSP14;DVL3;ECT2;EEF2K;EGFR;ERRFI1;EZH2;FAM83D;FANCI;FGFR3;FLT1;FN1;FOXM1;FZD8;GADD45A;GREM1;HDAC2;HMG20B;HSPA1B;HSPH1;IGF1R;IMPACT;INPP5J;IQGAP3;ITGA1;JUN;KIF14;KIT;KITLG;LRP4;LRP6;LTBR;MAD2L1;MA…
C5.BP	GO_SENSORY_ORGAN_DEVELOPMENT	Up in NPC	51	1284	418	2.6	3.3066e-10	3.99327e-08	ADAMTS18;ARHGAP35;BCL2L11;BMPER;BMPR2;CDK4;CDON;CLCN2;COL4A1;COL5A1;COL8A1;CTNS;DDR1;DFNB31;DLL1;DVL3;EGFR;FJX1;FOXC1;FZD6;GLI3;HDAC2;IRX5;JAG1;JAG2;JUN;KDM5B;LRIG3;LRP6;NF1;NHS;PDGFA;PRKCI;PTK7;PVRL1;RAC1;RCN1;RXRA;SCRIB;SDK1;SHROOM2;SIX5;SMARCA4;SOX2;STRA6;TFAP2A;TGFB2;TSKU;USH2A;VANGL2;VEGFA
C5.BP	GO_NEGATIVE_REGULATION_OF_CELL_COMMUNICATION	Up in NPC	96	1284	1064	1.9	3.52447e-10	4.22121e-08	ADAMTS12;AKT1S1;AP2A1;ARHGAP35;ASPN;BDKRB2;BMPER;BRCA1;CALR;CAV1;CCND1;CSNK1E;CTNND1;CTTN;DAG1;DKK3;DUSP14;DVL3;EGFR;ERRFI1;EZH2;FOXM1;FSTL3;FZD6;GLI3;GLIS2;GNAI1;GPC1;GPR161;GRB10;GREM1;HADH;HSPA1B;HSPH1;IGF1R;IGFBP2;ITGA1;ITGAV;KREMEN2;LGR4;LMNA;LRP4;LRP6;LZTS1;MARVELD3;MECOM;MMP14;NDRG4;NF1;NOV;NRARP;NUP62;NXN;PAWR;PBK;PCDH17;PCGF2;PHLDA3;PICK1;PIM3;PPIF;PRNP;PRR5L;PSMB5;PSMC3;PSMD14;PSMD2;RGS…
C5.CC	GO_EXTRACELLULAR_MATRIX_COMPONENT	Up in NPC	25	1284	123	4.4	3.77789e-10	4.48764e-08	AGRN;COL11A2;COL15A1;COL18A1;COL1A1;COL27A1;COL4A1;COL4A2;COL4A5;COL5A1;COL6A1;COL7A1;COL8A1;DAG1;EGFL6;FN1;FRAS1;HSPG2;LAMA5;LAMB1;LAMC1;LAMC2;NID1;THBS2;USH2A
C5.BP	GO_BLOOD_VESSEL_MORPHOGENESIS	Up in NPC	45	1284	344	2.8	3.86965e-10	4.55927e-08	ATP5B;BMPER;CAV1;COL15A1;COL18A1;COL4A1;COL4A2;COL8A1;CUL7;CYR61;DLL1;E2F7;EFNB2;EPHB4;ESM1;FLT1;FN1;FOXC1;FZD8;GPI;GPR56;GREM1;HS6ST1;HSPG2;ITGAV;JAG1;JUN;LAMA5;MCAM;MMP14;NF1;NOV;NRARP;PDGFA;PIK3CB;PLAU;POFUT1;ROBO1;SOX4;STRA6;TGFB2;THBS1;UNC5B;VEGFA;YAP1
C5.CC	GO_MITOTIC_SPINDLE	Up in NPC	16	1284	50	6.9	4.60886e-10	5.38642e-08	ASPM;ATAT1;CDK1;CTTN;DYNLL1;ECT2;ESPL1;FAM83D;GPSM2;KIF18A;KIF23;MAD2L1;PKP4;RACGAP1;RCC2;SPAG5
C2.CP	REACTOME_AXON_GUIDANCE	Up in NPC	35	1284	229	3.3	5.42073e-10	6.28457e-08	AGRN;AP2A1;ARHGAP35;ARHGEF11;ARHGEF12;CDK1;CLASP1;COL1A1;COL4A1;COL4A2;COL4A5;COL5A1;COL6A1;DLG3;DOCK1;EGFR;ENAH;GPC1;ITGA1;ITGAV;KCNQ3;KIAA1598;KIF4A;LAMB1;LAMC1;MYO10;PAK4;PLXNA1;PRNP;RAC1;ROBO1;SRGAP1;SRGAP3;TRPC6;UNC5B
C2.CP	SIG_BCR_SIGNALING_PATHWAY	Down in NPC	19	2269	45	5.2	6.42493e-10	7.37237e-08	BLNK;BTK;CD19;CD22;CR2;CSK;GRB2;INPP5D;ITPR1;ITPR2;MAP4K1;NFATC1;PIK3CD;PIK3R1;PLCG2;PPP3CA;PPP3CC;PTPRC;VAV1
C5.BP	GO_RESPONSE_TO_GROWTH_FACTOR	Up in NPC	51	1284	426	2.6	6.46074e-10	7.37237e-08	ADAM9;ADAMTS12;AKT1S1;APP;BCAR1;BMP1;BMPR1A;BMPR2;CAD;CAV1;COL1A1;COL4A2;CPS1;DTYMK;E2F1;EEF2K;EGFR;ERRFI1;F11R;FAM83G;FGFR3;FLT1;FN1;FOXC1;HDAC2;JUN;KDM5B;LRP4;LTBP2;MCM7;MEGF8;NDST1;PARD3;PAX9;PDCD5;PDGFA;PLAU;POLR2H;PTPRK;RBFOX2;SMAD1;SOX2;SPINT1;SRD5A1;TGFB2;VEGFA;WWOX;YES1;ZFHX3;ZFYVE9;ZNF8
C5.BP	GO_IMMUNE_RESPONSE_REGULATING_CELL_SURFACE_RECEPTOR_SIGNALING_PATHWAY	Down in NPC	59	2269	308	2.3	6.76941e-10	7.66424e-08	ABI1;ACTR3;ARPC3;BLK;BTK;CARD11;CD19;CD28;CD3D;CD3E;CD79A;CD79B;CR1;CR2;CSK;CYFIP2;ELMO1;FCN1;FGR;FYN;GRAP2;GRB2;ICAM3;IGHG2;INPP5D;ITK;KLHL6;LAT2;LAX1;LCK;MAP3K1;MEF2C;MYO1G;NCKAP1L;NFATC1;NFATC3;PAG1;PIK3CD;PIK3R1;PLCG2;PPP3CA;PRKACB;PRKCB;PRKCE;PRKCQ;PRKD2;PTPN6;PTPRC;RLTPR;SKAP1;TEC;THEMIS;TRAC;TRAT1;TXK;VAV1;WAS;WIPF1;ZAP70
C2.CP	KEGG_ECM_RECEPTOR_INTERACTION	Up in NPC	20	1284	82	5.3	7.26391e-10	8.16035e-08	AGRN;COL11A2;COL1A1;COL4A1;COL4A2;COL5A1;COL6A1;DAG1;FN1;HSPG2;ITGA1;ITGAV;ITGB4;LAMA5;LAMB1;LAMC1;LAMC2;SDC2;THBS1;THBS2
C5.BP	GO_CENTRAL_NERVOUS_SYSTEM_DEVELOPMENT	Up in NPC	74	1284	747	2.1	7.36809e-10	8.21372e-08	ADAM22;APP;ARF4;ARHGAP35;ASPM;ATAT1;ATN1;ATRN;BCL2L11;BMPR1A;BMPR2;BRCA1;BTBD3;CCDC14;CDH1;CDON;CENPF;CNTNAP2;COL4A1;CTNND1;CTNS;DLL1;DOCK7;DYNLL1;E2F1;EGFR;EZH2;FOXC1;FUT10;FZD6;GLI3;GPR56;HRSP12;KIF14;LAMB1;LRP6;MDK;MPST;NCKAP1;NDRG4;NDST1;NF1;NME1;PLXNB2;PRKDC;PTPRS;RAC1;RBFOX2;ROBO1;SCRIB;SEMA3F;SEMA4C;SHANK3;SHROOM2;SMAD1;SOX2;SOX4;SRD5A1;SSBP3;SSTR2;STIL;STK3;STMN1;TFAP2A;TSKU;VCAN;WDR62;WR…
C5.CC	GO_BASEMENT_MEMBRANE	Up in NPC	21	1284	91	5	8.23871e-10	9.0852e-08	AGRN;COL15A1;COL18A1;COL4A1;COL4A2;COL4A5;COL5A1;COL7A1;COL8A1;DAG1;EGFL6;FN1;FRAS1;HSPG2;LAMA5;LAMB1;LAMC1;LAMC2;NID1;THBS2;USH2A
C5.BP	GO_ANGIOGENESIS	Up in NPC	39	1284	279	3	8.33004e-10	9.0852e-08	ATP5B;BMPER;CAV1;COL15A1;COL18A1;COL4A1;COL4A2;COL8A1;CYR61;DLL1;E2F7;EFNB2;EPHB4;ESM1;FLT1;FN1;FZD8;GPI;GPR56;GREM1;HS6ST1;HSPG2;ITGAV;JAG1;JUN;LAMA5;MCAM;MMP14;NOV;NRARP;PDGFA;PIK3CB;PLAU;POFUT1;ROBO1;TGFB2;THBS1;UNC5B;VEGFA
C5.MF	GO_RECEPTOR_BINDING	Up in NPC	106	1284	1239	1.8	8.35727e-10	9.0852e-08	ACTN4;ADAM22;ADAM9;ADAMTS13;AMH;APLN;APP;ARF4;ARHGEF11;ARHGEF12;ATP2A2;ATP5B;BDKRB2;BMP1;BRCA1;CALR;CANX;CAV1;CCL11;CD276;CEL;COL5A1;CTBP2;CTNND1;CXADR;CXCL3;CYR61;DECR2;DLG3;DLL1;DOCK4;DVL3;ECM2;EFNB1;EFNB2;EGFL6;EHHADH;ESM1;FAM83B;FN1;FRK;FZD8;GALNT11;GAS2L1;GIPC1;GNA11;GNAI1;GNAZ;GPI;GRB10;GREM1;HDGF;HDGFRP3;HOMER3;HR;HSPA1B;ICAM5;IDH1;IGF1R;IGFBP2;ITGA1;ITGB4;IZUMO1;JAG1;JAG2;KITLG;KRT17;LAMA…
C5.BP	GO_REGULATION_OF_WNT_SIGNALING_PATHWAY	Up in NPC	40	1284	291	3	8.40061e-10	9.0852e-08	ASPM;CAV1;CCND1;COL1A1;CSNK1E;CTNND1;DKK3;DVL3;FZD6;GLI3;GRB10;GREM1;IGFBP2;JUP;KREMEN1;KREMEN2;LGR4;LRP4;LRP6;NRARP;NXN;PSMB5;PSMC3;PSMD14;PSMD2;RNF43;SMARCA4;SOX2;SOX4;SPIN1;STK3;SULF1;TCF7L2;TLE1;TMEM237;TSKU;VANGL2;WWOX;YAP1;ZNRF3
C5.BP	GO_CELLULAR_COMPONENT_MORPHOGENESIS	Up in NPC	78	1284	814	2.1	1.1727e-09	1.25887e-07	APP;ATXN10;BTBD3;CELSR2;CEP89;COL18A1;CTTN;CUL7;CYFIP1;DAG1;DOCK7;DYNLL1;ECM2;ECT2;EFNB1;EFNB2;EGFR;ENAH;ETV1;FAM83D;FBF1;FN1;FNBP1L;GALNT11;GLI3;GPC1;GREM1;HEATR2;ICK;IMPACT;ITGA1;ITGAV;KIAA1598;KIF14;LAMA5;LAMB1;LAMC1;LRFN3;LRFN4;LRP4;LRP6;MAPK8IP2;MICALL2;NTN3;OBSL1;OCRL;OLFM1;PALLD;PARD3;PLA2G3;PLXNA1;PLXNB2;PVRL1;RAC1;RBFOX2;RILPL1;RNF165;ROBO1;SCRIB;SDC2;SEMA3F;SHANK3;SHROOM2;SHROOM3;SSX2IP…
C5.BP	GO_NEGATIVE_REGULATION_OF_GENE_EXPRESSION	Up in NPC	111	1284	1328	1.8	1.23463e-09	1.31561e-07	ANXA4;ARHGAP35;ATN1;BEND3;BIRC5;BRCA1;CALR;CAPRIN1;CAV1;CBX2;CBX8;CC2D1A;CCND1;CEBPG;CENPF;CTBP2;DKK3;DNMT3A;DNMT3B;E2F1;E2F6;E2F7;EHMT2;EIF4EBP1;ERF;EZH2;FOXK1;FOXM1;FRK;FZD6;FZD8;GAPDH;GAS2L1;GLI3;GLIS2;GMNN;GRB7;GREM1;HDAC2;HDGF;HR;HRSP12;HSBP1;IMPACT;IQGAP3;JUN;KCNIP3;KCTD1;KDM5B;KEAP1;LGR4;MECOM;MEX3D;MORF4L2;NACC1;NDFIP2;NFIC;NFIL3;NFXL1;NME1;NR2F6;NR6A1;NRARP;NUP62;OLFM1;PAWR;PAX9;PBX1;PCG…
C5.BP	GO_RESPONSE_TO_HORMONE	Up in NPC	75	1284	771	2.1	1.27073e-09	1.34419e-07	AACS;ACACA;ADAM9;ATP2A2;BCAR1;BRCA1;BSG;CAD;CALR;CAV1;CCND1;CDC6;CDK4;COL1A1;CPS1;DAG1;DNMT3A;DNMT3B;DSG2;DTYMK;EEF2K;EGFR;EIF4EBP1;ERRFI1;EZH2;FN1;FOXM1;GAS2L1;GLI3;GNAI1;GOT1;GRB10;HADH;IDH1;IGF1R;IGFBP2;JUN;KEAP1;KIT;LRP6;MDK;MMP14;NME1;NR2F6;NR6A1;NUP62;PAQR6;PAWR;PDGFA;PGRMC2;PIK3R3;PLOD1;PRKAR1B;PRKCI;PRKDC;PSPH;QDPR;RAB13;RBBP8;RBFOX2;RXRA;SIK1;SORD;SRD5A1;SSTR2;STC1;STC2;TFAP4;TGFB2;THBS1…
C5.CC	GO_SIDE_OF_MEMBRANE	Down in NPC	69	2269	394	2.1	1.43399e-09	1.50589e-07	ANTXR2;BLK;BTK;CCR4;CCR7;CD19;CD226;CD27;CD28;CD36;CD3E;CD40LG;CD5;CD69;CD79A;CD79B;CNR2;CSK;CUBN;CXCR5;CYLD;CYTH1;EMR1;FCER2;FCN1;FCRL6;FES;FGR;FLT3LG;FOLR2;FYN;GNA13;GNG2;GNG7;HLA-E;IGHG2;IL12RB1;ITK;JAK1;KCNAB2;LCK;LRRK2;MS4A1;PTK2B;PTPN1;PTPN22;PTPN7;PTPRC;RASA2;RASA3;RASAL3;RGS19;RLTPR;S1PR1;SELL;SEMA7A;SERPINA5;SLAMF1;STAB2;TEC;TFR2;TGFBR2;TNF;TNFRSF13B;TNFRSF13C;TNK2;TRAF5;TXK;ZAP70
C5.BP	GO_ACTIVATION_OF_IMMUNE_RESPONSE	Down in NPC	70	2269	403	2.1	1.56587e-09	1.63012e-07	ABI1;ACTR3;AIM2;ARPC3;BLK;BTK;C7;CARD11;CD180;CD19;CD28;CD36;CD3D;CD3E;CD79A;CD79B;CFP;CNPY3;CR1;CR2;CSK;CYFIP2;CYLD;ELMO1;FCN1;FGR;FYN;GRAP2;GRB2;ICAM3;IGHG2;INPP5D;IRAK4;ITGB2;ITK;KLHL6;LAT2;LAX1;LCK;MAP3K1;MEF2C;MYO1G;NCKAP1L;PAG1;PIK3AP1;PIK3CD;PIK3R1;PLCG2;PRKACB;PRKCB;PRKCE;PRKCQ;PRKD2;PTPN6;PTPRC;RLTPR;RPS6KA3;SKAP1;TEC;THEMIS;TLR10;TLR6;TRAC;TRAT1;TXK;UNC93B1;VAV1;WAS;WIPF1;ZAP70
C5.MF	GO_CYTOSKELETAL_PROTEIN_BINDING	Up in NPC	74	1284	760	2.1	1.57478e-09	1.63012e-07	ABLIM2;ACTN4;AFAP1;ANLN;BCL2L11;BIRC5;BRCA1;CAMSAP2;CAMSAP3;CDH1;CENPJ;CLASP1;CLSTN1;CYFIP1;DAG1;DIAPH3;EGFR;ENAH;FAM83D;FMNL2;GAPDH;GAS2L1;GIPC1;HDGFRP3;HSPH1;IMPACT;IQGAP3;KIAA1598;KIF13A;KIF14;KIF18A;KIF18B;KIF23;KIF4A;MAGI1;MAPK8IP2;MAST2;MICAL2;MICALL2;MTSS1L;MYO10;MYO19;MYO3A;MYO6;NME1;NUP62;OBSL1;PACSIN3;PALLD;PAWR;PDCD5;PICK1;PRC1;PRNP;PSRC1;RACGAP1;RCC2;SGIP1;SHANK3;SHROOM2;SHROOM3;SPIRE…
C5.BP	GO_TUBE_MORPHOGENESIS	Up in NPC	40	1284	299	2.9	1.87859e-09	1.93082e-07	ARHGAP35;BCL2L11;CCL11;COL4A1;DAG1;DDR1;DLL1;DVL3;EFNB2;EGFR;FZD6;GLI3;GREM1;KDM5B;LAMA5;LGR4;LRP6;MEGF8;MICAL2;MMP14;NDRG4;NRARP;PBX1;PLXNB2;PODXL;PTK7;SCRIB;SEMA4C;SHROOM3;SOX4;SPINT1;STIL;STK3;STRA6;TIMELESS;TMED2;VANGL2;VDR;VEGFA;YAP1
C5.BP	GO_POSITIVE_REGULATION_OF_RESPONSE_TO_STIMULUS	Up in NPC	136	1284	1752	1.7	1.95822e-09	1.99849e-07	ACTN4;ADAM9;ANO1;ARHGAP8;ASPM;ATP2C1;BBC3;BCAR1;BCL2L11;BMP1;BMPER;BMPR1A;BMPR2;BRCA1;CALR;CANT1;CAV1;CBX8;CC2D1A;CCL11;CDK1;CDON;CEBPG;COL1A1;CSNK1E;CTBP2;CXCL3;CYFIP1;CYR61;DLL1;DOCK1;DVL3;DYNLL1;E2F1;ECT2;EGFR;ESM1;EZH2;FGFR3;FLT1;FN1;FOXM1;FZD8;GADD45A;GIPC1;GPR56;GRB10;GRB7;GREM1;HDAC2;HSPA1B;HSPD1;IQGAP3;ITGA1;ITSN1;JAG1;JAG2;JUN;JUP;KIT;KITLG;LGR4;LRP6;LTBR;MAPK8IP2;MEGF8;MSH6;MYO10;NCKAP1…
C5.BP	GO_DEVELOPMENTAL_GROWTH	Up in NPC	40	1284	300	2.9	2.07253e-09	2.10035e-07	APP;ASPM;BMPR1A;CCL11;COL27A1;CYFIP1;DLL1;EZH2;FGFR3;FOXC1;GINS1;GINS4;GLI3;IMPACT;KDM5B;LRP4;LRP6;NDRG4;NOV;PALB2;PLAU;PLXNA1;PTK7;PTPN12;RXRA;SEMA3F;SMAD1;SOX15;SOX2;STC1;STIL;STRA6;TGFB2;TMED2;TRIM28;TYMS;VANGL2;VCL;XRCC2;YAP1
C5.BP	GO_POSITIVE_REGULATION_OF_BIOSYNTHETIC_PROCESS	Up in NPC	126	1284	1587	1.7	2.12407e-09	2.13764e-07	AGRN;AMH;APP;ARF4;ARHGEF11;ATAD2;BMPR1A;BMPR2;BRCA1;CALR;CAMKK2;CBX8;CCT6A;CD276;CDH1;CDK1;CDK4;CDON;CEBPG;CHTF18;CKAP2;COL1A1;CTBP2;CYR61;DGAT2;DHX33;DLL1;DSCC1;DVL3;DYRK1B;E2F1;E2F3;E2F7;EGFR;ERLIN1;ETV1;FOSL2;FOXC1;FOXK1;FOXK2;FOXM1;FSTL3;FZD8;GLI3;GLIS2;GPR116;GPR161;GREM1;HDAC2;HSPA1B;HSPH1;IGF1R;IMPACT;IRF6;JAG1;JUN;JUP;KIT;KITLG;KRT17;LDLR;LGR4;LMNA;LPIN3;LRP6;MDK;MECOM;MICAL2;MORF4L2;MRPL…
C5.BP	GO_POSITIVE_REGULATION_OF_DEVELOPMENTAL_PROCESS	Up in NPC	90	1284	1009	1.9	2.2591e-09	2.25786e-07	ADAM9;AGRN;ARHGAP35;ASPM;BMP1;BMPR1A;BMPR2;BRCA1;CALR;CAPRIN1;CCL11;CCND1;CD276;CDK1;CDON;CLASP1;CLSTN1;CLSTN2;COL1A1;CUL7;CYR61;DAG1;DLL1;DNMT3B;ECT2;EEF2K;EFNB2;EIF4G1;EZH2;FLT1;FN1;FOXC1;GLI3;GPC1;GREM1;HDAC2;HMG20B;IMPACT;IQGAP3;JAG1;JUN;KDM5B;KIAA1598;KIT;KITLG;KRT17;LGR4;LMNA;LPHN1;LRP6;MEGF8;MMP14;MORF4L2;MSH6;NDRG4;NET1;NME1;OBSL1;OLFM1;PARD3;PDGFA;PHLDB1;PLXNB2;PRKCI;PRKDC;PTK7;RAC1;RHEB…
C5.BP	GO_POSITIVE_REGULATION_OF_CELL_CELL_ADHESION	Down in NPC	47	2269	226	2.5	2.34983e-09	2.33245e-07	BTLA;CARD11;CCDC88B;CCL21;CD1D;CD28;CD3D;CD3E;CD40LG;CD5;CD6;CORO1A;CSK;ETS1;FYN;GRAP2;GRB2;HLA-DMB;HLA-E;IL12A;IL12RB1;IL21;IL23R;ITGA4;LCK;MAP3K8;NCKAP1L;PIK3R1;PIK3R6;PRKCQ;PTPN6;PTPRC;RASAL3;RASGRP1;RICTOR;RLTPR;SASH3;SLAMF1;STAT5B;TGFBR2;TNF;TNFRSF13C;TNFSF11;TRAC;VAV1;ZAP70;ZBTB16
C5.BP	GO_REGULATION_OF_CELL_ADHESION	Down in NPC	91	2269	586	1.9	2.36992e-09	2.33639e-07	ABI3BP;APBB1IP;ARHGDIB;ATXN3;BTLA;CAMK4;CARD11;CCDC88B;CCL21;CCR7;CD1D;CD28;CD36;CD3D;CD3E;CD40LG;CD5;CD6;CORO1A;CSK;CYLD;CYTH1;CYTIP;DTX1;DUSP22;ETS1;FAM21C;FERMT3;FES;FXYD5;FYN;GRAP2;GRB2;HLA-DMB;HLA-E;IL12A;IL12RB1;IL21;IL23R;IRF4;ITGA4;KIAA0922;LAX1;LCK;LPXN;MAP3K8;NCKAP1L;PAG1;PIK3CG;PIK3R1;PIK3R6;PLA2G2D;PLEKHA2;PREX1;PRKCA;PRKCE;PRKCQ;PRKD2;PTK2B;PTPN22;PTPN6;PTPRC;PTPRO;RAC2;RASAL3;RASGRP…
C2.CP	PID_PI3KCI_PATHWAY	Down in NPC	19	2269	48	4.8	2.39269e-09	2.3429e-07	BLK;BLNK;BTK;CYTH1;DAPP1;FGR;FYN;INPP5D;ITK;LCK;PIK3CD;PIK3CG;PIK3R1;PIK3R5;PIK3R6;PLCG2;PLEKHA2;RAP1A;ZAP70
C2.CP	REACTOME_MITOTIC_G2_G2_M_PHASES	Up in NPC	19	1284	79	5.2	2.48539e-09	2.41734e-07	CCNB2;CDC25C;CDK1;CENPJ;CEP135;CEP76;CKAP5;CLASP1;CSNK1E;DYNLL1;E2F1;E2F3;NEDD1;NEK2;PKMYT1;PLK4;TUBB;TUBG1;YWHAE
C5.BP	GO_REGULATION_OF_CYTOSKELETON_ORGANIZATION	Up in NPC	53	1284	470	2.4	2.54078e-09	2.45474e-07	AFAP1;ASPM;ATAT1;BIRC5;BRCA1;CAMSAP3;CAV1;CCL11;CCNF;CENPJ;CEP76;CHD3;CKAP2;CKAP5;CLASP1;CTTN;CYFIP1;ECT2;ESPL1;F11R;GAS2L1;GPSM2;HDGFRP3;INPP5J;KIF18A;KIF23;KIF4A;NCKAP1;NEK2;PDGFA;PHLDB1;PICK1;PLK4;PRC1;PSRC1;RAC1;RACGAP1;RCC2;SHANK3;SPAG5;SPC25;SPIRE1;STIL;STMN1;TGFB2;TPX2;TTK;TUBB;TUBG1;TWF1;VANGL2;WASF1;WDR62
C2.CP	KEGG_T_CELL_RECEPTOR_SIGNALING_PATHWAY	Down in NPC	29	2269	104	3.4	2.77891e-09	2.66702e-07	CARD11;CBL;CD28;CD3D;CD3E;CD40LG;FYN;GRAP2;GRB2;ITK;LCK;MAP3K8;MAPK14;NFATC1;NFATC3;PIK3CD;PIK3CG;PIK3R1;PIK3R5;PPP3CA;PPP3CC;PRKCQ;PTPN6;PTPRC;RASGRP1;TEC;TNF;VAV1;ZAP70
C5.BP	GO_CELL_JUNCTION_ASSEMBLY	Up in NPC	24	1284	126	4.1	3.34147e-09	3.1841e-07	ACTN4;CLDN1;CTTN;ECT2;F11R;FBF1;FN1;ITGB4;JUP;LAMA5;LAMC1;LAMC2;MARVELD3;MICALL2;PARD3;PARD6G;PKP4;PRKCI;PTPRK;RAB13;RCC2;TLN2;TRIP6;VCL
C5.BP	GO_REGULATION_OF_CELL_CYCLE_PHASE_TRANSITION	Up in NPC	40	1284	305	2.8	3.36163e-09	3.1841e-07	ANAPC7;ANLN;APP;BIRC5;CCND1;CDC25C;CDC45;CDC6;CDCA5;CDK1;CDK4;CENPF;CENPJ;CTDSPL;E2F1;E2F7;EGFR;ESPL1;EZH2;FAM83D;FANCI;GADD45A;KIF14;MAD2L1;MTBP;PBX1;PRKDC;PSMB5;PSMC3;PSMD14;PSMD2;RCC2;SMARCA4;SOX4;SUSD2;TNKS1BP1;TP53;TP73;TTK;UBE2C
C5.BP	GO_GROWTH	Up in NPC	45	1284	369	2.6	3.6624e-09	3.42602e-07	AMH;APP;ASPM;BMPR1A;CCL11;CCNB2;COL27A1;CYFIP1;DLL1;EZH2;FGFR3;FOXC1;GINS1;GINS4;GLI3;IMPACT;ITGAV;KDM5B;LRP4;LRP6;NDRG4;NOV;PAK4;PALB2;PLAU;PLXNA1;PTK7;PTPN12;RXRA;SEMA3F;SMAD1;SOX15;SOX2;STC1;STIL;STRA6;TGFB2;TMED2;TRIM28;TYMS;VANGL2;VCL;VEGFA;XRCC2;YAP1
C5.BP	GO_CELLULAR_RESPONSE_TO_DNA_DAMAGE_STIMULUS	Up in NPC	67	1284	672	2.2	3.66432e-09	3.42602e-07	APITD1;BBC3;BCL2L11;BRCA1;BRIP1;CCND1;CDC25C;CDC45;CDCA5;CDK1;CENPJ;CHAF1A;CHAF1B;CSNK1E;DTL;E2F1;E2F7;EME1;ENDOV;ESCO2;EXO1;EYA2;FANCC;FANCI;FANCL;FOXM1;GADD45A;GINS4;MCM7;MCM8;MORF4L2;MRPS35;MSH6;MYO6;NUAK1;PALB2;PHLDA3;POLD2;POLE;POLQ;POLR2H;PRKDC;PSMD14;RAD51AP1;RAD54B;RAD54L;RBBP8;RECQL4;RFC5;RNASEH2A;SMARCAD1;SMUG1;SOX4;TFAP4;TIMELESS;TNKS1BP1;TONSL;TOP2A;TP53;TP73;TRIM28;TRIP13;UBE2T;WHSC1…
C5.BP	GO_INTRACELLULAR_SIGNAL_TRANSDUCTION	Up in NPC	117	1284	1454	1.7	3.91417e-09	3.63617e-07	AGAP1;AGAP3;ARF3;ARF4;ARHGAP35;ARHGEF11;ARHGEF12;ASB9;ATP1B1;ATP2A2;BBC3;BCL2L11;BRCA1;CAMKK2;CAV1;CCL11;CDC25C;CDC42BPA;CDK1;CENPJ;CIT;CNKSR1;CYFIP1;DMPK;DOCK1;DOCK4;DOCK7;DVL3;E2F1;E2F7;ECT2;EGFR;EIF4EBP1;FGFR3;FOXM1;GADD45A;GPR56;GREM1;GSG2;ICK;IGF1R;IQGAP3;ITGAV;ITSN1;JUN;KIAA1598;KIT;KITLG;KSR2;LPHN1;MAPK8IP2;MARK1;MAST2;MELK;MSH6;MYO6;NCKAP1;NCS1;NDST1;NET1;NF1;NUAK1;PDE9A;PDGFA;PERP;PHLDA3…
C5.BP	GO_REGULATION_OF_TRANSCRIPTION_FROM_RNA_POLYMERASE_II_PROMOTER	Up in NPC	123	1284	1554	1.7	4.02611e-09	3.71633e-07	AGRN;ANXA4;APP;ARF4;ARHGAP35;ATAD2;ATN1;BEND3;BMP1;BMPER;BMPR1A;BMPR2;BRCA1;BRIP1;C5orf54;CALR;CAV1;CBX2;CBX8;CC2D1A;CCND1;CDON;CEBPG;CHD3;CKAP2;CTBP2;CYR61;DLL1;DNMT3A;DNMT3B;E2F1;E2F6;E2F7;EGFR;EHMT2;ERF;ERLIN1;ETV1;EZH2;FAM83G;FOSL2;FOXC1;FOXK1;FOXK2;FOXM1;FOXP4;FRK;FSTL3;FZD8;GLI3;GLIS2;GREM1;GTF2IRD1;HDAC2;HDGF;HSBP1;HSPH1;IMPACT;JAG1;JUN;KCNIP3;KIAA1958;LMNA;LPIN3;LRP4;LRP6;MEGF8;MICAL2;MOR…
C5.BP	GO_POSITIVE_REGULATION_OF_MOLECULAR_FUNCTION	Up in NPC	128	1284	1640	1.7	4.42485e-09	4.05854e-07	ACTN4;ADAM9;AGAP1;AGAP3;AGRN;AMH;ANAPC7;APP;ARF4;ARHGAP23;ARHGAP35;ARHGAP8;ARHGEF11;ARHGEF12;ATP1B1;BBC3;BCL2L11;CACNA2D1;CAMKK1;CAV1;CCL11;CCND1;CDC6;CDK1;CEBPG;CHTF18;CTBP2;CYR61;CYTH2;DOCK1;DOCK4;DOCK7;DSCC1;DVL3;ECT2;EGFR;ERRFI1;EZH2;F11R;FGFR3;FLT1;FN1;FNBP1L;FZD8;GADD45A;GREM1;GRTP1;GTF3C4;HSPA1B;HSPD1;HSPH1;IQGAP3;ITGA1;ITSN1;JUN;JUP;KIF14;KIT;KITLG;LRP6;MAD2L1;MAPK8IP2;MGST2;MMP14;MSH6;NE…
C5.BP	GO_CELL_CYCLE_G1_S_PHASE_TRANSITION	Up in NPC	22	1284	109	4.4	4.85404e-09	4.4242e-07	CCND1;CDC45;CDC6;CDCA5;CDK1;CDK4;CDT1;E2F1;E2F6;E2F7;EIF4EBP1;IQGAP3;MCM3;MCM4;MCM7;MCM8;ORC6;PKMYT1;POLE;RBBP8;SKP2;TYMS
C5.BP	GO_REGULATION_OF_ORGANELLE_ORGANIZATION	Up in NPC	94	1284	1088	1.9	4.88599e-09	4.42549e-07	AFAP1;ANLN;ASPM;ATAD2;ATAT1;BBC3;BCL2L11;BIRC5;BRCA1;CALR;CAMSAP2;CAMSAP3;CAV1;CCL11;CCNF;CCT6A;CDC25C;CDC45;CDC6;CDCA5;CENPF;CENPJ;CEP76;CHD3;CKAP2;CKAP5;CLASP1;CTTN;CUL7;CYFIP1;DNMT3B;DYNLL1;E2F1;ECT2;ESPL1;F11R;GAS2L1;GPSM2;GRTP1;HDGFRP3;INPP5J;KIF18A;KIF23;KIF4A;LMAN1;LMNA;MAD2L1;MICALL2;MTBP;NCKAP1;NEK2;OBSL1;PDCD5;PDGFA;PHLDB1;PICK1;PKMYT1;PLAGL2;PLK4;PPIF;PRC1;PSRC1;RAC1;RACGAP1;RCC2;SHANK…
C5.BP	GO_NEGATIVE_REGULATION_OF_NITROGEN_COMPOUND_METABOLIC_PROCESS	Up in NPC	109	1284	1333	1.8	5.84871e-09	5.26456e-07	ANXA4;AP2A1;ARHGAP35;ATN1;BEND3;BIRC5;BMPR2;BRCA1;CALR;CAPRIN1;CAV1;CBX2;CBX8;CC2D1A;CCND1;CDC6;CEBPG;CENPF;CTBP2;DHX34;DKK3;DNMT3A;DNMT3B;E2F1;E2F6;E2F7;EHMT2;EIF4EBP1;ERF;EZH2;FOXK1;FOXM1;FRK;FZD6;FZD8;GAPDH;GLI3;GLIS2;GMNN;GRB7;GREM1;HDAC2;HDGF;HR;HRSP12;HSBP1;IMPACT;JUN;KCNIP3;KCTD1;KDM5B;KEAP1;LGR4;MECOM;MEX3D;MORF4L2;MSH6;NACC1;NFIC;NFIL3;NFXL1;NR2F6;NR6A1;NRARP;PAWR;PAX9;PBX1;PCGF2;POLQ;PP…
C5.BP	GO_POSITIVE_REGULATION_OF_CELL_ADHESION	Down in NPC	62	2269	350	2.2	6.13489e-09	5.48808e-07	ABI3BP;APBB1IP;BTLA;CARD11;CCDC88B;CCL21;CCR7;CD1D;CD28;CD36;CD3D;CD3E;CD40LG;CD5;CD6;CORO1A;CSK;ETS1;FYN;GRAP2;GRB2;HLA-DMB;HLA-E;IL12A;IL12RB1;IL21;IL23R;ITGA4;LCK;MAP3K8;NCKAP1L;PIK3R1;PIK3R6;PLEKHA2;PREX1;PRKCA;PRKCE;PRKCQ;PRKD2;PTK2B;PTPN6;PTPRC;RASAL3;RASGRP1;RELL2;RICTOR;RLTPR;ROCK1;SASH3;SKAP1;SLAMF1;STAT5B;TGFBR2;TNF;TNFRSF13C;TNFSF11;TRAC;UNC13D;UTRN;VAV1;ZAP70;ZBTB16
C5.CC	GO_ENDOPLASMIC_RETICULUM_LUMEN	Up in NPC	29	1284	183	3.4	6.94531e-09	6.17494e-07	ADAMTS13;CALR;CALU;CANX;COL11A2;COL15A1;COL18A1;COL1A1;COL27A1;COL4A1;COL4A2;COL4A5;COL5A1;COL6A1;COL7A1;COL8A1;FOXRED2;GANAB;GPX8;KDELC1;KDELC2;PDGFA;PRKCSH;RCN1;RCN2;SERPINH1;SIL1;THBS1;UGGT2
C2.CP	NABA_MATRISOME	Up in NPC	77	1284	833	2	7.33986e-09	6.48593e-07	ADAM22;ADAM9;ADAMTS12;ADAMTS13;ADAMTS18;AGRN;AMH;ANXA4;ASPN;BMP1;BMPER;CCL11;COL11A2;COL15A1;COL18A1;COL1A1;COL27A1;COL4A1;COL4A2;COL4A5;COL5A1;COL6A1;COL7A1;COL8A1;CRIM1;CXCL3;CYR61;ECM2;EGFL6;ESM1;FN1;FRAS1;FSTL3;GPC1;GPC4;GREM1;HSPG2;IGFBP2;IMPG1;KITLG;LAMA5;LAMB1;LAMC1;LAMC2;LMAN1;LTBP2;LTBP4;MDK;MEGF8;MMP14;NID1;NOV;NTN3;PARM1;PCOLCE2;PCSK6;PDGFA;PLAU;PLOD1;PLXNA1;PLXNB2;POMZP3;SCUBE1;SDC2;S…
C2.CP	PID_TXA2PATHWAY	Down in NPC	20	2269	56	4.4	7.51597e-09	6.6013e-07	ADRBK1;ADRBK2;ARHGEF1;BLK;FGR;FYN;GNA13;GNB5;GNG2;LCK;MAPK14;PIK3CG;PIK3R5;PIK3R6;PLCB2;PRKCA;PRKCB;PRKCE;PRKCQ;ROCK1
C2.CP	PID_CXCR4_PATHWAY	Down in NPC	28	2269	102	3.4	7.60359e-09	6.63803e-07	ADRBK1;BLK;CD3D;CD3E;CSK;CXCR4;FGR;FYN;GNA13;GNG2;GRK6;INPP5D;ITGA4;LCK;PAG1;PIK3CD;PIK3CG;PIK3R1;PIK3R5;PIK3R6;PLCB2;PTK2B;PTPN6;PTPRC;RICTOR;STAT5A;STAT5B;VAV1
C5.BP	GO_SKIN_DEVELOPMENT	Up in NPC	28	1284	173	3.5	7.79989e-09	6.76863e-07	ADAM9;CLDN1;COL1A1;COL5A1;DDR1;DLL1;DSP;EGFR;ERRFI1;FOSL2;FRAS1;FZD6;GJB3;HDAC2;IRF6;ITGB4;JAG1;JUP;KAZN;KRT17;LAMA5;LGR4;LRP4;PALLD;PDGFA;TGFB2;VANGL2;YAP1
C5.BP	GO_EYE_DEVELOPMENT	Up in NPC	37	1284	277	2.9	7.86192e-09	6.78184e-07	ADAMTS18;ARHGAP35;BMPR2;CDK4;CDON;CLCN2;COL4A1;COL5A1;COL8A1;CTNS;DLL1;EGFR;FJX1;FOXC1;GLI3;HDAC2;IRX5;JAG1;JUN;KDM5B;LRP6;NF1;NHS;PRKCI;PVRL1;RCN1;RXRA;SDK1;SHROOM2;SIX5;SMARCA4;SOX2;STRA6;TFAP2A;TGFB2;TSKU;VEGFA
C5.MF	GO_RHO_GTPASE_BINDING	Up in NPC	18	1284	76	5.1	8.46551e-09	7.2593e-07	CAV1;CYFIP1;DIAPH3;DOCK4;DOCK7;DVL3;ECT2;FMNL2;IQGAP3;NCKAP1;NET1;OCRL;RALBP1;RCC2;SRGAP1;SRGAP3;TNFAIP1;WASF1
C5.CC	GO_SUPRAMOLECULAR_FIBER	Up in NPC	57	1284	544	2.3	9.45882e-09	8.06337e-07	ASPM;ATAT1;BCL2L11;BIRC5;CAMSAP2;CAMSAP3;CCT6A;CDK1;CENPJ;CKAP2;CKAP5;CLASP1;CTTN;DSP;DYNLL1;FAM83H;FBF1;FERMT1;GAS2L1;HOOK2;HSPH1;JUP;KEAP1;KIAA1598;KIF13A;KIF14;KIF18A;KIF18B;KIF23;KIF4A;KRT17;LMNA;LMNB2;LRRC49;MYO3A;MYO6;NAV1;NEK2;NME1;PALLD;PAWR;PKP1;PRC1;PSRC1;RAC1;RACGAP1;RCC2;SHROOM2;SHROOM3;SPAG5;STMN1;TPX2;TTLL4;TUBA1C;TUBB;TUBG1;YES1
C5.BP	GO_NEGATIVE_REGULATION_OF_RESPONSE_TO_STIMULUS	Up in NPC	101	1284	1217	1.8	1.03379e-08	8.76121e-07	ADAMTS12;ADAMTS18;AKT1S1;AP2A1;ARHGAP35;ASPN;BDKRB2;BMPER;BRCA1;CALR;CAV1;CCND1;CD276;CLASP1;CSNK1E;CTNND1;CTTN;DAG1;DKK3;DUSP14;DVL3;EGFR;ERRFI1;EZH2;FOXM1;FSTL3;FZD6;GLI3;GLIS2;GPC1;GPR161;GRB10;GREM1;HSPA1B;HSPH1;IGF1R;IGFBP2;ITGA1;ITGAV;KREMEN2;LGR4;LMNA;LRP4;LRP6;LZTS1;MARVELD3;MECOM;MMP14;NDRG4;NF1;NOV;NRARP;NUP62;NXN;PAWR;PBK;PCGF2;PDGFA;PHLDA3;PIM3;PLAU;POLQ;PPIF;PRKDC;PRNP;PRR5L;PSMB5;PS…
C2.CP	PID_INTEGRIN3_PATHWAY	Up in NPC	13	1284	39	7.2	1.13401e-08	9.55473e-07	COL1A1;COL4A1;COL4A5;CYR61;F11R;FN1;ITGAV;LAMB1;LAMC1;PLAU;PVR;THBS1;VEGFA
C5.CC	GO_NEURON_PROJECTION	Up in NPC	77	1284	842	2	1.16675e-08	9.77375e-07	ACTN4;ADAM22;AHCY;ANKS1A;APP;ARF4;ATAT1;ATXN10;BMPR1A;BMPR2;CAD;CANX;CAPRIN1;CDK16;CNTNAP2;CPT1C;CTNND1;CTTN;CXADR;CYFIP1;CYTH2;DAG1;DFNB31;DLG3;DOCK7;FSTL3;GIPC1;GNAZ;GOT1;GPI;GPRIN1;HCN3;INPP5J;ITGA1;ITSN1;KCNIP3;KCNQ3;KHSRP;KIAA1598;KIF4A;LPHN1;LRFN3;LRP4;LZTS1;MICALL2;MPST;MYO10;NCS1;NF1;NOV;OLFM1;PALLD;PARD3;PAWR;PICK1;PSPH;PTPRF;PTPRK;PVRL1;QDPR;RAB13;RGS12;RIN1;ROBO1;RXRA;SHANK3;SRD5A1;SST…
C5.BP	GO_CELL_ACTIVATION_INVOLVED_IN_IMMUNE_RESPONSE	Down in NPC	30	2269	117	3.1	1.27882e-08	1.06509e-06	AICDA;APBB1IP;CD180;CD1C;CD40LG;CORO1A;CX3CR1;DOCK2;FOXP1;GAPT;GPR183;IRF4;ITGAL;LAT2;LCP1;LFNG;LY9;MFNG;PIK3CD;PIK3CG;PLCG2;PLCL2;PRKCE;PTK2B;RAB27A;RASGRP1;SLAMF1;SLAMF6;UNC13D;ZAP70
C5.BP	GO_REGULATION_OF_MICROTUBULE_POLYMERIZATION_OR_DEPOLYMERIZATION	Up in NPC	27	1284	166	3.5	1.28885e-08	1.06732e-06	ASPM;BIRC5;CAV1;CHD3;CKAP2;CKAP5;CLASP1;ESPL1;GAS2L1;GPSM2;HDGFRP3;INPP5J;KIF23;KIF4A;NEK2;PRC1;PSRC1;RACGAP1;SPAG5;SPC25;STIL;STMN1;TPX2;TTK;TUBB;TUBG1;WDR62
C5.BP	GO_RESPONSE_TO_ABIOTIC_STIMULUS	Up in NPC	82	1284	922	1.9	1.35782e-08	1.11804e-06	ACTN4;AHCY;ANO1;APP;ATP1B1;BBC3;BDKRB2;BRCA1;CAV1;CCL11;CCND1;CDK4;CNTNAP2;COL18A1;COL1A1;CTNS;DNMT3A;DNMT3B;DTL;E2F1;ECT2;EEF2K;EGFR;EIF4EBP1;ERRFI1;ETV1;F11R;FLT1;GADD45A;GNA11;HDAC2;HSPA1B;HSPD1;IGFBP2;IMPACT;JUN;JUP;KIT;LMNA;LTBR;MARVELD3;MKI67;MMP14;MSH6;NDRG4;NET1;NF1;NR2F6;PAWR;PBK;PDGFA;PICK1;PLAU;PLOD1;PRKDC;PSPH;PTPRK;RAC1;RAD51AP1;RAD54B;RAD54L;SDC2;SHANK3;SIK1;SORD;STC1;STC2;STRA6;TAN…
C5.BP	GO_REGULATION_OF_DNA_METABOLIC_PROCESS	Up in NPC	39	1284	308	2.7	1.41266e-08	1.15663e-06	BMPR2;BRCA1;CALR;CBX8;CCT6A;CDC6;CDK1;CDT1;CEBPG;CHTF18;DNMT3A;DSCC1;E2F7;EGFR;EHMT2;ESCO2;FOXM1;GMNN;GREM1;IGF1R;JUN;KITLG;MSH6;NEK2;PARM1;PDGFA;POLQ;RAC1;RAD51AP1;RFC5;SMARCAD1;TMEM161A;TNFAIP1;TOM1L1;TOP2A;TP53;TRIM28;WHSC1;WIZ
C5.CC	GO_CELL_LEADING_EDGE	Up in NPC	41	1284	334	2.6	1.48765e-08	1.21118e-06	APP;ARF4;BCAR1;CDC42BPA;CDH1;CNTNAP2;CTNND1;CTTN;CYFIP1;DAG1;ENAH;FAT1;FERMT1;INPP5J;ITGAV;ITGB4;ITSN1;KIAA1598;KIF18A;MYO10;MYO6;NCKAP1;NHS;NME1;PALLD;PDE9A;PLEKHG5;PODXL;PRKCI;PTPRK;RAB13;RAC1;SCRIB;SLC39A14;SLC39A6;SPRY4;SSX2IP;TLN2;TUBG1;TWF1;WASF1
C5.BP	GO_MULTICELLULAR_ORGANISM_REPRODUCTION	Up in NPC	60	1284	594	2.2	1.50007e-08	1.21447e-06	ACSBG2;AMH;APP;ASPM;ATAT1;BCL2L11;BMPR2;BSG;CABYR;CALR;CDC25C;CDK16;CELSR2;CENPI;CXADR;DIAPH3;DNMT3A;DSG2;DYNLL1;E2F1;FANCL;FOXC1;FSTL3;HSF2BP;IZUMO1;JAG2;KHDRBS3;KIAA1524;KIT;KITLG;LGR4;LMNA;MAPK8IP2;MAST2;MCM8;MMP14;NR6A1;NUP62;PHC2;PICK1;PLA2G3;PLAU;POMZP3;PRKDC;RACGAP1;RXRA;SIX5;SMAD1;SMARCA4;SPIN1;SRPK1;SSTR2;STC1;STC2;TGFB2;TK1;TMED2;TRIP13;VDR;VEGFA
C5.CC	GO_MICROTUBULE_ORGANIZING_CENTER	Up in NPC	60	1284	595	2.2	1.59501e-08	1.28416e-06	BIRC5;BRCA1;CAMSAP2;CAMSAP3;CC2D1A;CCDC124;CCDC14;CCNB2;CCNF;CDC45;CDK1;CENPF;CENPJ;CEP135;CEP55;CEP76;CEP89;CHD3;CKAP2;CKAP5;CLASP1;CUL7;DTL;DYNLL1;ESPL1;FBF1;GNAI1;GSG2;HOOK2;HSPA1B;ICK;KEAP1;KIF13A;KIF18A;KIF23;MCM3;MLF1IP;NCAPG;NEDD1;NEK2;NIT2;NME1;OBSL1;OLA1;PLA2G3;PLK4;PSMB5;RILPL1;SAC3D1;SPAG5;SSX2IP;STIL;TFAP2A;TOP2A;TUBG1;USH2A;WDR62;WRN;XRCC2;YES1
C2.CP	KEGG_CHEMOKINE_SIGNALING_PATHWAY	Down in NPC	38	2269	173	2.7	1.65518e-08	1.32524e-06	ADCY7;ADRBK1;ADRBK2;CCL21;CCR4;CCR6;CCR7;CSK;CX3CR1;CXCR4;CXCR5;DOCK2;ELMO1;FGR;GNB5;GNG2;GNG7;GRB2;GRK5;GRK6;ITK;NCF1;PIK3CD;PIK3CG;PIK3R1;PIK3R5;PLCB2;PREX1;PRKACB;PRKCB;PTK2B;RAC2;RAP1A;RASGRP2;ROCK1;STAT5B;VAV1;WAS
C5.BP	GO_REGULATION_OF_INTRACELLULAR_SIGNAL_TRANSDUCTION	Up in NPC	118	1284	1509	1.7	1.68086e-08	1.33841e-06	ACTN4;ADAM9;AKT1S1;ARHGAP23;ARHGAP35;ARHGAP8;ARHGEF11;ARHGEF12;ASPN;ATP2C1;BBC3;BCL2L11;BDKRB2;BMP1;BMPER;BRCA1;BRIP1;CANT1;CAV1;CC2D1A;CCL11;CDK1;CDON;CHD3;CYR61;CYTH2;DAG1;DUSP14;DVL3;ECT2;EGFR;EHMT2;ERRFI1;EXO1;EZH2;FAM83D;FGFR3;FLT1;FN1;FOXM1;FZD8;GADD45A;GNAI1;GPR56;GREM1;HDAC2;HSPA1B;HSPH1;IGF1R;IQGAP3;ITGA1;ITSN1;JUN;KIF14;KIT;KITLG;LTBR;MAPK8IP2;MARVELD3;MECOM;NDFIP2;NDRG4;NET1;NF1;NOV;NU…
C2.CP	BIOCARTA_TCR_PATHWAY	Down in NPC	17	2269	43	4.8	1.69738e-08	1.34417e-06	CD3D;CD3E;FYN;GRB2;LCK;MAP3K1;NFATC1;NFATC3;PIK3CG;PIK3R1;PPP3CA;PPP3CC;PRKCA;PRKCB;PTPN7;VAV1;ZAP70
C5.MF	GO_KINASE_ACTIVITY	Up in NPC	73	1284	790	2	1.84032e-08	1.44945e-06	AK3;ALDH18A1;BMPR1A;BMPR2;CAD;CAMKK1;CAMKK2;CCNB2;CCND1;CDC42BPA;CDK1;CDK16;CDK18;CDK4;CIT;CRIM1;CSNK1E;DCAKD;DDR1;DLG3;DMPK;DTYMK;DYRK1B;EEF2K;EGFR;EPHB4;FGFR3;FLT1;FRK;GSG2;ICK;IGF1R;ITPKC;KIT;KITLG;KSR2;LTBP4;MARK1;MAST2;MELK;MPP3;MYO3A;NEK2;NME1;NUAK1;PAK4;PBK;PDGFA;PDXK;PHKA1;PIK3CB;PIK3R3;PIM3;PKMYT1;PLK4;PRKCI;PRKDC;PTK7;RIPK4;SEPHS1;SIK1;SRPK1;STK3;TGFB2;TJP2;TK1;TRIM28;TTK;TWF1;UCK2;WNK2…
C2.CP	KEGG_NATURAL_KILLER_CELL_MEDIATED_CYTOTOXICITY	Down in NPC	28	2269	106	3.2	1.91625e-08	1.49677e-06	CD48;FYN;GRB2;HCST;HLA-E;ITGAL;ITGB2;LCK;NCR3;NFATC1;NFATC3;PIK3CD;PIK3CG;PIK3R1;PIK3R5;PLCG2;PPP3CA;PPP3CC;PRKCA;PRKCB;PTK2B;PTPN6;RAC2;SH2D1A;TNF;TNFRSF10D;VAV1;ZAP70
C5.CC	GO_MIDBODY	Up in NPC	23	1284	127	3.9	1.92105e-08	1.49677e-06	ASPM;BIRC5;CCDC124;CDK1;CENPF;CEP55;CTNND1;DDX11;ECT2;GNAI1;KEAP1;KIF13A;KIF14;KIF23;KIF4A;NEK2;NUP62;PKP4;PRC1;PSRC1;RACGAP1;RCC2;SPAG5
C5.BP	GO_HEART_DEVELOPMENT	Up in NPC	47	1284	418	2.4	2.20372e-08	1.70666e-06	BMPR1A;CAD;CALR;CDK1;COL5A1;CXADR;CYR61;DLL1;DSG2;DSP;DVL3;EPHB4;FOXC1;GALNT11;GLI3;GNA11;GREM1;JAG1;JUN;LMNA;LRP6;MEGF8;MICAL2;NDRG4;NDST1;NF1;OBSL1;OLFM1;POFUT1;PRKDC;PTK7;ROBO1;RXRA;SCUBE1;SIK1;SMAD1;SOX4;STIL;STK3;STRA6;TGFB2;TMED2;VANGL2;VEGFA;WHSC1;XIRP1;YAP1
C5.BP	GO_REGULATION_OF_CELL_DIVISION	Up in NPC	33	1284	239	3	2.21399e-08	1.70666e-06	ANLN;ASPM;BIRC5;CALR;CDC25C;CDC6;CDCA5;CENPF;CIT;CUL7;DLL1;E2F7;ECT2;ESPL1;GIPC1;KIF14;KIF18B;KIF23;MAD2L1;MDK;MTBP;NEK2;OBSL1;PDGFA;PKMYT1;PKP4;RACGAP1;SUSD2;TGFB2;TOM1L1;TTK;UBE2C;VEGFA
C5.BP	GO_REGULATION_OF_ANATOMICAL_STRUCTURE_MORPHOGENESIS	Up in NPC	83	1284	948	1.9	2.2264e-08	1.70714e-06	ACTN4;ADAM9;ADAMTS12;AP2A1;ARHGAP35;ASPN;BMPR1A;BMPR2;BRCA1;CALR;CAPRIN1;CCL11;CELSR2;CLASP1;COL1A1;COL4A2;COL5A1;CSNK1E;CTTN;CUL7;CYFIP1;DAG1;DLL1;DVL3;EEF2K;EZH2;FLT1;FMNL2;FN1;FOXC1;FZD6;GPC4;GREM1;HDAC2;KIAA1598;KIT;LGR4;LRP4;LZTS1;MEGF8;MYO10;NET1;NF1;NRARP;OBSL1;OLFM1;PAX9;PDGFA;PHLDB1;PLAU;PLXNA1;PLXNB2;PSMB5;PSMC3;PSMD14;PSMD2;PTK7;RAC1;RCC2;RNF207;ROBO1;RXRA;SDC2;SEMA3F;SEMA4C;SHANK3;SHR…
C2.CP	REACTOME_COLLAGEN_FORMATION	Up in NPC	15	1284	56	5.8	2.45721e-08	1.86889e-06	BMP1;COL11A2;COL15A1;COL1A1;COL27A1;COL4A1;COL4A2;COL4A5;COL5A1;COL6A1;COL7A1;COL8A1;PCOLCE2;PLOD1;SERPINH1
C5.BP	GO_POSITIVE_REGULATION_OF_DNA_METABOLIC_PROCESS	Up in NPC	27	1284	171	3.4	2.46314e-08	1.86889e-06	BRCA1;CALR;CBX8;CCT6A;CDK1;CEBPG;CHTF18;DSCC1;E2F7;EGFR;FOXM1;GREM1;IGF1R;JUN;KITLG;MSH6;NEK2;PARM1;PDGFA;RAC1;RFC5;TMEM161A;TNFAIP1;TOP2A;TRIM28;WHSC1;WIZ
C5.BP	GO_DNA_REPAIR	Up in NPC	49	1284	447	2.4	2.50612e-08	1.8916e-06	APITD1;BRCA1;BRIP1;CDC45;CDCA5;CDK1;CHAF1A;CHAF1B;CSNK1E;DTL;EME1;ENDOV;ESCO2;EXO1;EYA2;FANCC;FANCI;FANCL;FOXM1;GADD45A;GINS4;MCM8;MORF4L2;MSH6;PALB2;POLD2;POLE;POLQ;POLR2H;PRKDC;PSMD14;RAD51AP1;RAD54B;RAD54L;RBBP8;RECQL4;RFC5;RNASEH2A;SMARCAD1;SMUG1;TONSL;TP53;TP73;TRIM28;TRIP13;UBE2T;WHSC1;WRN;XRCC2
C5.BP	GO_PHOSPHATE_CONTAINING_COMPOUND_METABOLIC_PROCESS	Up in NPC	137	1284	1846	1.6	2.75628e-08	2.06963e-06	ACACA;ACPT;AFMID;AGPAT3;AK3;ALDH18A1;APP;ARF3;ATP1B1;ATP5B;BIRC5;BMPR1A;BMPR2;CAD;CAMKK1;CAMKK2;CAV1;CCL11;CCND1;CDC25C;CDC42BPA;CDK1;CDK16;CDK18;CDK4;CIT;CPS1;CRLS1;CSNK1E;CTDSPL;CTNS;CTTNBP2NL;DCAKD;DCTD;DDR1;DLG3;DMPK;DTYMK;DUSP14;DYRK1B;EEF2K;EGFR;EPHB4;EYA2;FGFR3;FLT1;FRK;GAPDH;GMPS;GPI;GSG2;HSPA1B;ICK;IDH1;IGF1R;INPP5J;IQGAP3;ITGAV;ITPKC;KIT;KITLG;KSR2;LPIN3;MAPK8IP2;MARK1;MAST2;MELK;MPP3;M…
C5.CC	GO_COMPLEX_OF_COLLAGEN_TRIMERS	Up in NPC	10	1284	23	9.4	2.91983e-08	2.18114e-06	COL11A2;COL1A1;COL27A1;COL4A1;COL4A2;COL4A5;COL5A1;COL6A1;COL7A1;COL8A1
C5.BP	GO_T_CELL_DIFFERENTIATION	Down in NPC	30	2269	121	3	2.94015e-08	2.18506e-06	BCL11B;CARD11;CCR7;CD1D;CD28;CD3D;CD3E;CHD7;DOCK2;FOXP1;FUT7;IRF4;ITK;LCK;LFNG;LY9;PIK3CD;PLA2G2D;PREX1;PTPN22;PTPRC;RHOH;RIPK3;SLAMF6;STAT5B;TCF7;THEMIS;TNFSF8;VAV1;ZAP70
C5.MF	GO_PROTEIN_DOMAIN_SPECIFIC_BINDING	Up in NPC	59	1284	591	2.2	3.00828e-08	2.22428e-06	ADAM9;APP;ATN1;BCAR1;CABYR;CCT6A;CDC25C;CENPJ;CHAF1A;CIT;CRIM1;CXADR;DAG1;DLG3;DOCK1;DOCK4;DYNLL1;EHMT2;ENAH;ERRFI1;F11R;FAM189B;FZD8;GIPC1;HOMER3;HSPA1B;INPP5J;JUN;KHDRBS3;KIF14;MPP3;NDFIP2;NUP62;PAWR;PICK1;PRKCI;PTPN12;RCC2;ROBO1;RXRA;SCAF1;SDC2;SGIP1;SHANK3;SSTR2;SSX2IP;STRN4;TCF7L2;TJP2;TNFAIP1;TOM1L1;TRAF4;TRIM28;TUBB;WBP5;WIZ;YWHAE;YWHAH;YWHAQ
C5.BP	GO_ANTIGEN_RECEPTOR_MEDIATED_SIGNALING_PATHWAY	Down in NPC	39	2269	184	2.6	3.04218e-08	2.23793e-06	BLK;BTK;CARD11;CD19;CD28;CD3D;CD3E;CD79A;CD79B;CSK;FYN;GRAP2;IGHG2;INPP5D;ITK;KLHL6;LAT2;LAX1;LCK;MEF2C;NCKAP1L;PAG1;PIK3CD;PIK3R1;PLCG2;PRKCB;PRKCQ;PRKD2;PTPN6;PTPRC;RLTPR;SKAP1;TEC;THEMIS;TRAC;TRAT1;TXK;WAS;ZAP70
C5.BP	GO_POSITIVE_REGULATION_OF_CATALYTIC_ACTIVITY	Up in NPC	110	1284	1392	1.7	3.07742e-08	2.25242e-06	ADAM9;AGAP1;AGAP3;AGRN;ANAPC7;APP;ARF4;ARHGAP23;ARHGAP35;ARHGAP8;ARHGEF11;ARHGEF12;ATP1B1;BBC3;BCL2L11;CAMKK1;CAV1;CCL11;CCND1;CDC6;CDK1;CHTF18;CYR61;CYTH2;DOCK1;DOCK4;DOCK7;DSCC1;DVL3;ECT2;EGFR;ERRFI1;EZH2;F11R;FGFR3;FLT1;FN1;FNBP1L;FZD8;GADD45A;GREM1;GRTP1;GTF3C4;HSPD1;HSPH1;IQGAP3;ITGA1;ITSN1;JUN;KIF14;KIT;KITLG;MAD2L1;MAPK8IP2;MGST2;MMP14;MSH6;NEK2;NET1;NF1;NGFRAP1;OCRL;PARM1;PAWR;PCOLCE2;PDC…
C5.BP	GO_REGULATION_OF_LEUKOCYTE_PROLIFERATION	Down in NPC	40	2269	192	2.5	3.37106e-08	2.45495e-06	ATM;CARD11;CCDC88B;CD1D;CD28;CD3E;CD40LG;CD6;CORO1A;FLT3LG;GPR183;HLA-DMB;HLA-E;IKZF3;IL12A;IL12RB1;IL21;IL23R;INPP5D;KIAA0922;MEF2C;NCKAP1L;PKN1;PLA2G2D;PRKCQ;PTPN22;PTPN6;PTPRC;RAC2;RASAL3;RIPK3;RLTPR;SASH3;SLAMF1;ST6GAL1;STAT5B;TACR1;TNFRSF13B;TNFRSF13C;ZAP70
C5.BP	GO_NEGATIVE_REGULATION_OF_CYTOSKELETON_ORGANIZATION	Up in NPC	30	1284	208	3.1	3.53135e-08	2.55882e-06	ASPM;BIRC5;BRCA1;CCNF;CHD3;CKAP2;CKAP5;CLASP1;ESPL1;GAS2L1;GPSM2;HDGFRP3;INPP5J;KIF23;KIF4A;NEK2;PICK1;PRC1;RACGAP1;SHANK3;SPAG5;SPC25;STIL;STMN1;TPX2;TTK;TUBB;TUBG1;TWF1;WDR62
C2.CP	REACTOME_INTEGRIN_CELL_SURFACE_INTERACTIONS	Up in NPC	17	1284	74	5	3.56454e-08	2.57002e-06	BCAR1;BSG;CDH1;COL1A1;COL4A1;COL4A2;COL4A5;F11R;FN1;ITGA1;ITGAE;ITGAV;ITGB4;LAMA5;LAMB1;LAMC1;THBS1
C5.BP	GO_B_CELL_DIFFERENTIATION	Down in NPC	22	2269	72	3.7	3.62974e-08	2.60368e-06	AICDA;ATM;BLNK;CD40LG;CD79A;CD79B;CMTM7;CR2;DCLRE1C;FLT3;GPR183;HHEX;ITGA4;LFNG;LYL1;MFNG;PIK3R1;PLCG2;PLCL2;POLM;POU2F2;PTK2B
C5.BP	GO_B_CELL_RECEPTOR_SIGNALING_PATHWAY	Down in NPC	18	2269	50	4.4	3.64716e-08	2.60368e-06	BLK;BTK;CD19;CD79A;CD79B;IGHG2;KLHL6;LAT2;LCK;MEF2C;NCKAP1L;PIK3CD;PLCG2;PRKCB;PTPN6;PTPRC;TEC;ZAP70
C2.CP	KEGG_SMALL_CELL_LUNG_CANCER	Up in NPC	18	1284	83	4.7	3.71018e-08	2.63568e-06	CCND1;CDK4;COL4A1;COL4A2;E2F1;E2F3;FN1;ITGAV;LAMA5;LAMB1;LAMC1;LAMC2;PIK3CB;PIK3R3;RXRA;SKP2;TP53;TRAF4
C5.BP	GO_RESPONSE_TO_OXYGEN_CONTAINING_COMPOUND	Up in NPC	99	1284	1216	1.8	3.75e-08	2.65098e-06	AACS;ACACA;ADAM9;ADNP2;AGRN;APP;ATP2A2;BCAR1;BRCA1;BSG;CAD;CALR;CAV1;CBX8;CCND1;CDC6;CDH1;CDK1;CDK4;COL18A1;COL1A1;COL4A1;COL6A1;CPS1;CXCL3;DAG1;DGAT2;DNMT3A;DNMT3B;DSG2;E2F1;ECT2;EEF2K;EGFR;EIF4EBP1;ERRFI1;EZH2;FN1;FOXM1;GNA11;GNAI1;GOT1;GOT2;GPX8;GRB10;GSS;HADH;HCN3;HDAC2;IGF1R;IGFBP2;IMPACT;JAG1;JUN;JUP;LRP6;LTBR;MGST2;NET1;NME1;PAWR;PCGF2;PDGFA;PIK3R3;PLAU;PPIF;PRDX6;PRKAR1B;PRKCI;PRKDC;PSMD1…
C5.CC	GO_MEMBRANE_REGION	Up in NPC	87	1284	1023	1.8	3.81474e-08	2.68365e-06	ANO1;AP2A1;APP;ARF4;ATAT1;ATP1B1;BMPR1A;BMPR2;BSG;CAV1;CDH1;CLDN1;CLSTN1;CLSTN2;CNTNAP2;CTTN;CXADR;DAG1;DDR1;DLG3;DLL1;DSG2;DSP;EFNB1;EGFR;FERMT1;FN1;FZD6;GNAI1;GPC1;GPI;GPR161;HOMER3;HSPD1;IGFBP2;ITGA1;ITGAV;ITSN1;JAG1;JUP;KIF18A;LDLR;LPHN1;LRFN3;LRP4;LRP6;LZTS1;MAL2;MYO10;MYO6;NCKAP1;NCS1;NDRG4;NHS;NME1;NUP62;OCRL;PDE9A;PICK1;PLD1;PLVAP;PODXL;PRKCI;PRNP;PVRL1;RAC1;RTN4RL1;SCRIB;SEMA4C;SERPINH1;…
C5.BP	GO_REGULATION_OF_LEUKOCYTE_MEDIATED_IMMUNITY	Down in NPC	34	2269	150	2.8	4.06841e-08	2.84828e-06	BTK;CD226;CD28;CD84;CR1;DUSP22;FCER2;FES;FGR;HLA-E;IL12A;IL12RB1;IL21;IL23R;LTA;NCR3;PIK3R6;PTPN6;PTPRC;RAC2;RASGRP1;RIPK3;SASH3;SH2D1A;SLAMF1;SLAMF6;STAP1;STAT5B;STX7;TNF;UNC13D;VAV1;WAS;ZAP70
C5.BP	GO_ODONTOGENESIS	Up in NPC	19	1284	93	4.4	4.35963e-08	3.03749e-06	BCL2L11;BMPR1A;BSG;COL1A1;FOXC1;GLI3;HDAC2;ITGB4;JAG2;LAMA5;LAMB1;LRP4;LRP6;NFIC;PAX9;PERP;PVRL1;TGFB2;TUFT1
C2.CP	PID_AVB3_INTEGRIN_PATHWAY	Up in NPC	17	1284	75	4.9	4.41144e-08	3.05888e-06	BCAR1;COL11A2;COL15A1;COL1A1;COL4A1;COL4A5;COL5A1;COL6A1;COL7A1;COL8A1;F11R;FN1;IGF1R;ITGAV;RAC1;VCL;VEGFA
C5.MF	GO_CELL_ADHESION_MOLECULE_BINDING	Up in NPC	27	1284	176	3.3	4.58109e-08	3.16139e-06	ACTN4;ADAM22;ADAM9;ADAMTS13;CALR;CDH1;COL5A1;CTNND1;CXADR;CYR61;DSG2;DSP;ECM2;EGFL6;ESM1;FN1;ICAM5;JUP;LAMA5;LPHN1;LTBP4;MMP14;NOV;PVR;PVRL1;THBS1;VCL
C5.BP	GO_MULTI_ORGANISM_REPRODUCTIVE_PROCESS	Up in NPC	65	1284	687	2	4.65816e-08	3.19934e-06	ACSBG2;AMH;APP;ASPM;ATAT1;BCL2L11;BMPR2;BSG;CABYR;CAD;CALR;CDC25C;CDK1;CDK16;CELSR2;CXADR;DDR1;DIAPH3;DNMT3A;DSG2;DYNLL1;E2F1;FANCL;FOXC1;FSTL3;FUT10;GNPDA1;HSF2BP;IGFBP2;IZUMO1;JAG2;KDM5B;KHDRBS3;KIAA1524;KIT;LGR4;LMNA;MAPK8IP2;MAST2;MCM8;NR6A1;NUP62;PHC2;PICK1;PLA2G3;PLAU;POMZP3;RACGAP1;RXRA;SIX5;SLC19A1;SMAD1;SMARCA4;SPIN1;SRPK1;SSTR2;STC1;STC2;TK1;TMED2;TRIM28;TRIP13;TRPC6;UMPS;VDR
C5.CC	GO_CENTROSOME	Up in NPC	50	1284	470	2.3	4.72609e-08	3.23069e-06	BIRC5;CAMSAP2;CAMSAP3;CCDC14;CCNB2;CCNF;CDC45;CDK1;CENPF;CENPJ;CEP135;CEP55;CEP76;CEP89;CHD3;CKAP2;CKAP5;CLASP1;CUL7;DTL;DYNLL1;ESPL1;FBF1;GNAI1;GSG2;HOOK2;HSPA1B;KIF13A;KIF23;MCM3;NCAPG;NEDD1;NEK2;NIT2;NME1;OBSL1;OLA1;PLA2G3;PLK4;PSMB5;RILPL1;SPAG5;SSX2IP;STIL;TFAP2A;TOP2A;TUBG1;WDR62;WRN;XRCC2
C5.CC	GO_SPINDLE_POLE	Up in NPC	21	1284	113	4	4.94422e-08	3.36393e-06	ASPM;CDC6;CENPF;CEP89;CKAP2;CKAP5;DDX11;FAM83D;FBF1;GPSM2;MAD2L1;NEDD1;NEK2;NUP62;PKP4;PRC1;PSRC1;SPAG5;TPX2;TUBG1;WDR62
C5.CC	GO_CELL_CELL_ADHERENS_JUNCTION	Up in NPC	14	1284	51	5.9	5.1069e-08	3.45838e-06	CAMSAP3;CDH1;CTNND1;DAG1;DSP;FAT2;JUP;KEAP1;PVR;PVRL1;SCRIB;SHROOM2;SSX2IP;VCL
C5.CC	GO_CHROMOSOME_CENTROMERIC_REGION	Up in NPC	26	1284	166	3.4	5.26157e-08	3.5439e-06	APITD1;BIRC5;CDCA5;CENPF;CENPH;CENPI;CENPN;CENPO;CENPW;CLASP1;DNMT3A;DSCC1;DYNLL1;ESCO2;HJURP;KIF18A;MAD2L1;MKI67;MLF1IP;MTBP;NEK2;RCC2;SPAG5;SPC24;SPC25;SUV420H2
C5.BP	GO_POSITIVE_REGULATION_OF_PROTEIN_METABOLIC_PROCESS	Up in NPC	106	1284	1340	1.7	5.2821e-08	3.5439e-06	ADAM9;AIMP2;ANAPC7;APITD1;APP;ARHGAP8;ASB9;BBC3;BCL2L11;BMP1;BMPER;BMPR1A;BMPR2;BRCA1;CAMKK1;CAV1;CCL11;CCND1;CD276;CDC6;CDCA2;CDK1;CDK2AP1;CDK4;CDON;CEBPG;CSNK1E;CYR61;DNMT3B;DOCK7;DVL3;ECT2;EGFR;ESPL1;EZH2;FANCI;FGFR3;FLT1;FN1;FZD8;GADD45A;GREM1;HDAC2;HSPD1;HSPH1;IMPACT;IQGAP3;ITGA1;JUN;KEAP1;KIF14;KIT;KITLG;KRT17;LRP4;LTBR;MAD2L1;MAPK8IP2;MMP14;NDFIP2;NDRG4;NGFRAP1;PACSIN3;PAIP1;PAWR;PCOLCE2;P…
C5.CC	GO_NEURON_PART	Up in NPC	92	1284	1113	1.8	5.79591e-08	3.8707e-06	ACTN4;ADAM22;AHCY;ANKS1A;APP;ARF4;ATAT1;ATXN10;BMPR1A;BMPR2;CAD;CANX;CAPRIN1;CDK16;CLSTN1;CLSTN2;CNTNAP2;CPT1C;CTNND1;CTTN;CXADR;CYFIP1;CYTH2;DAG1;DFNB31;DLG3;DOCK4;DOCK7;FSTL3;GIPC1;GNA11;GNAZ;GOT1;GOT2;GPI;GPRIN1;HCN3;INPP5J;ITGA1;ITSN1;KCNIP3;KCNQ3;KHSRP;KIAA1598;KIF4A;LPHN1;LRFN3;LRP4;LRP6;LZTS1;MAPK8IP2;MICALL2;MPST;MYO10;NCS1;NF1;NOV;OCRL;OLFM1;PALLD;PARD3;PAWR;PDE9A;PICK1;PPFIA4;PSPH;PTPRF…
C5.BP	GO_NEGATIVE_REGULATION_OF_PROTEIN_METABOLIC_PROCESS	Up in NPC	84	1284	986	1.8	6.10768e-08	4.06021e-06	AKT1S1;ANAPC7;APP;ASPN;BDKRB2;BIRC5;BRCA1;CALR;CAMSAP3;CAPRIN1;CAV1;CD276;CDK1;CENPF;COL7A1;CRIM1;CTDSPL;DAG1;DLG3;DNMT3B;DUSP14;EGFR;EIF4EBP1;ERRFI1;FOXM1;GADD45A;GAPDH;GIPC1;GPI;GRB7;GREM1;HDAC2;HMG20B;HRSP12;HSPA1B;HSPH1;IGF1R;IMPACT;INPP5J;ITGAV;JUN;LRP6;MAD2L1;MARVELD3;MECOM;MEX3D;NF1;NGFRAP1;NUP62;NXN;PARD3;PBK;PDCD5;PKMYT1;PPP1R26;PRKAR1B;PRKDC;PRNP;PRR5L;PSMB5;PSMC3;PSMD14;PSMD2;RGS4;RTN4…
C5.BP	GO_NEGATIVE_REGULATION_OF_PROTEIN_COMPLEX_DISASSEMBLY	Up in NPC	25	1284	157	3.4	6.77621e-08	4.48405e-06	ASPM;BIRC5;CHD3;CKAP2;CKAP5;CLASP1;ESPL1;GAS2L1;GPSM2;HDGFRP3;KIF23;KIF4A;NEK2;PRC1;RACGAP1;SPAG5;SPC25;STIL;STMN1;TPX2;TTK;TUBB;TUBG1;TWF1;WDR62
C5.CC	GO_GOLGI_APPARATUS	Up in NPC	104	1284	1314	1.7	6.91477e-08	4.55495e-06	AGPAT3;AGRN;AP2A1;APP;ARF3;ARF4;ATAT1;ATP2C1;B4GALNT3;B4GALNT4;B4GALT2;BMP1;BSG;CALR;CALU;CANT1;CAV1;CDC6;CDH1;CLASP1;CLSTN1;CLSTN2;CNTNAP2;COL1A1;COL7A1;CTTN;CUL7;CYTH2;EGFR;ERF;ESCO2;FGFR3;FNBP1L;FSTL3;FUT1;FUT10;FZD8;GALNT11;GANAB;GLCE;GOLGA6L9;GOLGB1;GOLIM4;GOLM1;GPC1;GPC4;GPR107;HS6ST1;HSPG2;IER3IP1;KCNIP3;KDELR1;KDELR2;KIF13A;LDLR;LMAN1;LRP6;MANEAL;MECOM;MMP14;MSH6;MYO6;NCS1;NDFIP2;NDST1;NT…
C5.BP	GO_DNA_RECOMBINATION	Up in NPC	28	1284	191	3.2	7.02873e-08	4.60906e-06	APITD1;BRCA1;BRIP1;CDC45;EME1;EXO1;GINS4;HSPD1;MCM8;MSH6;PALB2;POLD2;POLE;POLQ;PRKDC;PSMC3IP;PSMD14;RAD51AP1;RAD54B;RAD54L;RBBP8;RECQL4;RFC5;TONSL;TOP2A;TRIP13;WRN;XRCC2
C5.BP	GO_CELL_CYCLE_G2_M_PHASE_TRANSITION	Up in NPC	23	1284	136	3.6	7.22547e-08	4.71673e-06	BIRC5;CCNB2;CDC25C;CDK1;CENPJ;CEP135;CEP76;CKAP5;CLASP1;CSNK1E;DYNLL1;FOXM1;GADD45A;MELK;NEDD1;NEK2;PKMYT1;PLK4;SKP2;TPX2;TUBB;TUBG1;YWHAE
C5.BP	GO_EPITHELIAL_CELL_DIFFERENTIATION	Up in NPC	46	1284	421	2.4	7.34919e-08	4.77599e-06	ADAM9;AIMP2;ANXA4;BMPER;BMPR2;CDK1;COL18A1;COL4A1;CPS1;DLL1;DSP;E2F7;F11R;FOSL2;GLI3;GPSM2;GREM1;HDAC2;IRF6;JAG1;JAG2;JUN;KAZN;KDM5B;KIT;KRT17;LAMA5;PALLD;PODXL;PTK7;PTPRS;RAB13;RAC1;RILPL1;RXRA;SCRIB;SCUBE1;SHROOM3;SOX4;STC1;TAGLN2;TJP2;TYMS;USH2A;VEGFA;YAP1
C5.BP	GO_POSITIVE_REGULATION_OF_GENE_EXPRESSION	Up in NPC	118	1284	1551	1.6	7.47467e-08	4.83584e-06	AGRN;AMH;APP;ARF4;ARHGEF11;ATAD2;BMPR1A;BMPR2;BRCA1;CALR;CAMKK2;CAV1;CDH1;CDK1;CDK4;CDON;CEBPG;CKAP2;COL1A1;CTBP2;CYR61;DHX33;DLL1;DNMT3B;DVL3;DYRK1B;E2F1;E2F3;E2F7;EGFR;ERLIN1;ETV1;FN1;FOSL2;FOXC1;FOXK1;FOXK2;FOXM1;FSTL3;FZD8;GLI3;GLIS2;GREM1;HDAC2;HSPA1B;HSPH1;IMPACT;IQGAP3;IRF6;JAG1;JUN;JUP;KDM5B;KIT;KRT17;LGR4;LMNA;LPIN3;LRP6;MDK;MECOM;MICAL2;MORF4L2;MRPL12;MYO6;NFE2L1;NFIC;NFIL3;NR6A1;NUCKS1…
C5.BP	GO_REGULATION_OF_NEURON_DIFFERENTIATION	Up in NPC	52	1284	506	2.2	7.87061e-08	5.05166e-06	APP;ARHGAP35;ASPM;BMPR2;CALR;CAPRIN1;CAV1;CDON;CTTN;CUL7;DLL1;DNMT3B;ECT2;EEF2K;EIF4G1;EZH2;FN1;GLI3;HDAC2;HMG20B;IMPACT;INPP5J;JAG1;KIAA1598;LRP4;LZTS1;MEGF8;NCS1;NDRG4;NME1;OBSL1;OLFM1;PBX1;PLXNA1;PLXNB2;PRKCI;PTK7;PTPRF;RAC1;ROBO1;S1PR5;SDC2;SDK1;SEMA3F;SEMA4C;SHANK3;SOX2;TP73;TRPC6;VEGFA;YWHAH;ZFHX3
C2.CP	REACTOME_S_PHASE	Up in NPC	20	1284	106	4.1	7.87797e-08	5.05166e-06	CCND1;CDC45;CDC6;CDK4;CDT1;GINS1;GINS4;MCM3;MCM4;MCM7;MCM8;ORC6;POLD2;POLE;PSMB5;PSMC3;PSMD14;PSMD2;RFC5;SKP2
C5.BP	GO_MITOTIC_SISTER_CHROMATID_SEGREGATION	Up in NPC	18	1284	87	4.5	8.0121e-08	5.11504e-06	CDCA5;CEP55;DSCC1;ESPL1;GSG2;KIF14;KIF18A;KIF18B;KIF23;KIF4A;MAD2L1;NCAPG;NEK2;PRC1;PSRC1;RACGAP1;SMC4;SPAG5
C5.MF	GO_TRANSFERASE_ACTIVITY_TRANSFERRING_PHOSPHORUS_CONTAINING_GROUPS	Up in NPC	80	1284	929	1.9	8.10232e-08	5.14995e-06	AK3;ALDH18A1;BMPR1A;BMPR2;CAD;CAMKK1;CAMKK2;CCNB2;CCND1;CDC42BPA;CDK1;CDK16;CDK18;CDK4;CIT;CRIM1;CRLS1;CSNK1E;DCAKD;DDR1;DLG3;DMPK;DTYMK;DYRK1B;EEF2K;EGFR;EPHB4;FGFR3;FLT1;FRK;GSG2;ICK;IGF1R;ITPKC;KIT;KITLG;KSR2;LTBP4;MARK1;MAST2;MELK;MPP3;MYO3A;NEK2;NME1;NUAK1;PAK4;PBK;PDGFA;PDXK;PHKA1;PIK3CB;PIK3R3;PIM3;PKMYT1;PLK4;POLD2;POLE;POLQ;POLR1A;POLR2H;POLR3B;PRKCI;PRKDC;PTK7;RIPK4;SEPHS1;SIK1;SRPK1;ST…
C2.CP	REACTOME_GPCR_DOWNSTREAM_SIGNALING	Down in NPC	63	2269	383	2	8.19789e-08	5.18794e-06	ADCY7;ADRA2A;ADRBK1;AKAP13;ARHGAP4;ARHGEF1;ARHGEF18;ARHGEF6;AVPR2;CALCB;CCL21;CCR4;CCR6;CCR7;CNR2;CXCR4;CXCR5;CYSLTR1;DGKA;DGKD;DGKG;EDNRB;FGD2;FGD3;GNA13;GNB5;GNG2;GNG7;GPR18;GPR65;GPR68;GRK5;ITPR2;OPRL1;OR10AD1;OR2A1;OR2A42;P2RY10;P2RY14;PDE1B;PIK3CG;PIK3R1;PIK3R5;PIK3R6;PLCB2;PNOC;POMC;PREX1;PRKCA;PRKCB;PRKCE;PRKCQ;RAC2;RAMP3;RASGRF1;RASGRP1;RASGRP2;RGS19;ROCK1;S1PR1;S1PR4;TACR1;VAV1
C5.MF	GO_RAC_GTPASE_BINDING	Up in NPC	12	1284	38	6.8	8.27922e-08	5.21663e-06	CAV1;CYFIP1;DOCK4;DOCK7;DVL3;NCKAP1;OCRL;RALBP1;RCC2;SRGAP1;SRGAP3;WASF1
C5.BP	GO_REGULATION_OF_DNA_REPLICATION	Up in NPC	24	1284	148	3.5	8.65085e-08	5.42719e-06	CALR;CCT6A;CDC6;CDK1;CDT1;CHTF18;DSCC1;E2F7;EGFR;EHMT2;ESCO2;GMNN;GREM1;IGF1R;JUN;KITLG;NEK2;PARM1;PDGFA;RAC1;RFC5;TNFAIP1;TP53;WIZ
C5.BP	GO_CELLULAR_RESPONSE_TO_ORGANIC_SUBSTANCE	Up in NPC	123	1284	1641	1.6	8.79913e-08	5.49642e-06	AACS;ACACA;ADAM9;ADAMTS12;ADNP2;AKT1S1;APP;ASPN;BCAR1;BMP1;BMPR1A;BMPR2;BRCA1;CAD;CALR;CAV1;CCL11;CCND1;CDC6;CDH1;COL1A1;COL4A1;COL4A2;COL6A1;CPS1;CUL7;CXCL3;DDX11;DGAT2;DNMT3A;DNMT3B;DTYMK;E2F1;EEF2K;EGFR;EIF4EBP1;ERRFI1;F11R;FAM83G;FGFR3;FLT1;FN1;FOXC1;GAPDH;GAS2L1;GNAI1;GOT1;GRB10;HCN3;HDAC2;HDGF;IGF1R;IGFBP2;IMPACT;IQGAP3;IRF6;JUN;JUP;KDM5B;KEAP1;KIT;LMNA;LRP4;LRP6;LTBP2;LTBR;MCM7;MEGF8;NDST1…
C5.BP	GO_CEREBRAL_CORTEX_DEVELOPMENT	Up in NPC	19	1284	97	4.2	8.87861e-08	5.52227e-06	ASPM;BTBD3;CDON;CNTNAP2;EGFR;FUT10;GLI3;GPR56;KIF14;LAMB1;LRP6;MDK;NF1;PTPRS;RAC1;ROBO1;SRD5A1;WDR62;YWHAE
C5.BP	GO_DEVELOPMENTAL_PROCESS_INVOLVED_IN_REPRODUCTION	Up in NPC	52	1284	509	2.2	9.51036e-08	5.88992e-06	AMH;ASPM;BCL2L11;BMPR1A;BMPR2;BSG;CABYR;CBX2;CCND1;CCNF;CENPI;CUL7;CYR61;E2F7;EGFR;FOXC1;FSTL3;GJB3;GJB5;HS6ST1;IDH1;IRX5;KDM5B;KIF18A;KIT;KITLG;LGR4;LRP6;MAST2;MMP14;PBX1;PLA2G3;PLK4;POMZP3;PRKDC;RAB13;RXRA;SIX5;SMARCA4;SOX15;SPINT1;SRD5A1;SRPK1;STC1;STC2;STK3;STRA6;TMED2;TRIM28;TRIP13;VDR;VEGFA
C5.BP	GO_NEGATIVE_REGULATION_OF_WNT_SIGNALING_PATHWAY	Up in NPC	27	1284	183	3.2	1.04657e-07	6.45401e-06	CAV1;CCND1;CSNK1E;CTNND1;DKK3;DVL3;FZD6;GLI3;GRB10;GREM1;IGFBP2;KREMEN2;LRP4;LRP6;NXN;PSMB5;PSMC3;PSMD14;PSMD2;RNF43;SOX2;STK3;TCF7L2;TLE1;TSKU;WWOX;ZNRF3
C5.BP	GO_REGULATION_OF_GTPASE_ACTIVITY	Down in NPC	91	2269	634	1.8	1.0765e-07	6.61042e-06	ACAP1;AGAP2;AGAP7;AKAP13;ARAP2;ARHGAP15;ARHGAP17;ARHGAP25;ARHGAP27;ARHGAP30;ARHGAP4;ARHGAP9;ARHGDIB;ARHGEF1;ARHGEF18;ARHGEF6;CCL21;CCR7;CYTH1;CYTH4;DENND1C;DENND2D;DENND5B;DOCK10;DOCK11;DOCK2;DOCK3;DOCK8;ELMO1;FAM13B;FGD2;FGD3;FGF7;FGF9;FNBP1;FYN;GFRA1;GFRA2;GIT2;GMIP;GNB5;GPR65;GRB2;GRIN2B;HERC1;HMHA1;INPP5B;ITSN2;JAK1;LRRK2;MYO9A;NCKAP1L;NPRL2;NTRK3;PREX1;PSD4;PTK2B;PTPRN2;RABEP1;RABEP2;RALGPS2…
C5.BP	GO_EPIDERMIS_DEVELOPMENT	Up in NPC	29	1284	207	3	1.12932e-07	6.90553e-06	ADAM9;ATP2A2;ATP2C1;COL7A1;DLL1;DSP;EGFR;FOSL2;FZD6;GJB5;HDAC2;IRF6;JAG1;JAG2;KAZN;KRT17;LAMA5;LAMC2;LGR4;LRP4;PALLD;PDGFA;PLOD1;RAC1;SCRIB;TGFB2;USH2A;VANGL2;YAP1
C5.BP	GO_REGULATION_OF_ANTIGEN_RECEPTOR_MEDIATED_SIGNALING_PATHWAY	Down in NPC	15	2269	38	4.8	1.21044e-07	7.37048e-06	CCR7;DUSP22;FCRL5;KCNN4;LCK;LPXN;PLCL2;PRKCB;PRKD2;PTPN22;PTPN6;PTPRC;STAP1;TRAT1;UBASH3A
C5.BP	GO_REGULATION_OF_CELL_ADHESION	Up in NPC	57	1284	586	2.1	1.24558e-07	7.54032e-06	ACTN4;ADAM22;ADAM9;ADAMTS18;ATP5B;CALR;CAV1;CD276;CDH1;CELSR2;CLASP1;CLPTM1;COL1A1;COL8A1;CYR61;DDR1;DLL1;ECM2;EFNB1;EFNB2;EGFL6;FN1;FSTL3;GLI3;GPR56;GREM1;HSPD1;HSPH1;IGFBP2;ITGAV;JAG2;KIF14;LAMA5;MMP14;MYO10;NET1;NF1;NID1;NRARP;NUAK1;PAWR;PIK3CB;PKP4;PLAU;PLXNB2;PODXL;PRNP;PTPRG;RAC1;RCC2;SOX13;SOX2;SPINT2;TGFB2;THBS1;VEGFA;YES1
C2.CP	REACTOME_DEVELOPMENTAL_BIOLOGY	Up in NPC	40	1284	347	2.5	1.24874e-07	7.54032e-06	AGRN;AP2A1;ARHGAP35;ARHGEF11;ARHGEF12;CDK1;CDK4;CDON;CLASP1;COL1A1;COL4A1;COL4A2;COL4A5;COL5A1;COL6A1;DLG3;DOCK1;EGFR;ENAH;GPC1;ITGA1;ITGAV;KCNQ3;KIAA1598;KIF4A;LAMB1;LAMC1;MYO10;NTN3;PAK4;PCSK6;PLXNA1;PRNP;RAC1;ROBO1;RXRA;SRGAP1;SRGAP3;TRPC6;UNC5B
C2.CP	REACTOME_UNWINDING_OF_DNA	Up in NPC	7	1284	11	13.7	1.27003e-07	7.63703e-06	CDC45;GINS1;GINS4;MCM3;MCM4;MCM7;MCM8
C5.BP	GO_ENZYME_LINKED_RECEPTOR_PROTEIN_SIGNALING_PATHWAY	Up in NPC	60	1284	631	2.1	1.28815e-07	7.71399e-06	ADAM9;AKT1S1;ANKS1A;AP2A1;ARF4;BCAR1;BDKRB2;BMP1;BMPR1A;BMPR2;CNKSR1;CRIM1;CYFIP1;DDR1;DOCK1;EFNB1;EFNB2;EGFR;EIF4EBP1;EPHB4;F11R;FAM83B;FAM83G;FGFR3;FLT1;FOXC1;FRK;GRB10;GRB7;GREM1;IGF1R;ITGAV;ITSN1;JUN;KIT;LRP4;LTBP2;LTBP4;MEGF8;MPZL1;NCKAP1;NDST1;PARD3;PDGFA;PIK3CB;PIK3R3;POLR2H;PTPRF;PTPRG;PTPRK;RAC1;RBFOX2;SDC2;SMAD1;SULF1;TGFB2;VEGFA;YES1;ZFYVE9;ZNF8
C5.BP	GO_PROTEIN_COMPLEX_BIOGENESIS	Up in NPC	86	1284	1036	1.8	1.322e-07	7.88414e-06	ACACA;ALDH18A1;ANLN;APITD1;ASPM;ATL2;ATXN10;BIRC5;CALR;CAV1;CDK1;CENPF;CENPH;CENPI;CENPJ;CENPN;CENPO;CENPW;CHAF1A;CHAF1B;CLASP1;CLDN1;COL1A1;COL6A1;COL7A1;CTTN;ECT2;FANCC;FN1;GMNN;GREM1;HDGFRP3;HEATR2;HJURP;HR;HSPD1;IGF1R;JUP;KCTD1;KCTD3;KEAP1;KIF13A;KIF23;KIF4A;LAMC1;LMAN1;LRP4;MAGI1;MAPK8IP2;MICALL2;MLF1IP;NACC1;NEK2;NUP62;PARD3;POLQ;PRNP;RAC1;RACGAP1;RXRA;SCUBE1;SEC24D;SMAD1;SMARCA4;SMARCAD1;S…
C2.CP	PID_PDGFRB_PATHWAY	Down in NPC	30	2269	129	2.8	1.37012e-07	8.11648e-06	ABI1;ACTR3;ARPC3;BLK;CBL;CSK;CYFIP2;DOK1;FGR;FYN;GRB2;LCK;PAG1;PIK3CD;PIK3CG;PIK3R1;PIK3R5;PIK3R6;PRKCA;PRKCE;PTPN1;RAP1A;RAPGEF1;RPS6KA3;S1PR1;SIPA1;SLA;STAT5A;STAT5B;USP6NL
C5.BP	GO_REGULATION_OF_GROWTH	Up in NPC	56	1284	573	2.1	1.37216e-07	8.11648e-06	ADNP2;AGRN;APP;ARHGEF11;ATRN;BBC3;BCAR1;BCL2L11;BMPR2;CDK1;CLSTN1;CRIM1;CTTN;CYR61;DCBLD2;DDR1;DLL1;EGFR;ESM1;FGFR3;FN1;FOXC1;FOXK1;FOXM1;GAS2L1;GREM1;IGFBP2;KIAA1598;KIF14;KRT17;LTBP4;MEGF8;MMP14;MORF4L2;NET1;NOV;OLFM1;PLXNA1;PRKDC;PSRC1;SEMA3F;SEMA4C;SH3BP4;SMARCA4;SOX15;STC2;STK3;TGFB2;TMEM97;TP53;TP73;UBE2E3;VEGFA;WRN;WWC2;YAP1
C5.CC	GO_INTRINSIC_COMPONENT_OF_PLASMA_MEMBRANE	Down in NPC	166	2269	1364	1.5	1.38904e-07	8.18292e-06	ABCB4;ABCC3;ABHD6;ADAM29;ADRA2A;ADRA2C;AMIGO1;ATP2A3;AVPR2;BTN1A1;C7;CADM3;CALHM1;CCR4;CCR6;CD180;CD19;CD1C;CD1D;CD226;CD27;CD28;CD36;CD37;CD3E;CD40LG;CD48;CD5;CD52;CD53;CD6;CD69;CD72;CD79A;CD79B;CD84;CD96;CHRNA2;CLEC2D;CNR2;CR1;CX3CR1;CXCR5;CYBA;CYSLTR1;EDNRB;EMB;EMR1;ENTPD1;FCER2;FLT3;FLT3LG;FOLR2;FXYD5;GJA4;GLRA3;GPA33;GPR183;GPR22;GPR65;GPR68;GRIA4;GRIK3;GRIN2B;GYPC;GYPE;HS3ST3B1;HTR3A;HVCN1;…
C5.BP	GO_REGULATION_OF_LYMPHOCYTE_MEDIATED_IMMUNITY	Down in NPC	27	2269	109	3	1.45023e-07	8.50883e-06	BTK;CD226;CD28;CR1;DUSP22;FCER2;HLA-E;IL12A;IL12RB1;IL21;IL23R;LTA;NCR3;PIK3R6;PTPN6;PTPRC;RASGRP1;RIPK3;SASH3;SH2D1A;SLAMF1;SLAMF6;STAT5B;STX7;TNF;VAV1;WAS
C5.BP	GO_REGULATION_OF_HYDROLASE_ACTIVITY	Up in NPC	96	1284	1202	1.7	1.49013e-07	8.70767e-06	AGAP1;AGAP3;AGRN;APP;ARF4;ARHGAP23;ARHGAP35;ARHGAP8;ARHGEF11;ARHGEF12;ATP1B1;BBC3;BCL2L11;BIRC5;CAMSAP3;CAV1;CCL11;COL7A1;CRIM1;CYR61;CYTH2;DLG3;DOCK1;DOCK4;DOCK7;DVL3;ECT2;EGFR;ERRFI1;EZH2;F11R;FGFR3;FLT1;FN1;FNBP1L;GPI;GRTP1;HSPD1;IQGAP3;ITGA1;ITSN1;JUN;KIT;KITLG;MMP14;MSH6;NET1;NF1;NGFRAP1;NUAK1;OCRL;PAWR;PCOLCE2;PDCD5;PDGFA;PERP;PKMYT1;PKP4;PLEKHG5;PLXNB2;PPIF;PPME1;PPP1R26;PSMD14;PTPLAD1;RAC…
C5.BP	GO_NEGATIVE_REGULATION_OF_CELL_CYCLE	Up in NPC	44	1284	404	2.3	1.54036e-07	8.96501e-06	BRCA1;BTG3;CALR;CCND1;CCNF;CDC25C;CDK1;CDK4;CENPF;CENPJ;CTDSPL;E2F1;E2F7;ESPL1;EZH2;FANCI;FOXC1;GADD45A;GAS2L1;GMNN;IRF6;MAD2L1;MTBP;PRKDC;PRNP;PTPRK;RHEB;SCRIB;SMARCA4;SOX2;SOX4;SUSD2;TCF7L2;TFAP4;TGFB2;THBS1;TNKS1BP1;TOM1L1;TOP2A;TP53;TP73;TTK;UBE2C;ZFHX3
C5.BP	GO_NEGATIVE_REGULATION_OF_CELL_PROLIFERATION	Up in NPC	57	1284	590	2.1	1.56426e-07	9.05006e-06	AIMP2;BDKRB2;BMPR2;BRIP1;BTG3;CAV1;CD276;CDC6;COL18A1;CTBP2;DDR1;DLG3;DLL1;E2F1;E2F3;E2F7;EFNB2;FRK;GLI3;GPR56;GREM1;HRSP12;IRF6;ITGA1;JUN;MARVELD3;MTBP;NDRG4;NF1;NME1;NOV;NUP62;PAWR;PDCD5;PRNP;PTPRK;ROBO1;RXRA;SH3BP4;SIX5;SMAD1;SOX2;SOX4;SPINT1;SSTR2;STK3;STRAP;SULF1;TFAP2A;TFAP4;TGFB2;THBS1;TP53;TP73;VDR;WNK2;ZNF503
C5.BP	GO_APICAL_JUNCTION_ASSEMBLY	Up in NPC	12	1284	40	6.5	1.56746e-07	9.05006e-06	ACTN4;CLDN1;ECT2;F11R;FBF1;MARVELD3;MICALL2;PARD3;PARD6G;PRKCI;RAB13;VCL
C5.BP	GO_POSITIVE_REGULATION_OF_MULTICELLULAR_ORGANISMAL_PROCESS	Up in NPC	98	1284	1238	1.7	1.66751e-07	9.58952e-06	ADAM9;AGRN;APLN;ARHGAP35;ASPM;ATP2A2;BCAR1;BMP1;BMPR1A;BMPR2;BRCA1;CAPRIN1;CAV1;CBX8;CCL11;CCND1;CD276;CDK1;CDON;CEBPG;CLASP1;CLSTN1;CLSTN2;COL1A1;CPS1;CTTN;CUL7;CYR61;DAG1;DLL1;DNMT3B;ECT2;EEF2K;EFNB2;EIF4G1;EZH2;FLT1;FN1;FOXC1;GLI3;GPC1;GREM1;HDAC2;HMG20B;HSPA1B;HSPD1;IMPACT;IQGAP3;JAG1;JUN;KDM5B;KIAA1598;KIT;KITLG;KRT17;LGR4;LMNA;LPHN1;LRP6;MEGF8;MMP14;MSH6;NDRG4;NME1;OBSL1;OLFM1;PARD3;PAWR;PD…
C5.BP	GO_RESPONSE_TO_STEROID_HORMONE	Up in NPC	46	1284	433	2.3	1.68166e-07	9.63268e-06	AACS;ADAM9;BRCA1;CAD;CALR;CAV1;CCND1;CDK4;COL1A1;CPS1;DNMT3A;DNMT3B;DSG2;DTYMK;EGFR;ERRFI1;EZH2;FN1;GLI3;GOT1;IDH1;IGFBP2;MDK;MMP14;NME1;NR2F6;NR6A1;PAQR6;PAWR;PDGFA;PGRMC2;PSPH;RBBP8;RBFOX2;RXRA;SRD5A1;SSTR2;STC1;TFAP4;TGFB2;THBS1;TK1;TYMS;VDR;WNT8B;YWHAH
C2.CP	BIOCARTA_BCR_PATHWAY	Down in NPC	14	2269	34	5	1.70602e-07	9.73374e-06	BLNK;BTK;CD79A;CD79B;GRB2;MAP3K1;MAPK14;NFATC1;NFATC3;PPP3CA;PPP3CC;PRKCA;PRKCB;VAV1
C5.BP	GO_POSITIVE_REGULATION_OF_CELL_KILLING	Down in NPC	15	2269	39	4.7	1.81791e-07	1.03314e-05	CD226;FCER2;HLA-E;IL12A;IL12RB1;IL21;IL23R;NCR3;RASGRP1;SH2D1A;SLAMF6;STAP1;STAT5B;STX7;VAV1
C2.CP	REACTOME_SIGNALING_BY_GPCR	Down in NPC	73	2269	480	1.9	2.05716e-07	1.16455e-05	ADCY7;ADRA2A;ADRBK1;AKAP13;ARHGAP4;ARHGEF1;ARHGEF18;ARHGEF6;AVPR2;CALCB;CAMK4;CCL21;CCR4;CCR6;CCR7;CNR2;CX3CR1;CXCR4;CXCR5;CYSLTR1;DARC;DGKA;DGKD;DGKG;EDNRB;EMR1;FGD2;FGD3;GNA13;GNB5;GNG2;GNG7;GPR18;GPR65;GPR68;GRB2;GRK5;ITPR2;OPRL1;OR10AD1;OR2A1;OR2A42;P2RY10;P2RY14;PDE1B;PIK3CG;PIK3R1;PIK3R5;PIK3R6;PLCB2;PNOC;POMC;PPP3CA;PREX1;PRKACB;PRKCA;PRKCB;PRKCE;PRKCQ;RAC2;RAMP3;RASGRF1;RASGRP1;RASGRP2;RG…
C5.BP	GO_REGULATION_OF_CELL_MORPHOGENESIS_INVOLVED_IN_DIFFERENTIATION	Up in NPC	37	1284	314	2.5	2.11292e-07	1.19146e-05	ACTN4;BMPR2;CALR;CAPRIN1;CLASP1;COL1A1;CTTN;CUL7;DAG1;EEF2K;EZH2;FN1;GREM1;HDAC2;KIAA1598;LRP4;LZTS1;MEGF8;NET1;OBSL1;OLFM1;PHLDB1;PLXNA1;PLXNB2;RAC1;RCC2;ROBO1;SDC2;SEMA3F;SEMA4C;SHANK3;STRAP;TCF7L2;TGFB2;TRPC6;VEGFA;YWHAH
C5.BP	GO_INTRACELLULAR_SIGNAL_TRANSDUCTION	Down in NPC	174	2269	1454	1.5	2.12691e-07	1.1947e-05	ADCY7;ADRA2A;AGAP2;AKAP11;AKAP13;ANK2;ARHGAP4;ARHGEF1;ARHGEF18;ARHGEF6;ARL11;ARL13A;ASB2;ATM;AVPR2;BLK;BLNK;BTG2;BTK;CAMK4;CASP4;CCDC88C;CCM2;CD19;CD27;CD28;CD36;CD40LG;CLNK;CNOT6L;CXCR4;CYLD;DAXX;DBNL;DEF8;DGKA;DGKD;DGKG;DOCK10;DOCK11;DOCK2;DOCK3;DOCK8;DOK1;DOK3;DYRK2;EDNRB;ELMO1;FGF7;FGF9;FYN;GFRA1;GFRA2;GMIP;GNA13;GRAP;GRAP2;GRB2;GRIN2B;HCLS1;HMHA1;IL21;INPP5D;INPP5F;IRAK4;ITK;ITPR1;ITPR2;JAK1…
C2.CP	REACTOME_LOSS_OF_NLP_FROM_MITOTIC_CENTROSOMES	Up in NPC	14	1284	57	5.3	2.34234e-07	1.31062e-05	CDK1;CENPJ;CEP135;CEP76;CKAP5;CLASP1;CSNK1E;DYNLL1;NEDD1;NEK2;PLK4;TUBB;TUBG1;YWHAE
C5.BP	GO_PALLIUM_DEVELOPMENT	Up in NPC	22	1284	134	3.5	2.36351e-07	1.31738e-05	ASPM;ATAT1;BTBD3;CDON;CNTNAP2;EGFR;EZH2;FUT10;GLI3;GPR56;KIF14;LAMB1;LRP6;MDK;NF1;NME1;PTPRS;RAC1;ROBO1;SRD5A1;WDR62;YWHAE
C5.BP	GO_POSITIVE_REGULATION_OF_T_CELL_PROLIFERATION	Down in NPC	24	2269	92	3.2	2.50027e-07	1.38827e-05	CARD11;CCDC88B;CD1D;CD28;CD3E;CD40LG;CD6;CORO1A;HLA-DMB;HLA-E;IL12A;IL12RB1;IL21;IL23R;NCKAP1L;PRKCQ;PTPRC;RASAL3;RLTPR;SASH3;SLAMF1;STAT5B;TNFRSF13C;ZAP70
C2.CP	KEGG_PRIMARY_IMMUNODEFICIENCY	Down in NPC	14	2269	35	4.9	2.62874e-07	1.44925e-05	AICDA;BLNK;BTK;CD19;CD3D;CD3E;CD40LG;CD79A;DCLRE1C;LCK;PTPRC;TNFRSF13B;TNFRSF13C;ZAP70
C5.BP	GO_CELL_MORPHOGENESIS_INVOLVED_IN_NEURON_DIFFERENTIATION	Up in NPC	38	1284	330	2.5	2.6301e-07	1.44925e-05	APP;BTBD3;CELSR2;CYFIP1;DAG1;DOCK7;ECM2;EFNB1;EFNB2;ENAH;ETV1;GLI3;GPC1;KIAA1598;LRFN3;LRFN4;LRP4;MAPK8IP2;NTN3;PARD3;PLXNA1;PLXNB2;PVRL1;RAC1;RBFOX2;RNF165;ROBO1;SCRIB;SDC2;SEMA3F;SHANK3;STMN1;TGFB2;TSKU;UNC5B;VANGL2;VCL;VEGFA
C5.BP	GO_NEGATIVE_REGULATION_OF_PROTEIN_MODIFICATION_PROCESS	Up in NPC	56	1284	585	2.1	2.71007e-07	1.48766e-05	AKT1S1;ANAPC7;ASPN;BDKRB2;BRCA1;CAMSAP3;CAV1;CDK1;CTDSPL;DAG1;DLG3;DNMT3B;DUSP14;ERRFI1;FOXM1;GADD45A;GREM1;HDAC2;HMG20B;HSPA1B;HSPH1;IGF1R;IMPACT;INPP5J;JUN;LRP6;MAD2L1;MARVELD3;MECOM;NF1;NUP62;NXN;PARD3;PBK;PKMYT1;PPP1R26;PRKAR1B;PRKDC;PRNP;PRR5L;PSMB5;PSMC3;PSMD14;PSMD2;RGS4;RTN4RL1;SH2D4A;SOX4;SPRY4;STRAP;TFAP4;TGFB2;TP73;UBE2C;WNK2;YWHAE
C5.BP	GO_DNA_DEPENDENT_DNA_REPLICATION	Up in NPC	18	1284	94	4.1	2.75809e-07	1.50831e-05	APITD1;CDC45;CDC6;CDK2AP1;GINS1;GINS3;GINS4;MCM3;MCM4;MCM7;POLD2;POLE;POLQ;RFC5;RNASEH2A;TONSL;TOP2A;WRN
C5.BP	GO_REPRODUCTIVE_SYSTEM_DEVELOPMENT	Up in NPC	40	1284	358	2.4	2.86439e-07	1.56056e-05	AMH;ASPM;BCL2L11;BMPR2;BSG;CCND1;CCNF;CENPI;CUL7;CYR61;E2F7;EGFR;FOXC1;FSTL3;GJB3;GJB5;HS6ST1;IDH1;IRX5;KDM5B;KIF18A;KIT;KITLG;LGR4;LRP6;MMP14;PLK4;RAB13;RXRA;SOX15;SPINT1;SRD5A1;STC1;STC2;STK3;STRA6;TMED2;TRIM28;VDR;VEGFA
C5.BP	GO_EMBRYONIC_ORGAN_DEVELOPMENT	Up in NPC	40	1284	359	2.4	3.08235e-07	1.67301e-05	BMPR1A;CYR61;DLL1;DVL3;E2F7;EGFR;FOXC1;FZD6;GJB5;GLI3;HS6ST1;IRX5;KIT;KITLG;LRIG3;MEGF8;MICAL2;MMP14;NDRG4;NDST1;PALB2;PBX1;PCGF2;PDGFA;PLK4;POLE;PTK7;RAC1;SCRIB;SPINT1;STIL;STK3;STRA6;TFAP2A;TGFB2;TMED2;TRIM28;VANGL2;VEGFA;YAP1
C5.BP	GO_CELL_DEATH	Up in NPC	78	1284	928	1.8	3.13354e-07	1.69445e-05	AIMP2;APP;ATN1;BBC3;BCL2L11;BIRC5;BMPR2;BRCA1;CAV1;CDCA7;CDK1;CKAP2;CSE1L;CYR61;DMPK;DNMT3A;DOCK1;DYNLL1;E2F1;ESPL1;EYA2;FGFR3;FOSL2;GADD45A;GAPDH;GLI3;GPI;GREM1;HSPD1;ITGAV;JAG2;JUN;KCNIP3;KIT;KITLG;LTBR;MAGI1;MECOM;MELK;MSH6;MTCH2;NCKAP1;NF1;NGFRAP1;NUP62;PAK4;PAWR;PDCD5;PERP;PHLDA3;PIM3;PLAU;PPIF;PRKDC;PRODH;ROBO1;SCRIB;SOX2;STEAP3;STK3;SULF1;TFAP4;TGFB2;THBS1;TNFAIP1;TNFRSF10B;TOP2A;TP53;TP73…
C5.BP	GO_SISTER_CHROMATID_COHESION	Up in NPC	19	1284	105	3.9	3.28048e-07	1.76731e-05	APITD1;BIRC5;CDCA5;CENPF;CENPH;CENPI;CENPN;CENPO;CKAP5;CLASP1;DDX11;DSCC1;GSG2;KIF18A;MAD2L1;MLF1IP;RCC2;SPC24;SPC25
C5.BP	GO_NEURON_PROJECTION_MORPHOGENESIS	Up in NPC	40	1284	360	2.4	3.31575e-07	1.7797e-05	APP;BTBD3;CELSR2;CTTN;CYFIP1;DAG1;DOCK7;ECM2;EFNB1;EFNB2;ENAH;ETV1;GLI3;GPC1;IMPACT;ITGA1;KIAA1598;LRFN3;LRFN4;LRP4;MAPK8IP2;NTN3;PARD3;PLXNA1;PLXNB2;PVRL1;RAC1;RBFOX2;RNF165;ROBO1;SDC2;SEMA3F;SHANK3;STMN1;TGFB2;TSKU;UNC5B;VANGL2;VCL;VEGFA
C5.BP	GO_POSITIVE_REGULATION_OF_LEUKOCYTE_PROLIFERATION	Down in NPC	29	2269	127	2.8	3.32942e-07	1.78044e-05	CARD11;CCDC88B;CD1D;CD28;CD3E;CD40LG;CD6;CORO1A;FLT3LG;GPR183;HLA-DMB;HLA-E;IL12A;IL12RB1;IL21;IL23R;MEF2C;NCKAP1L;PRKCQ;PTPRC;RASAL3;RLTPR;SASH3;SLAMF1;ST6GAL1;STAT5B;TACR1;TNFRSF13C;ZAP70
C5.BP	GO_GASTRULATION	Up in NPC	22	1284	137	3.5	3.51433e-07	1.87241e-05	BMPR1A;BMPR2;COL4A2;COL6A1;COL7A1;COL8A1;EYA2;FN1;FOXC1;GPI;HSBP1;ITGAV;ITGB4;LAMB1;LRP6;MEGF8;MMP14;SMAD1;SOX2;UGDH;VANGL2;WNT8B
C5.BP	GO_POSITIVE_REGULATION_OF_CELL_DEATH	Up in NPC	55	1284	575	2.1	3.54559e-07	1.88215e-05	AIMP2;ARHGEF11;ARHGEF12;BBC3;BCL2L11;CAV1;CDK4;COL18A1;CYR61;DNMT3A;DYNLL1;E2F1;ECT2;GADD45A;HSPD1;ITGA1;ITSN1;JUN;LTBR;MELK;MTCH2;NET1;NF1;NGFRAP1;PAWR;PDCD5;PHLDA3;PLAGL2;PLEKHG5;PPIF;PRKCI;PRKDC;PRODH;RAC1;ROBO1;RXRA;SCRIB;SIK1;SOX4;STK3;TFAP2A;TFAP4;TGFB2;THBS1;TNFRSF10B;TOP2A;TP53;TP73;TRAF7;VDR;WWOX;YWHAE;YWHAH;YWHAQ;ZNF205
C5.CC	GO_IMMUNOLOGICAL_SYNAPSE	Down in NPC	13	2269	31	5.1	3.65664e-07	1.93402e-05	CARD11;CD28;CD37;CD3E;CD53;CD6;CORO1A;LCK;PRKCQ;RHOH;RLTPR;STX7;ZAP70
C5.MF	GO_DNA_DEPENDENT_ATPASE_ACTIVITY	Up in NPC	16	1284	77	4.5	3.92397e-07	2.06786e-05	BRIP1;CHD3;CHTF18;DDX11;DDX12P;DSCC1;MCM4;MCM7;POLQ;RAD54B;RECQL4;RFC5;SMARCA4;TOP2A;WRN;XRCC2
C5.BP	GO_RESPONSE_TO_ALCOHOL	Up in NPC	37	1284	322	2.5	3.96722e-07	2.07962e-05	AACS;BRCA1;CAD;CALR;CCND1;CDH1;CDK1;CDK4;COL1A1;CPS1;DNMT3A;DNMT3B;EGFR;EIF4EBP1;ERRFI1;EZH2;GOT2;HDAC2;IGFBP2;JUP;LRP6;NME1;PAWR;PDGFA;PSMD14;PSPH;RBBP8;RXRA;SRD5A1;SSTR2;STC1;STC2;TFAP4;TK1;TYMS;VDR;WNT8B
C5.BP	GO_REGULATION_OF_MEMBRANE_PERMEABILITY	Up in NPC	15	1284	68	4.8	3.97498e-07	2.07962e-05	BBC3;BCL2L11;DYNLL1;E2F1;EYA2;F11R;MTCH2;PPIF;TJP2;TP53;TP73;YWHAE;YWHAH;YWHAQ;ZNF205
C5.BP	GO_SINGLE_ORGANISM_CELL_ADHESION	Down in NPC	65	2269	418	1.9	4.21568e-07	2.19761e-05	AMICA1;APBB1IP;BCL11B;CARD11;CCL21;CCND3;CCR7;CD1C;CD1D;CD28;CD3D;CD3E;CD40LG;CDK5R1;CHD7;CYFIP2;DOCK2;DOCK8;FERMT3;FOXP1;FUT7;FYN;GPA33;HLA-E;ICAM3;IRF4;ITGA4;ITGAL;ITGB2;ITGB7;ITK;LCK;LCP1;LFNG;LY9;NLGN3;NLRC3;NT5E;PIK3CD;PIK3CG;PLA2G2D;PPP3CA;PREX1;PTPN22;PTPN6;PTPRC;RAB27A;RAC2;RAPGEF1;RHOH;RIPK3;ROCK1;SEMA4D;SLAMF6;STAT5B;STK10;TCF7;THEMIS;TNF;TNFSF8;TREML2;TSPAN32;VAV1;WAS;ZAP70
C5.BP	GO_RESPONSE_TO_ORGANIC_CYCLIC_COMPOUND	Up in NPC	69	1284	794	1.9	4.57532e-07	2.37654e-05	AACS;ADAM9;AMH;APP;BRCA1;BSG;CAD;CALR;CALU;CAV1;CCND1;CDH1;CDK1;CDK4;COL1A1;CPS1;DNMT3A;DNMT3B;DSG2;DTYMK;EEF2K;EGFR;ERRFI1;EZH2;FN1;FOXM1;GLI3;GNAI1;GOT1;HCN3;HDAC2;IDH1;IGFBP2;IMPACT;JUN;JUP;KEAP1;LRP6;MDK;MKI67;MMP14;NME1;NR2F6;NR6A1;PAK4;PAQR6;PAWR;PDGFA;PGRMC2;PLAU;PSPH;RBBP8;RBFOX2;RXRA;SDC2;SDK1;SMAD1;SRD5A1;SSTR2;STC1;STC2;TFAP4;TGFB2;THBS1;TK1;TYMS;VDR;WNT8B;YWHAH
C2.CP	REACTOME_M_G1_TRANSITION	Up in NPC	16	1284	78	4.4	4.72564e-07	2.44585e-05	CDC45;CDC6;CDT1;E2F1;E2F3;GMNN;MCM3;MCM4;MCM7;MCM8;ORC6;POLE;PSMB5;PSMC3;PSMD14;PSMD2
C2.CP	NABA_COLLAGENS	Up in NPC	12	1284	44	5.9	4.98188e-07	2.5693e-05	COL11A2;COL15A1;COL18A1;COL1A1;COL27A1;COL4A1;COL4A2;COL4A5;COL5A1;COL6A1;COL7A1;COL8A1
C5.MF	GO_DNA_HELICASE_ACTIVITY	Up in NPC	13	1284	52	5.4	5.05151e-07	2.59597e-05	BRIP1;CDC45;CHD3;DDX11;DDX12P;GINS1;GINS4;MCM3;MCM4;MCM7;RAD54B;RECQL4;WRN
C5.BP	GO_REGULATION_OF_CELL_CYCLE_G1_S_PHASE_TRANSITION	Up in NPC	22	1284	140	3.4	5.16095e-07	2.64284e-05	CCND1;CDC25C;CDC45;CDC6;CDK1;CENPJ;CTDSPL;E2F1;E2F7;EGFR;EZH2;FAM83D;GADD45A;KIF14;MTBP;PRKDC;SMARCA4;SOX4;SUSD2;TNKS1BP1;TP53;TP73
C5.BP	GO_NEGATIVE_REGULATION_OF_CELL_CYCLE_PROCESS	Up in NPC	27	1284	198	2.9	5.28939e-07	2.69908e-05	BRCA1;CCND1;CCNF;CDC25C;CDK1;CDK4;CENPF;CENPJ;CTDSPL;E2F1;E2F7;ESPL1;EZH2;FANCI;GADD45A;MAD2L1;MTBP;PRKDC;SMARCA4;SOX4;SUSD2;TFAP4;TNKS1BP1;TOM1L1;TP53;TP73;TTK
C5.BP	GO_RESPONSE_TO_WOUNDING	Up in NPC	49	1284	494	2.1	5.33472e-07	2.71266e-05	ADAMTS13;AK3;ARF4;CALU;CAV1;CDK1;COL1A1;COL5A1;CSRP1;CYR61;DCBLD2;DDR1;DOCK1;DSP;EZH2;FN1;FUT10;FZD6;GLI3;GNA11;HDAC2;HMG20B;ITGB4;JUN;LMAN1;MCAM;MDK;NF1;NOV;PATE4;PAWR;PDGFA;PIK3CB;PLAU;PRKAR1B;PTK7;PTPN12;RAC1;RTN4RL1;RXRA;SCRIB;SCUBE1;SDC2;SOX15;SOX2;TGFB2;TRPC6;VANGL2;VCL
C5.BP	GO_CELLULAR_MACROMOLECULE_LOCALIZATION	Up in NPC	92	1284	1170	1.7	5.39483e-07	2.72781e-05	AGRN;AP2A1;ARF4;ATP1B1;BBC3;BCL2L11;BSG;CALR;CAV1;CCDC14;CDH1;CDK1;CNTNAP2;COL1A1;CSE1L;CSNK1E;CTTN;DAG1;DLG3;DYNLL1;EGFR;ESCO2;EZH2;F11R;FAM83D;FAM83H;FUT10;GIPC1;GRTP1;GSG2;HOMER3;ICK;ICMT;JUN;JUP;KCNIP3;KDELR1;KDELR2;KEAP1;KIF13A;LAMA5;LMAN1;LMNA;LRP4;LRP6;LTBP2;MEX3D;MTBP;MTCH2;MYO6;NEDD1;NUP62;NUP62CL;OBSL1;PARD3;PICK1;PRKCI;PTPRK;RAB13;RAB40C;RAC1;RCC2;RILPL1;SEC24D;SH3BP4;SHANK3;SIL1;SPAG5…
C5.BP	GO_POSITIVE_REGULATION_OF_HYDROLASE_ACTIVITY	Up in NPC	72	1284	845	1.8	5.40217e-07	2.72781e-05	AGAP1;AGAP3;AGRN;APP;ARF4;ARHGAP23;ARHGAP35;ARHGAP8;ARHGEF11;ARHGEF12;ATP1B1;BBC3;BCL2L11;CAV1;CCL11;CYR61;CYTH2;DOCK1;DOCK4;DOCK7;DVL3;ECT2;EGFR;ERRFI1;EZH2;F11R;FGFR3;FLT1;FN1;FNBP1L;GRTP1;HSPD1;IQGAP3;ITGA1;ITSN1;JUN;KIT;KITLG;MMP14;MSH6;NET1;NF1;NGFRAP1;OCRL;PAWR;PCOLCE2;PDCD5;PDGFA;PERP;PKP4;PLEKHG5;PSMD14;PTPLAD1;RACGAP1;RALBP1;RAPGEF5;RCC2;RGS12;RGS4;RIN1;RIN2;ROBO1;SCRIB;SRGAP1;SRGAP3;ST5…
C2.CP	REACTOME_EXTRACELLULAR_MATRIX_ORGANIZATION	Up in NPC	16	1284	79	4.4	5.6726e-07	2.85442e-05	BMP1;COL11A2;COL15A1;COL1A1;COL27A1;COL4A1;COL4A2;COL4A5;COL5A1;COL6A1;COL7A1;COL8A1;MMP14;PCOLCE2;PLOD1;SERPINH1
C5.CC	GO_MICROTUBULE_ORGANIZING_CENTER_PART	Up in NPC	22	1284	141	3.4	5.85063e-07	2.93382e-05	BIRC5;BRCA1;CCDC14;CCNF;CENPJ;CEP135;CEP55;CEP76;CEP89;CKAP5;CLASP1;FBF1;HSPA1B;NEDD1;PLA2G3;PLK4;SPAG5;SSX2IP;STIL;TOP2A;TUBG1;WDR62
C5.BP	GO_REGULATION_OF_LEUKOCYTE_MEDIATED_CYTOTOXICITY	Down in NPC	17	2269	53	3.9	5.89086e-07	2.94381e-05	CD226;HLA-E;IL12A;IL12RB1;IL21;IL23R;NCR3;PIK3R6;PTPRC;RASGRP1;RIPK3;SH2D1A;SLAMF6;STAP1;STAT5B;STX7;VAV1
C5.BP	GO_REGULATION_OF_MAPK_CASCADE	Up in NPC	55	1284	585	2	6.12287e-07	3.04923e-05	ADAM9;ARHGAP8;BMP1;BMPER;CAV1;CCL11;CDK1;CDON;CYR61;DAG1;DUSP14;DVL3;EGFR;ERRFI1;EZH2;FAM83D;FGFR3;FLT1;FN1;FOXM1;FZD8;GADD45A;GREM1;HSPH1;IGF1R;IQGAP3;ITGA1;JUN;KIT;KITLG;LTBR;MAPK8IP2;MARVELD3;MECOM;NDRG4;NF1;NUP62;PBK;PDGFA;PIK3CB;PTPLAD1;RGS4;SEMA4C;SOX2;SPRY4;ST5;STK3;TGFB2;THBS1;TP73;TRAF4;TRAF7;VANGL2;VEGFA;WNK2
C5.BP	GO_UROGENITAL_SYSTEM_DEVELOPMENT	Up in NPC	33	1284	275	2.6	6.23434e-07	3.09411e-05	AMH;BCL2L11;BMPER;CENPF;COL4A1;DLL1;EFNB2;FOXC1;FRAS1;FSTL3;GLI3;GREM1;HRSP12;ITGB4;JAG1;LAMA5;LGR4;LRP4;MPST;NF1;NID1;PBX1;PODXL;RXRA;SMAD1;SOX4;SRD5A1;STRA6;SULF1;TFAP2A;TP73;VANGL2;VEGFA
C5.BP	GO_CELLULAR_RESPONSE_TO_OXYGEN_CONTAINING_COMPOUND	Up in NPC	63	1284	708	1.9	6.49303e-07	3.20778e-05	AACS;ACACA;ADAM9;ADNP2;AGRN;APP;BCAR1;BRCA1;CAV1;CBX8;CDC6;CDH1;CDK1;COL1A1;COL4A1;COL6A1;CPS1;DGAT2;DNMT3A;DNMT3B;E2F1;ECT2;EEF2K;EGFR;EIF4EBP1;ERRFI1;EZH2;FN1;GNA11;GNAI1;GOT1;GRB10;HCN3;HDAC2;IGF1R;IMPACT;JUP;LRP6;NET1;NME1;PAWR;PCGF2;PIK3R3;PLAU;PPIF;PRKAR1B;PRKCI;PRKDC;PTK7;PTPRK;RAB13;RXRA;SH3BP4;SOX4;SRD5A1;SSTR2;STC1;TFAP4;TRPC6;VDR;WNT8B;YAP1;YES1
C2.CP	PID_A6B1_A6B4_INTEGRIN_PATHWAY	Up in NPC	12	1284	45	5.8	6.50764e-07	3.20778e-05	CDH1;EGFR;ITGB4;LAMA5;LAMB1;LAMC1;LAMC2;RAC1;RXRA;YWHAE;YWHAH;YWHAQ
C5.BP	GO_IN_UTERO_EMBRYONIC_DEVELOPMENT	Up in NPC	34	1284	289	2.5	6.72703e-07	3.30468e-05	BCL2L11;BMPR1A;CCNB2;CYR61;E2F7;EGFR;FOXC1;GINS1;GINS4;GJB3;GJB5;GLI3;GPI;HS6ST1;JAG2;KEAP1;NEK2;OCRL;PALB2;PCGF2;PLK4;PSMC3;RBBP8;RCN1;RPL7L1;RXRA;SEC24D;SPINT1;STIL;STK3;TMED2;TRIM28;VEGFA;XRCC2
C5.CC	GO_EXTRINSIC_COMPONENT_OF_MEMBRANE	Down in NPC	42	2269	230	2.2	7.12161e-07	3.4867e-05	ATG2B;BLK;BTK;CNR2;CSK;CUBN;CYLD;CYTH1;EPB41;FCN1;FES;FGR;FYN;GFRA1;GFRA2;GNA13;GNG2;GNG7;ITK;JAK1;KCNAB2;LCK;MAL;NCF1;PIK3C2B;PIK3CD;PIK3CG;PIK3R1;PIK3R5;PIK3R6;PTK2B;RGS19;RLTPR;SNX11;SNX2;TEC;TNK2;TXK;VPS13C;VPS13D;WDFY4;ZAP70
C2.CP	REACTOME_SYNTHESIS_OF_DNA	Up in NPC	17	1284	90	4.1	7.19882e-07	3.51264e-05	CDC45;CDC6;CDT1;GINS1;GINS4;MCM3;MCM4;MCM7;MCM8;ORC6;POLD2;POLE;PSMB5;PSMC3;PSMD14;PSMD2;RFC5
C5.MF	GO_GROWTH_FACTOR_BINDING	Up in NPC	20	1284	121	3.6	7.37962e-07	3.58877e-05	BMPR2;COL1A1;COL4A1;COL5A1;COL6A1;CRIM1;CYR61;ESM1;FGFR3;FLT1;GPC1;IGF1R;IGFBP2;ITGAV;LTBP2;LTBP4;NOV;PCSK6;PDGFA;THBS1
C2.CP	REACTOME_MITOTIC_G1_G1_S_PHASES	Up in NPC	21	1284	132	3.4	7.55292e-07	3.66077e-05	CCND1;CDC45;CDC6;CDK1;CDK4;CDT1;E2F1;E2F3;MCM3;MCM4;MCM7;MCM8;ORC6;PKMYT1;POLE;PSMB5;PSMC3;PSMD14;PSMD2;SKP2;TYMS
C5.BP	GO_REGULATION_OF_PROTEIN_COMPLEX_DISASSEMBLY	Up in NPC	27	1284	202	2.9	7.89671e-07	3.81464e-05	ASPM;BIRC5;CHD3;CKAP2;CKAP5;CLASP1;ESPL1;GAS2L1;GPSM2;HDGFRP3;HRSP12;KIF23;KIF4A;NEK2;PRC1;PSRC1;RACGAP1;SPAG5;SPC25;STIL;STMN1;TPX2;TTK;TUBB;TUBG1;TWF1;WDR62
C5.BP	GO_REGULATION_OF_ORGAN_MORPHOGENESIS	Up in NPC	29	1284	227	2.8	8.12501e-07	3.91188e-05	AP2A1;ASPN;BMPR1A;CELSR2;DVL3;FOXC1;FZD6;GPC4;GREM1;LGR4;PAX9;PDGFA;PLAU;PSMB5;PSMC3;PSMD14;PSMD2;PTK7;RAC1;RNF207;RXRA;SULF1;TFAP2A;TGFB2;VANGL1;VANGL2;VDR;VEGFA;ZNRF3
C5.BP	GO_LYMPHOCYTE_COSTIMULATION	Down in NPC	20	2269	72	3.4	8.31725e-07	3.99118e-05	BTLA;CARD11;CCL21;CD28;CD3D;CD3E;CD40LG;CD5;CSK;FYN;GRAP2;GRB2;LCK;MAP3K8;PIK3R1;PTPN6;RICTOR;TNFRSF13C;TRAC;VAV1
C5.MF	GO_INTEGRIN_BINDING	Up in NPC	18	1284	101	3.8	8.4031e-07	4.01906e-05	ACTN4;ADAM22;ADAM9;ADAMTS13;CALR;COL5A1;CXADR;CYR61;ECM2;EGFL6;ESM1;FN1;ICAM5;LAMA5;LTBP4;MMP14;NOV;THBS1
C5.BP	GO_CELL_PART_MORPHOGENESIS	Up in NPC	54	1284	576	2	8.44203e-07	4.0244e-05	APP;ATXN10;BTBD3;CELSR2;CEP89;CTTN;CYFIP1;DAG1;DOCK7;DYNLL1;ECM2;EFNB1;EFNB2;ENAH;ETV1;FBF1;FNBP1L;GALNT11;GLI3;GPC1;HEATR2;ICK;IMPACT;ITGA1;KIAA1598;LAMA5;LRFN3;LRFN4;LRP4;MAPK8IP2;NTN3;OCRL;PARD3;PLA2G3;PLXNA1;PLXNB2;PVRL1;RAC1;RBFOX2;RNF165;ROBO1;SDC2;SEMA3F;SHANK3;SSX2IP;STMN1;TGFB2;TMEM237;TSKU;UNC5B;VANGL2;VCL;VEGFA;WASF1
C5.MF	GO_GLYCOPROTEIN_BINDING	Up in NPC	17	1284	91	4	8.4735e-07	4.02616e-05	AGRN;BBC3;BMPR1A;CALR;CANX;CDH1;CLASP1;COL5A1;DAG1;FOXRED2;GPC1;GPC4;LDLR;NID1;PTPRF;THBS1;VCL
C5.CC	GO_LAMELLIPODIUM	Up in NPC	24	1284	167	3.1	8.56204e-07	4.05494e-05	APP;BCAR1;CDH1;CTNND1;CTTN;CYFIP1;DAG1;ENAH;FAT1;ITGAV;ITSN1;KIAA1598;MYO10;NCKAP1;NHS;PALLD;PLEKHG5;PODXL;RAB13;RAC1;SCRIB;SLC39A14;SLC39A6;WASF1
C2.CP	PID_EPO_PATHWAY	Down in NPC	13	2269	33	4.8	8.69279e-07	4.07952e-05	BTK;CBL;GRB2;INPP5D;MAPK14;PIK3R1;PLCG2;PTPN6;RAP1A;RAPGEF1;STAT5A;STAT5B;TEC
C2.CP	PID_E2F_PATHWAY	Up in NPC	15	1284	72	4.5	8.69839e-07	4.07952e-05	BRCA1;CDC6;CDK1;E2F1;E2F3;E2F6;E2F7;MCM3;PLAU;RBBP8;TK1;TP73;TRIM28;TYMS;WASF1
C5.BP	GO_CELL_CELL_JUNCTION_ASSEMBLY	Up in NPC	15	1284	72	4.5	8.69839e-07	4.07952e-05	ACTN4;CLDN1;ECT2;F11R;FBF1;JUP;MARVELD3;MICALL2;PARD3;PARD6G;PKP4;PRKCI;RAB13;TLN2;VCL
C2.CP	REACTOME_ASSEMBLY_OF_THE_PRE_REPLICATIVE_COMPLEX	Up in NPC	14	1284	63	4.8	8.7728e-07	4.10114e-05	CDC6;CDT1;E2F1;E2F3;GMNN;MCM3;MCM4;MCM7;MCM8;ORC6;PSMB5;PSMC3;PSMD14;PSMD2
C5.BP	GO_NEGATIVE_REGULATION_OF_CELLULAR_COMPONENT_ORGANIZATION	Up in NPC	58	1284	638	2	9.09605e-07	4.23858e-05	ACTN4;ASPM;ATAD2;BIRC5;BRCA1;CAV1;CCNF;CENPF;CHD3;CKAP2;CKAP5;CLASP1;DNMT3B;EIF4EBP1;ESPL1;GAS2L1;GPSM2;HDAC2;HDGFRP3;HSPA1B;IMPACT;INPP5J;KIF14;KIF23;KIF4A;LMNA;LRP4;MAD2L1;MMP14;MTBP;NEK2;PACSIN3;PICK1;PPIF;PRC1;RAC1;RACGAP1;RCC2;SEMA3F;SEMA4C;SHANK3;SPAG5;SPC25;STIL;STMN1;STRAP;TGFB2;THBS1;TOM1L1;TPX2;TRPC6;TTK;TUBB;TUBG1;TWF1;UBQLN4;WDR62;YWHAH
C2.CP	REACTOME_CELL_CYCLE_CHECKPOINTS	Up in NPC	19	1284	112	3.7	9.22059e-07	4.26916e-05	ANAPC7;CCNB2;CDC25C;CDC45;CDC6;CDK1;MAD2L1;MCM3;MCM4;MCM7;MCM8;ORC6;PSMB5;PSMC3;PSMD14;PSMD2;RFC5;TP53;UBE2C
C5.BP	GO_CELL_MATRIX_ADHESION	Up in NPC	19	1284	112	3.7	9.22059e-07	4.26916e-05	ADAM9;ADAMTS12;ADAMTS13;BCL2L11;CTTN;DAG1;DDR1;ECM2;FN1;ITGA1;ITGAV;ITGB4;LAMA5;NID1;PTPRK;RAC1;RCC2;TRIP6;VCL
C5.BP	GO_PROTEIN_PHOSPHORYLATION	Up in NPC	74	1284	890	1.8	9.46716e-07	4.36937e-05	APP;BIRC5;BMPR1A;BMPR2;CAD;CAMKK1;CAMKK2;CAV1;CCL11;CCND1;CDC42BPA;CDK1;CDK16;CDK18;CDK4;CIT;CSNK1E;DDR1;DMPK;DYRK1B;EEF2K;EGFR;EPHB4;FGFR3;FLT1;FRK;GSG2;ICK;IGF1R;IQGAP3;ITGAV;KIT;KITLG;KSR2;MAPK8IP2;MARK1;MAST2;MELK;MYO3A;NDST1;NEK2;NF1;NUAK1;PAK4;PBK;PDGFA;PHKA1;PICK1;PIM3;PKMYT1;PLK4;PLVAP;PRKAR1B;PRKCI;PRKDC;PSMB5;PSMC3;PSMD14;PSMD2;PTK7;PTPLAD1;RHBDD3;RIPK4;SHANK3;SIK1;SMAD1;SRPK1;STK3;TGFB…
C2.CP	REACTOME_TCR_SIGNALING	Down in NPC	16	2269	49	4	9.60487e-07	4.41673e-05	CARD11;CD3D;CD3E;CSK;EVL;GRAP2;ITK;LCK;PAG1;PIK3R1;PRKCQ;PTPRC;TRAT1;VASP;WAS;ZAP70
C5.BP	GO_CYTOKINESIS	Up in NPC	16	1284	82	4.2	9.63075e-07	4.41673e-05	ANLN;ARHGEF11;BIRC5;CEP55;CIT;CKAP2;CUL7;ECT2;ESPL1;KIF13A;KIF23;KIF4A;PRC1;RACGAP1;SPIRE1;STMN1
C5.CC	GO_EXTRINSIC_COMPONENT_OF_CYTOPLASMIC_SIDE_OF_PLASMA_MEMBRANE	Down in NPC	23	2269	92	3.1	9.99053e-07	4.56728e-05	BLK;BTK;CNR2;CSK;CYLD;CYTH1;FES;FGR;FYN;GNA13;GNG2;GNG7;ITK;JAK1;KCNAB2;LCK;PTK2B;RGS19;RLTPR;TEC;TNK2;TXK;ZAP70
C5.BP	GO_CELL_SUBSTRATE_ADHESION	Up in NPC	23	1284	157	3.2	1.02304e-06	4.66225e-05	ADAM9;ADAMTS12;ADAMTS13;BCL2L11;CTTN;DAG1;DDR1;ECM2;FN1;ITGA1;ITGAV;ITGB4;KIF14;LAMA5;LAMB1;LAMC1;MICALL2;NID1;PTPRK;RAC1;RCC2;TRIP6;VCL
C5.CC	GO_KINETOCHORE	Up in NPC	19	1284	113	3.6	1.06077e-06	4.819e-05	APITD1;BIRC5;CENPF;CENPH;CENPI;CENPN;CENPO;CENPW;CLASP1;DYNLL1;HJURP;KIF18A;MAD2L1;MLF1IP;MTBP;NEK2;SPAG5;SPC24;SPC25
C2.CP	REACTOME_RECRUITMENT_OF_MITOTIC_CENTROSOME_PROTEINS_AND_COMPLEXES	Up in NPC	14	1284	64	4.7	1.07528e-06	4.85451e-05	CDK1;CENPJ;CEP135;CEP76;CKAP5;CLASP1;CSNK1E;DYNLL1;NEDD1;NEK2;PLK4;TUBB;TUBG1;YWHAE
C5.BP	GO_ODONTOGENESIS_OF_DENTIN_CONTAINING_TOOTH	Up in NPC	14	1284	64	4.7	1.07528e-06	4.85451e-05	BCL2L11;BMPR1A;BSG;FOXC1;GLI3;HDAC2;ITGB4;JAG2;LAMA5;LRP4;LRP6;NFIC;PERP;PVRL1
C2.CP	PID_IL4_2PATHWAY	Down in NPC	18	2269	61	3.6	1.10603e-06	4.9624e-05	AICDA;CBL;CD40LG;ETS1;FCER2;FES;GRB2;INPP5D;IRF4;JAK1;LTA;MAPK14;MYBL1;PIK3R1;PTPN6;STAT5A;STAT5B;TFF3
C5.BP	GO_REGULATION_OF_CELL_KILLING	Down in NPC	18	2269	61	3.6	1.10603e-06	4.9624e-05	CD226;FCER2;HLA-E;IL12A;IL12RB1;IL21;IL23R;NCR3;PIK3R6;PTPRC;RASGRP1;RIPK3;SH2D1A;SLAMF6;STAP1;STAT5B;STX7;VAV1
C5.BP	GO_BICELLULAR_TIGHT_JUNCTION_ASSEMBLY	Up in NPC	10	1284	32	6.7	1.12332e-06	5.02445e-05	ACTN4;CLDN1;ECT2;F11R;MARVELD3;MICALL2;PARD3;PARD6G;PRKCI;RAB13
C2.CP	KEGG_PYRIMIDINE_METABOLISM	Up in NPC	17	1284	93	3.9	1.16534e-06	5.19632e-05	AK3;CAD;CANT1;DCTD;DTYMK;NME1;NME1-NME2;NT5M;POLD2;POLE;POLR1A;POLR2H;POLR3B;TK1;TYMS;UCK2;UMPS
C5.BP	GO_PROTEIN_PHOSPHORYLATION	Down in NPC	114	2269	890	1.6	1.18151e-06	5.25226e-05	ABI1;ABI3;ADRBK1;ADRBK2;AKAP13;ARHGEF6;ATM;BLK;BTK;CAMK4;CCM2;CD40LG;CDK5R1;CDK9;CDKL1;CLK1;CNTRL;CSK;DAXX;DBNL;DYRK2;FES;FGF7;FGF9;FGR;FLT3;FYN;GDF7;GFRA1;GFRA2;GLYCTK;GMFG;GRB2;GRIN2B;GRK5;GRK6;HCST;IL12RB1;IL21;IL24;IRAK4;ITK;JAK1;KCNH8;LCK;LRRK2;LTK;MAP3K1;MAP3K3;MAP3K5;MAP3K8;MAP4K1;MAP4K2;MAP4K4;MAPK14;MAST3;MEF2A;MEF2C;MORC3;MST4;MUSK;NPRL2;NTRK3;PAN3;PDK3;PIK3CD;PIK3CG;PIK3R1;PKN1;PRKACB;…
C5.BP	GO_POSITIVE_REGULATION_OF_CELL_DEVELOPMENT	Up in NPC	43	1284	421	2.2	1.21126e-06	5.36071e-05	ARHGAP35;ASPM;BMPR2;CALR;CAPRIN1;CDON;COL1A1;CUL7;DNMT3B;ECT2;EEF2K;EIF4G1;EZH2;FN1;GLI3;HDAC2;HMG20B;IMPACT;KIAA1598;KIT;MEGF8;NDRG4;NET1;NME1;OBSL1;OLFM1;PLXNB2;PRKCI;PTK7;RAC1;RHEB;ROBO1;SHANK3;SPINT1;TCF7L2;TGFB2;TP73;TRPC6;VDR;VEGFA;XRCC2;YAP1;ZNF488
C5.CC	GO_PERINUCLEAR_REGION_OF_CYTOPLASM	Up in NPC	55	1284	598	2	1.2133e-06	5.36071e-05	ACTN4;ANXA4;APLN;APP;ARF3;ATN1;ATP2A2;ATXN10;CALR;CAV1;CDC25C;CDH1;CDK2AP1;CDK4;CENPF;CKAP4;CUL7;CYFIP1;DGAT2;EGFR;FAT1;GAPDH;HSPA1B;KIAA1598;LAMB1;LAMC2;LMNA;MAD2L1;MAL2;MCM3;MEX3D;MRFAP1;MYO6;NCS1;NDFIP2;NME1;OBSL1;PDE9A;PICK1;PKP4;PLD1;PLEKHG5;PLVAP;RAB40C;RHBDD2;RNF207;SEC24D;SPIRE1;SRD5A1;STC2;STX6;TPD52L2;TRAF4;TWF1;UBQLN4
C5.BP	GO_NEGATIVE_REGULATION_OF_ORGANELLE_ORGANIZATION	Up in NPC	39	1284	365	2.3	1.24202e-06	5.47092e-05	ASPM;ATAD2;BIRC5;BRCA1;CCNF;CENPF;CHD3;CKAP2;CKAP5;CLASP1;DNMT3B;ESPL1;GAS2L1;GPSM2;HDGFRP3;INPP5J;KIF23;KIF4A;LMNA;MAD2L1;MTBP;NEK2;PICK1;PPIF;PRC1;RACGAP1;SHANK3;SPAG5;SPC25;STIL;STMN1;TOM1L1;TPX2;TTK;TUBB;TUBG1;TWF1;UBQLN4;WDR62
C5.BP	GO_PEPTIDYL_TYROSINE_AUTOPHOSPHORYLATION	Down in NPC	14	2269	39	4.4	1.24912e-06	5.48552e-05	BLK;BTK;CSK;FES;FGR;FYN;ITK;JAK1;LCK;PTK2B;TEC;TNK2;TXK;ZAP70
C5.BP	GO_DNA_CONFORMATION_CHANGE	Up in NPC	30	1284	245	2.6	1.30317e-06	5.69779e-05	APITD1;BRIP1;CDC45;CDCA5;CDK1;CENPH;CENPI;CENPN;CENPO;CENPW;CHAF1A;CHAF1B;CHD3;DDX11;DDX12P;GINS1;GINS4;HJURP;MCM3;MCM4;MCM7;MLF1IP;NCAPG;RAD54B;RECQL4;SMC4;SRPK1;TOP2A;TP53;WRN
C5.MF	GO_SH3_SH2_ADAPTOR_ACTIVITY	Down in NPC	16	2269	50	3.9	1.30532e-06	5.69779e-05	ARHGAP4;BLNK;CD28;CLNK;FCRL2;GRAP;GRAP2;GRB2;ITSN2;PAG1;SH2B2;SH2D1A;SH2D3C;SKAP1;SLA;STAP1
C5.BP	GO_MITOTIC_SPINDLE_ORGANIZATION	Up in NPC	14	1284	65	4.6	1.31233e-06	5.70248e-05	BIRC5;CLASP1;GPSM2;KIF23;KIF4A;NEK2;PRC1;RACGAP1;SPC25;STIL;STMN1;TPX2;TTK;WDR62
C2.CP	REACTOME_PLATELET_ACTIVATION_SIGNALING_AND_AGGREGATION	Down in NPC	35	2269	180	2.4	1.31426e-06	5.70248e-05	ADRA2A;APBB1IP;CAP1;CD36;CSK;DGKA;DGKD;DGKG;FYN;GNA13;GNB5;GNG2;GNG7;GRB2;ITPR2;LCK;MAPK14;MMRN1;PIK3CG;PIK3R1;PIK3R5;PIK3R6;PLCG2;PRKCA;PRKCB;PRKCE;PRKCQ;PTPN1;RAC2;RAP1A;RASGRP1;RASGRP2;TMSB4X;TUBA4A;VAV1
C5.BP	GO_DEFENSE_RESPONSE	Down in NPC	129	2269	1040	1.5	1.3283e-06	5.74155e-05	ADARB1;ADRA2A;AIM2;ANKHD1;AOAH;ASB2;ATG12;BLK;BLNK;BPIFB1;BTK;C7;CAMK4;CASP4;CCL21;CCR4;CCR6;CCR7;CD180;CD19;CD1D;CD27;CD36;CD40LG;CD48;CD5L;CD6;CD84;CDO1;CFP;CNPY3;CNR2;COCH;CORO1A;COTL1;CR1;CR2;CSK;CX3CR1;CXCR4;CYBA;CYSLTR1;DARC;FAIM3;FAM13B;FCN1;FES;FGF7;FGR;FOLR2;FYN;GMIP;GPR68;GZMM;HLA-E;IFI30;IGHG2;IL12A;IL12RB1;IL17RA;IL22;IL23R;IL24;IL26;IRAK4;IRF4;IRF8;ITGAL;ITGB2;ITK;JAK1;KCNN4;KLRG1;LC…
C5.BP	GO_CELL_CYCLE_CHECKPOINT	Up in NPC	25	1284	183	2.9	1.33119e-06	5.74155e-05	BIRC5;BRCA1;BRIP1;CCND1;CDC25C;CDC45;CDC6;CDK1;CDT1;CENPF;CENPJ;DTL;E2F1;E2F7;FANCI;GADD45A;MAD2L1;PRKDC;RBBP8;SOX4;TNKS1BP1;TOP2A;TP53;TP73;TTK
C5.BP	GO_POSITIVE_REGULATION_OF_CELL_PROLIFERATION	Up in NPC	62	1284	708	1.9	1.35619e-06	5.832e-05	APLN;ASPM;BIRC5;BMPR1A;BMPR2;CALR;CAV1;CBX8;CCL11;CCND1;CD276;CDC6;CDK1;CDK4;CDON;COL18A1;CYR61;DLL1;E2F1;E2F3;EFNB1;EGFR;ESM1;FGFR3;FLT1;FN1;FOSL2;FOXM1;GLI3;GPR56;GREM1;HDAC2;IGF1R;IGFBP2;IQGAP3;ITGAV;JUN;KDM5B;KIAA1524;KIF14;KIT;KITLG;LAMB1;LAMC1;NACC1;NF1;NME1;NRARP;PBX1;PDGFA;PLAU;PRC1;PRKCI;PRKDC;SKP2;SOX15;SOX4;SSBP3;TGFB2;TTK;VEGFA;YAP1
C5.MF	GO_SIGNAL_TRANSDUCER_ACTIVITY	Down in NPC	140	2269	1152	1.5	1.46808e-06	6.29452e-05	ADRA2A;ADRA2C;AKAP13;AVPR2;BLNK;CAPN3;CBL;CCR4;CCR6;CCR7;CD19;CD27;CD28;CD36;CD3D;CD3E;CD5;CD69;CD72;CD79A;CD79B;CHRNA2;CLEC2D;CNR2;CR1;CR2;CX3CR1;CXCR4;CXCR5;CYSLTR1;DARC;DAXX;DOK1;EDNRB;EMR1;ESR1;EVI2A;FCN1;FLT3;GFRA1;GFRA2;GLRA3;GNA13;GNB5;GNG2;GNG7;GPR114;GPR174;GPR18;GPR183;GPR22;GPR65;GPR68;GRIA4;GRIK3;GRIN2B;HLA-DOB;HTR3A;IL10RA;IL12RB1;IL17RA;IL23R;ITGA4;ITGAL;ITGB2;ITPR1;ITPR2;KCNH8;KLRB…
C5.BP	GO_LYMPHOCYTE_ACTIVATION_INVOLVED_IN_IMMUNE_RESPONSE	Down in NPC	21	2269	81	3.2	1.54302e-06	6.58456e-05	AICDA;APBB1IP;CD180;CD1C;CD40LG;CORO1A;FOXP1;GAPT;GPR183;IRF4;ITGAL;LCP1;LFNG;LY9;MFNG;PLCG2;PLCL2;PTK2B;RAB27A;SLAMF6;UNC13D
C2.CP	KEGG_CYSTEINE_AND_METHIONINE_METABOLISM	Up in NPC	10	1284	33	6.5	1.54482e-06	6.58456e-05	ADI1;AHCY;CBS;DNMT3A;DNMT3B;GOT1;GOT2;MAT2A;MPST;SDS
C5.MF	GO_PROTEIN_KINASE_ACTIVITY	Up in NPC	55	1284	603	2	1.5663e-06	6.65656e-05	BMPR1A;BMPR2;CAD;CAMKK1;CAMKK2;CCNB2;CCND1;CDC42BPA;CDK1;CDK16;CDK18;CDK4;CIT;CRIM1;CSNK1E;DDR1;DMPK;DYRK1B;EEF2K;EGFR;EPHB4;FGFR3;FLT1;FRK;GSG2;ICK;IGF1R;KIT;KSR2;LTBP4;MARK1;MAST2;MELK;MYO3A;NEK2;NUAK1;PAK4;PBK;PHKA1;PIM3;PKMYT1;PLK4;PRKCI;PRKDC;PTK7;RIPK4;SIK1;SRPK1;STK3;TGFB2;TRIM28;TTK;TWF1;WNK2;YES1
C5.BP	GO_DNA_INTEGRITY_CHECKPOINT	Up in NPC	21	1284	138	3.3	1.59241e-06	6.74774e-05	BRCA1;BRIP1;CCND1;CDC25C;CDC45;CDC6;CDK1;CDT1;CENPJ;DTL;E2F1;E2F7;FANCI;GADD45A;PRKDC;RBBP8;SOX4;TNKS1BP1;TOP2A;TP53;TP73
C2.CP	NABA_ECM_GLYCOPROTEINS	Up in NPC	24	1284	173	3	1.63126e-06	6.89218e-05	AGRN;BMPER;CRIM1;CYR61;ECM2;FN1;FRAS1;IGFBP2;LAMA5;LAMB1;LAMC1;LAMC2;LTBP2;LTBP4;NID1;NOV;NTN3;PCOLCE2;POMZP3;SSPO;THBS1;THBS2;TSKU;USH2A
C5.BP	GO_POSITIVE_REGULATION_OF_RESPONSE_TO_STIMULUS	Down in NPC	198	2269	1752	1.4	1.72658e-06	7.27371e-05	ABI1;ACTR3;ADRA2A;ADRA2C;AGRP;AIM2;AKAP13;APBB1;ARHGAP4;ARNTL;ARPC3;ATM;ATXN3;BANK1;BLK;BLNK;BTK;C7;CAPN3;CARD11;CBL;CCL21;CCR6;CCR7;CD180;CD19;CD1D;CD226;CD27;CD28;CD36;CD3D;CD3E;CD40LG;CD6;CD79A;CD79B;CFP;CLNK;CNPY3;COCH;CR1;CR2;CRLF3;CSK;CXCR4;CYBA;CYFIP2;CYLD;DAXX;DBNL;DDX17;DOK1;DUSP22;EDEM1;ELMO1;ERP29;ESR1;ETS1;FCER2;FCN1;FCRL2;FGD2;FGF9;FGR;FLT3;FYN;GDF7;GLI1;GPR183;GPR68;GPSM3;GRAP;GRAP2…
C5.MF	GO_CALCIUM_ION_BINDING	Up in NPC	55	1284	605	2	1.73274e-06	7.27851e-05	ACTN4;ADAMTS13;AGRN;ANXA4;ASPN;ATP2A2;ATP2C1;BMP1;CABYR;CALR;CALU;CAMKK2;CANT1;CANX;CDH1;CDH24;CELSR2;CLSTN1;CLSTN2;CPS1;DAG1;DLL1;DSG2;EEF2K;EGFL6;FAT1;FAT2;FKBP9;HSPG2;ITSN1;JAG1;JAG2;KCNIP3;LDLR;LRP4;LTBP2;LTBP4;MEGF8;MELK;MMP14;NCS1;NID1;PCDH17;PCDHB9;PLCB3;PRKCSH;PRRG2;PSPH;RCN1;RCN2;SCUBE1;SULF1;THBS1;THBS2;VCAN
C2.CP	REACTOME_G2_M_CHECKPOINTS	Up in NPC	11	1284	41	5.8	1.78471e-06	7.47513e-05	CCNB2;CDC25C;CDC45;CDC6;CDK1;MCM3;MCM4;MCM7;MCM8;ORC6;RFC5
C5.BP	GO_FOREBRAIN_DEVELOPMENT	Up in NPC	34	1284	302	2.4	1.83951e-06	7.68249e-05	APP;ARHGAP35;ASPM;ATAT1;BMPR1A;BTBD3;CDH1;CDON;CNTNAP2;DOCK7;E2F1;EGFR;EZH2;FUT10;GLI3;GPR56;KIF14;LAMB1;LRP6;MDK;NDST1;NF1;NME1;PTPRS;RAC1;ROBO1;SHANK3;SOX2;SRD5A1;SSTR2;STIL;TSKU;WDR62;YWHAE
C5.BP	GO_NEGATIVE_REGULATION_OF_TRANSCRIPTION_FROM_RNA_POLYMERASE_II_PROMOTER	Up in NPC	58	1284	653	1.9	1.9016e-06	7.91898e-05	ARHGAP35;ATN1;BEND3;CALR;CAV1;CBX2;CBX8;CC2D1A;CCND1;CTBP2;DNMT3A;DNMT3B;E2F1;E2F6;E2F7;EHMT2;ERF;EZH2;FOXM1;FRK;FZD8;GLI3;GLIS2;HDAC2;HDGF;HSBP1;IMPACT;JUN;KCNIP3;NFIC;NFIL3;NFXL1;NR2F6;NR6A1;NRARP;PAWR;PCGF2;RBBP8;RXRA;SMARCA4;SOX15;SOX2;STRAP;TCF7L2;TFAP2A;TIMELESS;TLE1;TP53;TP73;TRIM28;VDR;VEGFA;WHSC1;WWC2;ZFHX3;ZNF205;ZNF219;ZNF8
C5.BP	GO_T_CELL_SELECTION	Down in NPC	13	2269	35	4.5	1.9157e-06	7.95482e-05	BCL11B;CARD11;CCR7;CD1D;CD28;CD3D;CD3E;DOCK2;IRF4;LY9;SLAMF6;THEMIS;ZAP70
C2.CP	REACTOME_G1_S_TRANSITION	Up in NPC	18	1284	107	3.6	2.0088e-06	8.31758e-05	CDC45;CDC6;CDK1;CDT1;E2F1;MCM3;MCM4;MCM7;MCM8;ORC6;PKMYT1;POLE;PSMB5;PSMC3;PSMD14;PSMD2;SKP2;TYMS
C2.CP	REACTOME_IMMUNE_SYSTEM	Down in NPC	105	2269	812	1.6	2.01565e-06	8.32215e-05	AIM2;AMICA1;AP1S2;ASB2;ATG12;BLK;BLNK;BTK;BTLA;C7;CARD11;CASP4;CBL;CCR6;CD180;CD19;CD226;CD28;CD36;CD3D;CD3E;CD40LG;CD79A;CD79B;CD96;CNPY3;CR1;CSK;CYBA;CYLD;EVL;FCGR2B;FYN;GRAP2;GRB2;HCST;HLA-DMB;HLA-DOB;ICAM3;IRAK4;IRF4;IRF8;ITGAL;ITGB2;ITGB7;ITK;ITPR2;JAK1;KPNA5;LCK;LNPEP;LY86;MAP3K1;MAP3K3;MAP3K8;MAPK14;MEF2A;MEF2C;MKRN1;NLRP1;PAG1;PIK3AP1;PIK3CD;PIK3R1;PJA2;PLCG2;PPP2R5A;PPP2R5C;PRKACB;PRKCB;…
C5.BP	GO_POSITIVE_REGULATION_OF_NATURAL_KILLER_CELL_MEDIATED_IMMUNITY	Down in NPC	10	2269	21	5.8	2.02987e-06	8.35705e-05	CD226;HLA-E;IL12A;IL21;NCR3;RASGRP1;SH2D1A;SLAMF6;STAT5B;VAV1
C5.BP	GO_POSITIVE_REGULATION_OF_PROTEIN_MODIFICATION_PROCESS	Up in NPC	80	1284	1007	1.7	2.03809e-06	8.36716e-05	ADAM9;AIMP2;ANAPC7;APITD1;ARHGAP8;BMP1;BMPER;BMPR1A;BMPR2;BRCA1;CAMKK1;CAV1;CCL11;CCND1;CDC6;CDCA2;CDK1;CDK2AP1;CDON;CYR61;DNMT3B;DOCK7;DVL3;ECT2;EGFR;EZH2;FANCI;FGFR3;FLT1;FZD8;GADD45A;GREM1;HDAC2;HSPH1;IQGAP3;ITGA1;JUN;KIF14;KIT;KITLG;LRP4;LTBR;MAD2L1;MAPK8IP2;NDFIP2;NDRG4;PAWR;PDGFA;PIK3CB;PRKAR1B;PRR5L;PSMB5;PSMC3;PSMD14;PSMD2;PSRC1;PTPLAD1;RAC1;SEMA4C;SKP2;SOX2;SOX4;ST5;STAP2;STK3;TGFB2;THBS…
C5.BP	GO_REGULATION_OF_CANONICAL_WNT_SIGNALING_PATHWAY	Up in NPC	28	1284	225	2.7	2.11137e-06	8.64348e-05	ASPM;CAV1;COL1A1;CSNK1E;CTNND1;DKK3;DVL3;FZD6;GLI3;GREM1;IGFBP2;JUP;KREMEN1;KREMEN2;LGR4;LRP4;LRP6;NRARP;PSMB5;PSMC3;PSMD14;PSMD2;SOX2;SOX4;STK3;TCF7L2;YAP1;ZNRF3
C5.MF	GO_NON_MEMBRANE_SPANNING_PROTEIN_TYROSINE_KINASE_ACTIVITY	Down in NPC	15	2269	46	4	2.13319e-06	8.70823e-05	BLK;BTK;CLK1;CSK;FES;FGR;FYN;ITK;JAK1;LCK;PTK2B;TEC;TNK2;TXK;ZAP70
C5.BP	GO_NEGATIVE_REGULATION_OF_MITOTIC_CELL_CYCLE	Up in NPC	25	1284	188	2.9	2.19498e-06	8.92085e-05	BTG3;CCND1;CDC25C;CDK1;CENPF;CENPJ;CTDSPL;E2F1;E2F7;EZH2;FANCI;FOXC1;GADD45A;MAD2L1;MTBP;PRKDC;SCRIB;SMARCA4;SOX4;TNKS1BP1;TOM1L1;TOP2A;TP53;TP73;TTK
C5.BP	GO_CAMERA_TYPE_EYE_MORPHOGENESIS	Up in NPC	16	1284	87	4	2.19759e-06	8.92085e-05	CDON;COL8A1;DLL1;FJX1;GLI3;IRX5;JAG1;LRP6;NF1;PVRL1;SDK1;SHROOM2;STRA6;TFAP2A;TSKU;VEGFA
C5.BP	GO_POSITIVE_REGULATION_OF_NERVOUS_SYSTEM_DEVELOPMENT	Up in NPC	40	1284	388	2.2	2.24079e-06	9.07083e-05	AGRN;ARHGAP35;ASPM;BMPR2;CAPRIN1;CDON;CLSTN1;CLSTN2;CUL7;DNMT3B;ECT2;EEF2K;EIF4G1;EZH2;FN1;GLI3;HDAC2;HMG20B;IMPACT;KIAA1598;KIT;LPHN1;MEGF8;NDRG4;NME1;OBSL1;PARD3;PLXNB2;PRKCI;PTK7;RHEB;ROBO1;SHANK3;SPINT1;THBS2;TP73;TRPC6;VEGFA;XRCC2;ZNF488
C5.BP	GO_POSITIVE_REGULATION_OF_LEUKOCYTE_MEDIATED_IMMUNITY	Down in NPC	21	2269	83	3.1	2.36719e-06	9.55581e-05	CD226;CD28;FCER2;FGR;HLA-E;IL12A;IL12RB1;IL21;IL23R;LTA;NCR3;RASGRP1;SASH3;SH2D1A;SLAMF6;STAP1;STAT5B;STX7;TNF;VAV1;ZAP70
C5.BP	GO_REGULATION_OF_T_CELL_PROLIFERATION	Down in NPC	29	2269	139	2.5	2.39511e-06	9.61051e-05	CARD11;CCDC88B;CD1D;CD28;CD3E;CD40LG;CD6;CORO1A;HLA-DMB;HLA-E;IL12A;IL12RB1;IL21;IL23R;KIAA0922;NCKAP1L;PLA2G2D;PRKCQ;PTPN6;PTPRC;RAC2;RASAL3;RIPK3;RLTPR;SASH3;SLAMF1;STAT5B;TNFRSF13C;ZAP70
C5.CC	GO_NUCLEAR_CHROMOSOME	Up in NPC	46	1284	476	2.1	2.4002e-06	9.61051e-05	BEND3;BIRC5;BRCA1;CBX8;CDC45;CDCA5;CDK1;CHAF1A;CHAF1B;DDX11;DNMT3A;DVL3;E2F1;EHMT2;EME1;ESCO2;EZH2;FOXC1;GINS1;GINS4;HDAC2;JUN;MCM3;MCM4;MCM7;MSH6;NEK2;ORC6;PCGF2;POLE;PRKDC;REPIN1;RGS12;RXRA;SMARCA4;SMARCAD1;SUV420H2;TCF7L2;TIMELESS;TNKS1BP1;TONSL;TOP2A;TP53;TRIM28;TUBG1;WRN
C5.BP	GO_REGULATION_OF_APOPTOTIC_SIGNALING_PATHWAY	Up in NPC	36	1284	333	2.3	2.40064e-06	9.61051e-05	BBC3;BCL2L11;BDKRB2;BRCA1;CAV1;CTTN;DYNLL1;E2F1;HSPA1B;HSPH1;ITGAV;LMNA;LTBR;NF1;PCGF2;PDCD5;PLAGL2;PPIF;STK3;TCF7L2;TFAP4;TGFB2;THBS1;TMEM161A;TNFRSF10B;TP53;TP73;TRAF7;TRAP1;UNC5B;WWOX;YAP1;YWHAE;YWHAH;YWHAQ;ZNF205
C5.MF	GO_DOUBLE_STRANDED_DNA_BINDING	Up in NPC	58	1284	658	1.9	2.4133e-06	9.63459e-05	ACTN4;APITD1;ARHGAP35;BEND3;CC2D1A;CDC45;CEBPG;DDX11;DHX33;E2F7;EGFR;ETV1;FOSL2;FOXC1;FOXK1;FOXK2;GLI3;HDAC2;HSPD1;JUN;KCNIP3;MAZ;MSH6;NFE2L1;NFIC;NFIL3;NFXL1;NME1;NR2F6;NR6A1;PAX9;PBX1;PRKDC;RAD51AP1;RXRA;SIX5;SMAD1;SMARCA4;SOX13;SOX2;SOX4;TCF7L2;TFAP2A;TFAP4;TP53;TP73;XRCC2;YAP1;ZBED6;ZFHX3;ZNF219;ZNF519;ZNF543;ZNF584;ZNF664;ZNF713;ZNF724P;ZNF8
C5.CC	GO_BASAL_LAMINA	Up in NPC	8	1284	21	8.2	2.47661e-06	9.86019e-05	AGRN;COL4A5;FN1;LAMA5;LAMB1;LAMC1;LAMC2;NID1
C5.BP	GO_RESPONSE_TO_LIPID	Up in NPC	66	1284	786	1.8	2.63071e-06	0.00010445	AACS;ACACA;ADAM9;ADNP2;BRCA1;CAD;CALR;CAV1;CCND1;CDK4;COL1A1;CPS1;CXCL3;DGAT2;DNMT3A;DNMT3B;DSG2;DTYMK;E2F1;EGFR;ERRFI1;EZH2;FN1;GLI3;GNAI1;GOT1;HDAC2;HRSP12;IDH1;IGFBP2;JUN;LRP6;LTBR;MDK;MGST2;MMP14;NME1;NR2F6;NR6A1;PAQR6;PAWR;PDGFA;PGRMC2;PLAU;PSPH;PTK7;RBBP8;RBFOX2;RXRA;SRD5A1;SSTR2;STC1;STC2;TFAP2A;TFAP4;TGFB2;THBS1;TK1;TMEM161A;TNFRSF10B;TYMS;VDR;WNT8B;YAP1;YES1;YWHAH
C5.BP	GO_DOUBLE_STRAND_BREAK_REPAIR	Up in NPC	22	1284	154	3.1	2.67349e-06	0.000105858	BRCA1;BRIP1;CDC45;CDCA5;ESCO2;GINS4;MCM8;PALB2;POLQ;PRKDC;PSMD14;RAD51AP1;RAD54B;RAD54L;RBBP8;RECQL4;SMARCAD1;TONSL;TRIP13;WHSC1;WRN;XRCC2
C5.BP	GO_SIGNAL_TRANSDUCTION_BY_P53_CLASS_MEDIATOR	Up in NPC	19	1284	120	3.4	2.69756e-06	0.00010652	BRCA1;CDC25C;CDK1;CENPJ;E2F1;E2F7;FOXM1;GADD45A;GREM1;MYO6;PERP;PHLDA3;SOX4;TFAP4;TNKS1BP1;TP53;TP73;WWOX;ZNF385C
C5.BP	GO_POSITIVE_REGULATION_OF_LOCOMOTION	Up in NPC	40	1284	391	2.2	2.71073e-06	0.00010675	ACTN4;ADAM9;BCAR1;BMPR2;CALR;CCL11;CLASP1;COL18A1;COL1A1;CXCL3;CYR61;DOCK4;DOCK7;EGFR;FAM83H;FLT1;FN1;GRB7;IGF1R;ITGAV;JUN;KIAA1598;KIT;KITLG;LAMB1;MCAM;MEGF8;MMP14;PAWR;PDGFA;PLAU;PLVAP;PODXL;RAC1;SEMA3F;SEMA4C;TGFB2;THBS1;TRIP6;VEGFA
C5.BP	GO_POSITIVE_REGULATION_OF_APOPTOTIC_SIGNALING_PATHWAY	Up in NPC	23	1284	166	3	2.7272e-06	0.000107107	BBC3;BCL2L11;CAV1;DYNLL1;E2F1;LTBR;NF1;PDCD5;PLAGL2;PPIF;STK3;TFAP4;TGFB2;THBS1;TNFRSF10B;TP53;TP73;TRAF7;WWOX;YWHAE;YWHAH;YWHAQ;ZNF205
C5.BP	GO_LEUKOCYTE_PROLIFERATION	Down in NPC	19	2269	71	3.3	2.87466e-06	0.000112593	CCND3;CD180;CD40LG;CD79A;CR2;DOCK2;DOCK8;FLT3;FYN;GAPT;IMPDH1;MEF2C;MS4A1;PIK3CG;PLCL2;PTPRC;SLAMF1;SLAMF6;TNFSF11
C5.BP	GO_RESPONSE_TO_TRANSFORMING_GROWTH_FACTOR_BETA	Up in NPC	20	1284	132	3.3	2.99886e-06	0.000117142	ADAM9;BMPR1A;CAV1;COL1A1;COL4A2;F11R;FN1;HDAC2;JUN;LTBP2;PARD3;PDCD5;PDGFA;PTPRK;SMAD1;TGFB2;WWOX;YES1;ZFHX3;ZFYVE9
C5.BP	GO_PROTEIN_LOCALIZATION	Up in NPC	119	1284	1687	1.5	3.05098e-06	0.000118857	ABCB9;ACTN4;AGAP1;AGAP3;AGRN;ANKRD50;AP2A1;ARF3;ARF4;ATP1B1;BBC3;BCL2L11;BIRC5;BSG;CALR;CANX;CAV1;CCDC14;CDH1;CDK1;CENPF;CEP55;CNTNAP2;COL1A1;CSE1L;CSNK1E;CTTN;DAG1;DLG3;DSP;DYNLL1;ECT2;EGFR;ESCO2;EZH2;F11R;FAM83D;FAM83H;FRAS1;FUT10;GIPC1;GRTP1;GSG2;HOMER3;HOOK2;ICK;ICMT;JUN;JUP;KCNIP3;KDELR1;KDELR2;KEAP1;KIF13A;KIF14;KIF18A;LAMA5;LMAN1;LMNA;LRP4;LRP6;LTBP2;MAMDC4;MARVELD3;MTBP;MTCH2;MYO6;NEDD1;N…
C5.BP	GO_WNT_SIGNALING_PATHWAY	Up in NPC	35	1284	323	2.3	3.12884e-06	0.000121563	AP2A1;CAV1;CCND1;CELSR2;CSNK1E;CTNND1;DKK3;DVL3;FZD6;FZD8;GPC4;KREMEN1;KREMEN2;LGR4;LRP4;LRP6;MARK1;NXN;PLCB3;PSMB5;PSMC3;PSMD14;PSMD2;PTK7;RAC1;RNF43;SOX4;SPIN1;TCF7L2;TLE1;VANGL1;VANGL2;WNT8B;WWOX;ZNRF3
C5.BP	GO_LEUKOCYTE_MIGRATION	Down in NPC	41	2269	235	2.1	3.19856e-06	0.000123639	AMICA1;CCL21;CCR6;CCR7;CD48;CD84;CORO1A;CX3CR1;CXCR4;DOCK8;EDNRB;FOLR2;FUT7;FYN;GRB2;IL16;IL17RA;INPP5D;IRAK4;ITGA4;ITGAL;ITGB2;ITGB7;LCK;MYO1G;NCKAP1L;PIK3CD;PIK3CG;PIK3R1;PREX1;PTPN6;PTPRO;ROCK1;S1PR1;SELL;SLC7A6;STAT5B;TNF;TNFSF11;VAV1;ZAP70
C5.MF	GO_ENZYME_ACTIVATOR_ACTIVITY	Up in NPC	43	1284	437	2.1	3.19932e-06	0.000123639	AGAP1;AGAP3;APP;ARHGAP23;ARHGAP35;ARHGAP8;ARHGEF11;ARHGEF12;ATP1B1;CAV1;DOCK1;DOCK4;ECT2;ERRFI1;FN1;GREM1;GRTP1;GTF3C4;IQGAP3;ITSN1;JUN;MAPK8IP2;MGST2;MMP14;NF1;NGFRAP1;OCRL;PCOLCE2;PDCD5;PSMD14;PTPLAD1;RACGAP1;RALBP1;RGS12;RGS4;RIN1;RIN2;SRGAP1;SRGAP3;STK3;TBC1D16;TBC1D24;TOM1L1
C5.MF	GO_TRANSCRIPTION_COREPRESSOR_ACTIVITY	Up in NPC	25	1284	192	2.8	3.22736e-06	0.000124391	ARHGAP35;ATN1;CCND1;CTBP2;DNMT3B;E2F6;E2F7;ERF;GMNN;HDGF;HR;HSBP1;KCNIP3;KCTD1;KDM5B;NFIL3;PAWR;PSMC3;RBBP8;RBFOX2;SMARCA4;TLE1;TONSL;TRIM28;YAP1
C5.MF	GO_TUBULIN_BINDING	Up in NPC	30	1284	256	2.5	3.23962e-06	0.000124532	BCL2L11;BIRC5;BRCA1;CAMSAP2;CAMSAP3;CENPJ;CLASP1;DAG1;FAM83D;GAPDH;GAS2L1;HDGFRP3;HSPH1;KIF13A;KIF14;KIF18A;KIF18B;KIF23;KIF4A;MAST2;NME1;PDCD5;PRC1;PRNP;PSRC1;RACGAP1;RCC2;SGIP1;STMN1;TTLL4
C5.CC	GO_CONDENSED_CHROMOSOME	Up in NPC	24	1284	180	2.9	3.31883e-06	0.00012691	APITD1;BIRC5;BRCA1;CDCA5;CENPF;CENPH;CENPN;CENPO;CENPW;CLASP1;HJURP;MAD2L1;MKI67;MLF1IP;NCAPG;NEK2;RGS12;SMC4;SPAG5;SPC24;SPC25;SUV420H2;TOP2A;TUBG1
C5.BP	GO_PHOSPHORYLATION	Up in NPC	88	1284	1154	1.6	3.31901e-06	0.00012691	AK3;ALDH18A1;APP;BIRC5;BMPR1A;BMPR2;CAD;CAMKK1;CAMKK2;CAV1;CCL11;CCND1;CDC42BPA;CDK1;CDK16;CDK18;CDK4;CIT;CSNK1E;DCAKD;DDR1;DMPK;DTYMK;DYRK1B;EEF2K;EGFR;EPHB4;FGFR3;FLT1;FRK;GAPDH;GPI;GSG2;ICK;IGF1R;IQGAP3;ITGAV;ITPKC;KIT;KITLG;KSR2;MAPK8IP2;MARK1;MAST2;MELK;MYO3A;NDST1;NEK2;NF1;NME1;NUAK1;PAK4;PBK;PDGFA;PDXK;PHKA1;PICK1;PIK3CB;PIM3;PKMYT1;PLK4;PLVAP;PRKAR1B;PRKCI;PRKDC;PSMB5;PSMC3;PSMD14;PSMD2;P…
C5.BP	GO_RESPONSE_TO_DRUG	Up in NPC	39	1284	380	2.2	3.32828e-06	0.00012693	AACS;AMH;BDKRB2;CAD;CALR;CAV1;CCND1;CDH1;CDK1;CDK4;CENPF;COL18A1;COL1A1;CPS1;DNMT3A;DNMT3B;DVL3;HADH;HDAC2;IGFBP2;JUN;MCM7;MDK;MYO6;NME1;PDGFA;PRNP;QDPR;RAD54B;RAD54L;SLC19A1;SORD;SRD5A1;TGFB2;THBS1;TP53;TP73;TYMS;UMPS
C2.CP	REACTOME_IL_3_5_AND_GM_CSF_SIGNALING	Down in NPC	14	2269	42	4.1	3.4611e-06	0.000131649	BLNK;CBL;FYN;GRB2;JAK1;PIK3CD;PIK3R1;PRKACB;PTPN6;RAPGEF1;STAT5A;STAT5B;TEC;VAV1
C5.BP	GO_TUBE_FORMATION	Up in NPC	19	1284	122	3.4	3.47172e-06	0.000131707	ARHGAP35;BCL2L11;DVL3;FZD6;GREM1;LRP6;PLXNB2;PODXL;PTK7;SCRIB;SEMA4C;SHROOM3;SOX4;SPINT1;STIL;STK3;TMED2;VANGL2;VEGFA
C5.BP	GO_POSITIVE_REGULATION_OF_DNA_REPLICATION	Up in NPC	15	1284	80	4	3.52812e-06	0.000133497	CALR;CCT6A;CDK1;E2F7;EGFR;GREM1;IGF1R;JUN;KITLG;NEK2;PARM1;PDGFA;RAC1;TNFAIP1;WIZ
C5.MF	GO_SIGNALING_ADAPTOR_ACTIVITY	Down in NPC	19	2269	72	3.2	3.60703e-06	0.000135923	AKAP13;ARHGAP4;BLNK;CD28;CLNK;FCRL2;GRAP;GRAP2;GRB2;ITSN2;PAG1;PIK3R1;SH2B2;SH2D1A;SH2D3C;SKAP1;SLA;STAP1;TRAT1
C5.BP	GO_TAXIS	Up in NPC	41	1284	410	2.2	3.61099e-06	0.000135923	APP;BCAR1;CCL11;CXADR;CXCL3;CYR61;DAG1;DOCK4;EFNB1;EFNB2;ENAH;ETV1;FLT1;GLI3;GPC1;ITGA1;ITGAV;KIT;NOV;NTN3;PDGFA;PIK3CB;PLAU;PLD1;PLEKHG5;PLP2;PLXNA1;PLXNB2;PVRL1;RAB13;RAC1;RALBP1;RNF165;ROBO1;SCRIB;SEMA3F;SEMA4C;TGFB2;UNC5B;VANGL2;VEGFA
C5.MF	GO_HYDROLASE_ACTIVITY_ACTING_ON_ACID_ANHYDRIDES	Up in NPC	65	1284	778	1.8	3.69437e-06	0.000138701	ABCB9;ARF3;ARF4;ATAD2;ATL2;ATP1B1;ATP2A2;ATP2C1;ATP5B;BRIP1;CANT1;CDC45;CHD3;CHTF18;DDX11;DDX12P;DHX33;DHX34;DSCC1;DYNLL1;GINS1;GINS4;GMPS;GNA11;GNAI1;GNAZ;HSPA1B;HSPD1;KIF13A;KIF14;KIF18A;KIF18B;KIF23;KIF4A;MCM3;MCM4;MCM7;MCM8;MSH6;MYO10;MYO19;MYO3A;MYO6;NUDT15;OLA1;PICK1;POLQ;PSMC3;RAB13;RAB40C;RAC1;RAD54B;RAD54L;RALBP1;RECQL4;RFC5;RHEB;SMARCA4;SMARCAD1;TOP2A;TUBA1C;TUBB;TUBG1;WRN;XRCC2
C5.BP	GO_POSITIVE_REGULATION_OF_MITOCHONDRIAL_OUTER_MEMBRANE_PERMEABILIZATION_INVOLVED_IN_APOPTOTIC_SIGNALING_PATHWAY	Up in NPC	10	1284	36	6	3.73598e-06	0.000139902	BBC3;BCL2L11;DYNLL1;E2F1;TP53;TP73;YWHAE;YWHAH;YWHAQ;ZNF205
C2.CP	PID_P53_DOWNSTREAM_PATHWAY	Up in NPC	20	1284	134	3.2	3.79949e-06	0.000141913	BBC3;BDKRB2;CAV1;COL18A1;CSE1L;E2F1;E2F3;EGFR;FDXR;GADD45A;HDAC2;JUN;PERP;SMARCA4;STEAP3;TNFRSF10B;TP53;TP73;VCAN;VDR
C5.BP	GO_POSITIVE_REGULATION_OF_ANTIGEN_RECEPTOR_MEDIATED_SIGNALING_PATHWAY	Down in NPC	8	2269	14	7	3.84318e-06	0.000143176	CCR7;KCNN4;LCK;PRKCB;PRKD2;PTPRC;STAP1;TRAT1
C5.CC	GO_CELL_PROJECTION_PART	Up in NPC	70	1284	860	1.8	3.90127e-06	0.000144918	AP2A1;APP;ARF4;BMPR2;CABYR;CAD;CANX;CENPF;CEP89;CLSTN1;CLSTN2;CNTNAP2;CTNND1;CTTN;CXADR;CYTH2;DAG1;DFNB31;DLG3;DOCK7;DYNLL1;FBF1;FERMT1;FSTL3;GIPC1;GLI3;GOT1;GPI;GPR161;GPRIN1;HCN3;ICK;INPP5J;ITGAV;KCNIP3;KCNQ3;KIAA1598;KIF4A;LPHN1;LZTS1;MAPK8IP2;MYO10;MYO6;NCKAP1;NDRG4;NEDD1;NME1;OLFM1;PALLD;PARD3;PDE9A;PODXL;PRKAR1B;PVRL1;RAC1;SHANK3;SLC19A1;SLC39A6;SLC5A6;SPRY4;SSX2IP;STRN4;STX6;TANC1;TBC1D24;…
C2.CP	KEGG_LEUKOCYTE_TRANSENDOTHELIAL_MIGRATION	Down in NPC	24	2269	106	2.8	3.90995e-06	0.000144918	CXCR4;CYBA;ITGA4;ITGAL;ITGB2;ITK;MAPK14;NCF1;PIK3CD;PIK3CG;PIK3R1;PIK3R5;PLCG2;PRKCA;PRKCB;PTK2B;RAC2;RAP1A;RHOH;ROCK1;SIPA1;TXK;VASP;VAV1
C2.CP	PID_BETA_CATENIN_NUC_PATHWAY	Up in NPC	14	1284	71	4.3	3.99429e-06	0.000147291	CCND1;CDH1;CYR61;DVL3;HDAC2;JUN;SMARCA4;SSPO;TCF7L2;TLE1;VCAN;YWHAE;YWHAH;YWHAQ
C5.BP	GO_MULTICELLULAR_ORGANISMAL_MACROMOLECULE_METABOLIC_PROCESS	Up in NPC	14	1284	71	4.3	3.99429e-06	0.000147291	ACACA;COL11A2;COL15A1;COL18A1;COL1A1;COL4A1;COL4A2;COL4A5;COL5A1;COL6A1;COL7A1;COL8A1;MMP14;SERPINH1
C2.CP	PID_FCER1_PATHWAY	Down in NPC	17	2269	60	3.5	4.05842e-06	0.000149276	BTK;CBL;DOK1;FCGR2B;FYN;GRB2;HCLS1;INPP5D;ITK;KLRG1;LAT2;MAP3K1;PIK3R1;PRKCB;S1PR1;VAV1;WIPF1
C5.BP	GO_MULTICELLULAR_ORGANISM_METABOLIC_PROCESS	Up in NPC	15	1284	81	4	4.14593e-06	0.000152109	ACACA;CEL;COL11A2;COL15A1;COL18A1;COL1A1;COL4A1;COL4A2;COL4A5;COL5A1;COL6A1;COL7A1;COL8A1;MMP14;SERPINH1
C5.BP	GO_REGULATION_OF_PROTEIN_INSERTION_INTO_MITOCHONDRIAL_MEMBRANE_INVOLVED_IN_APOPTOTIC_SIGNALING_PATHWAY	Up in NPC	9	1284	29	6.7	4.15742e-06	0.000152145	BBC3;BCL2L11;DYNLL1;E2F1;TP53;TP73;YWHAE;YWHAH;YWHAQ
C2.CP	KEGG_REGULATION_OF_ACTIN_CYTOSKELETON	Up in NPC	25	1284	195	2.8	4.27443e-06	0.000155809	ACTN4;ARHGAP35;ARHGEF12;BCAR1;BDKRB2;CYFIP1;DIAPH3;DOCK1;EGFR;ENAH;FGFR3;FN1;IQGAP3;ITGA1;ITGAE;ITGAV;ITGB4;NCKAP1;PAK4;PDGFA;PIK3CB;PIK3R3;RAC1;VCL;WASF1
C5.CC	GO_MICROTUBULE	Up in NPC	39	1284	384	2.2	4.27904e-06	0.000155809	ASPM;ATAT1;BCL2L11;BIRC5;CAMSAP2;CAMSAP3;CCT6A;CDK1;CENPJ;CKAP2;CKAP5;CLASP1;DYNLL1;GAS2L1;HOOK2;HSPH1;KIAA1598;KIF13A;KIF14;KIF18A;KIF18B;KIF23;KIF4A;LRRC49;NAV1;NEK2;PRC1;PSRC1;RACGAP1;RCC2;SHROOM2;SHROOM3;SPAG5;STMN1;TPX2;TTLL4;TUBA1C;TUBB;TUBG1
C5.MF	GO_COLLAGEN_BINDING	Up in NPC	13	1284	62	4.5	4.29315e-06	0.000155931	ADAM9;ASPN;DDR1;ECM2;FN1;GPR56;ITGA1;NID1;PCOLCE2;PDGFA;SERPINH1;THBS1;USH2A
C5.BP	GO_SEXUAL_REPRODUCTION	Up in NPC	50	1284	547	2	4.35194e-06	0.000157671	ACSBG2;AMH;APP;ASPM;ATAT1;BCL2L11;CABYR;CALR;CDC25C;CDK1;CDK16;CELSR2;CXADR;DIAPH3;DNMT3A;DYNLL1;E2F1;FANCL;FOXC1;FSTL3;FUT10;GNPDA1;HSF2BP;IZUMO1;JAG2;KDM5B;KHDRBS3;KIAA1524;KIT;LGR4;LMNA;MAPK8IP2;MAST2;MCM8;NR6A1;NUP62;PHC2;PICK1;PLA2G3;PLAU;POMZP3;RACGAP1;SIX5;SMAD1;SMARCA4;SPIN1;SRPK1;SSTR2;TRIP13;TRPC6
C5.BP	GO_SENSORY_ORGAN_MORPHOGENESIS	Up in NPC	26	1284	208	2.7	4.43747e-06	0.000160369	CDON;COL5A1;COL8A1;DLL1;DVL3;FJX1;FZD6;GLI3;HDAC2;IRX5;JAG1;LRIG3;LRP6;NF1;PRKCI;PTK7;PVRL1;RAC1;SCRIB;SDK1;SHROOM2;STRA6;TFAP2A;TSKU;VANGL2;VEGFA
C5.BP	GO_POSITIVE_REGULATION_OF_CELLULAR_COMPONENT_ORGANIZATION	Up in NPC	81	1284	1046	1.7	4.63664e-06	0.00016715	ACTN4;ADAM9;AGRN;ARHGAP35;ATAT1;BBC3;BCL2L11;BIRC5;BMPR2;BRCA1;CALR;CAPRIN1;CAV1;CCL11;CCT6A;CDCA5;CLASP1;CLSTN1;CLSTN2;COL1A1;CTTN;CUL7;CYFIP1;DAG1;DLL1;DNMT3B;DYNLL1;E2F1;EEF2K;ESPL1;EZH2;FN1;FNBP1L;GREM1;HDAC2;ITGAV;JUN;KIAA1598;KIT;LMAN1;LPHN1;LRP4;MEGF8;MICALL2;NCKAP1;NDRG4;NEK2;NET1;NME1;OBSL1;OLFM1;PDCD5;PHLDB1;PICK1;PLAGL2;PLK4;PLXNB2;PPIF;PRKCI;PSMC3;PSRC1;PTK7;RAC1;RCC2;ROBO1;SGIP1;SHAN…
C5.BP	GO_CELL_CELL_ADHESION	Down in NPC	75	2269	540	1.7	4.71e-06	0.000169373	AMICA1;AMIGO1;APBB1IP;BCL11B;CADM3;CARD11;CBLN1;CCL21;CCND3;CCR7;CD1C;CD1D;CD226;CD28;CD3D;CD3E;CD40LG;CD6;CD84;CDK5R1;CHD7;CYFIP2;DOCK2;DOCK8;FERMT3;FOXP1;FUT7;FYN;GPA33;HLA-E;ICAM3;IRF4;ITGA4;ITGAL;ITGB2;ITGB7;ITK;LCK;LCP1;LFNG;LY9;NCR3;NLGN3;NLRC3;NT5E;PCDH15;PCDH9;PCDHAC1;PIK3CD;PIK3CG;PLA2G2D;PPP3CA;PREX1;PTPN22;PTPN6;PTPRC;RAB27A;RAC2;RAPGEF1;RHOH;RIPK3;ROCK1;SEMA4D;SLAMF6;STAT5B;STK10;TCF7…
C2.CP	KEGG_ADHERENS_JUNCTION	Up in NPC	14	1284	72	4.2	4.74847e-06	0.000170334	ACTN4;CDH1;CTNND1;EGFR;IGF1R;PARD3;PTPRF;PVRL1;RAC1;SSX2IP;TCF7L2;VCL;WASF1;YES1
C5.BP	GO_SPROUTING_ANGIOGENESIS	Up in NPC	11	1284	45	5.3	4.83453e-06	0.000172993	BMPER;DLL1;E2F7;EFNB2;EPHB4;ESM1;GREM1;NRARP;ROBO1;THBS1;VEGFA
C5.BP	GO_ENDODERMAL_CELL_DIFFERENTIATION	Up in NPC	10	1284	37	5.8	4.90748e-06	0.000175171	COL4A2;COL6A1;COL7A1;COL8A1;FN1;HSBP1;ITGAV;LAMB1;MMP14;SOX2
C5.BP	GO_REGULATION_OF_CELL_GROWTH	Up in NPC	37	1284	358	2.2	5.00994e-06	0.000177686	ADNP2;ARHGEF11;BCAR1;BMPR2;CLSTN1;CRIM1;CTTN;CYR61;DCBLD2;DDR1;EGFR;ESM1;FN1;FOXK1;FOXM1;GAS2L1;GREM1;IGFBP2;KIAA1598;KIF14;KRT17;LTBP4;MEGF8;MMP14;NET1;NOV;OLFM1;PLXNA1;PSRC1;SEMA3F;SEMA4C;SH3BP4;SMARCA4;TGFB2;TMEM97;TP53;VEGFA
C5.BP	GO_MORPHOGENESIS_OF_EMBRYONIC_EPITHELIUM	Up in NPC	19	1284	125	3.3	5.01271e-06	0.000177686	ARHGAP35;DVL3;FZD6;GREM1;JAG2;LAMA5;LRP6;PLXNB2;PTK7;SCRIB;SEMA4C;SHROOM3;SOX4;SPINT1;STIL;STK3;TFAP2A;TMED2;VANGL2
C5.BP	GO_FORMATION_OF_PRIMARY_GERM_LAYER	Up in NPC	17	1284	103	3.6	5.01475e-06	0.000177686	BMPR1A;BMPR2;COL4A2;COL6A1;COL7A1;COL8A1;EYA2;FN1;FOXC1;GPI;HSBP1;ITGAV;ITGB4;LAMB1;MMP14;SMAD1;SOX2
C5.BP	GO_ENDODERM_DEVELOPMENT	Up in NPC	13	1284	63	4.5	5.18127e-06	0.000183139	BMPR1A;COL4A2;COL6A1;COL7A1;COL8A1;FN1;HSBP1;ITGAV;LAMB1;LAMC1;MMP14;PAX9;SOX2
C5.MF	GO_CHROMATIN_BINDING	Up in NPC	39	1284	388	2.2	5.47576e-06	0.000192705	ACTN4;APITD1;ATAD2;BRCA1;CBX2;CDC45;CDCA5;CENPF;CHAF1A;CHAF1B;CTBP2;DNMT3A;DNMT3B;EGFR;EHMT2;EXO1;EZH2;FOSL2;GLI3;HDAC2;JUN;MSH6;NUP62;PCGF2;POLE;POLQ;RXRA;SMARCA4;SOX15;TFAP2A;TOP2A;TP53;TP73;TRIM28;UBE2T;WHSC1;WRN;YAP1;ZIC2
C2.CP	BIOCARTA_G2_PATHWAY	Up in NPC	8	1284	23	7.5	5.49181e-06	0.000192705	BRCA1;CDC25C;CDK1;GADD45A;PRKDC;TP53;YWHAH;YWHAQ
C5.CC	GO_DESMOSOME	Up in NPC	8	1284	23	7.5	5.49181e-06	0.000192705	DSG2;DSP;JUP;KAZN;PERP;PKP1;PKP4;VCL
C5.CC	GO_CYTOPLASMIC_SIDE_OF_MEMBRANE	Down in NPC	31	2269	160	2.4	5.57871e-06	0.000195282	BLK;BTK;CNR2;CSK;CYLD;CYTH1;FES;FGR;FYN;GNA13;GNG2;GNG7;ITK;JAK1;KCNAB2;LCK;LRRK2;PTK2B;PTPN1;PTPN22;PTPN7;RASA2;RASA3;RASAL3;RGS19;RLTPR;TEC;TNK2;TRAF5;TXK;ZAP70
C2.CP	KEGG_PHOSPHATIDYLINOSITOL_SIGNALING_SYSTEM	Down in NPC	19	2269	74	3.1	5.59748e-06	0.000195467	DGKA;DGKD;DGKG;INPP4B;INPP5B;INPP5D;ITPR1;ITPR2;PIK3C2B;PIK3CD;PIK3CG;PIK3R1;PIK3R5;PIP4K2A;PLCB2;PLCD1;PLCG2;PRKCA;PRKCB
C2.CP	REACTOME_ACTIVATION_OF_THE_PRE_REPLICATIVE_COMPLEX	Up in NPC	9	1284	30	6.5	5.69511e-06	0.000197922	CDC45;CDC6;CDT1;MCM3;MCM4;MCM7;MCM8;ORC6;POLE
C2.CP	REACTOME_DNA_STRAND_ELONGATION	Up in NPC	9	1284	30	6.5	5.69511e-06	0.000197922	CDC45;GINS1;GINS4;MCM3;MCM4;MCM7;MCM8;POLD2;RFC5
C5.BP	GO_MUSCLE_CELL_PROLIFERATION	Up in NPC	7	1284	17	8.9	5.85171e-06	0.000202878	FOXC1;NDRG4;NOV;RXRA;SMAD1;TGFB2;TK1
C5.BP	GO_AMEBOIDAL_TYPE_CELL_MIGRATION	Up in NPC	20	1284	138	3.1	6.00617e-06	0.000207736	ANLN;EFNB1;EFNB2;EPHB4;FAT2;FERMT1;GIPC1;GREM1;KIT;KITLG;LAMA5;MEGF8;NOV;PLEKHG5;RAB13;ROBO1;SEMA3F;SEMA4C;TMEM201;VEGFA
C2.CP	PID_SYNDECAN_1_PATHWAY	Up in NPC	11	1284	46	5.2	6.08888e-06	0.000210095	BSG;COL11A2;COL15A1;COL1A1;COL4A1;COL4A5;COL5A1;COL6A1;COL7A1;COL8A1;LAMA5
C5.BP	GO_POSITIVE_REGULATION_OF_LYMPHOCYTE_MEDIATED_IMMUNITY	Down in NPC	18	2269	68	3.2	6.16389e-06	0.000211365	CD226;CD28;FCER2;HLA-E;IL12A;IL12RB1;IL21;IL23R;LTA;NCR3;RASGRP1;SASH3;SH2D1A;SLAMF6;STAT5B;STX7;TNF;VAV1
C2.CP	SIG_PIP3_SIGNALING_IN_B_LYMPHOCYTES	Down in NPC	12	2269	33	4.4	6.16944e-06	0.000211365	BTK;CD19;DAPP1;ITPR1;ITPR2;PIK3R5;PLCG2;PREX1;PTPRC;RPS6KA1;RPS6KA3;VAV1
C2.CP	PID_IL8_CXCR2_PATHWAY	Down in NPC	12	2269	33	4.4	6.16944e-06	0.000211365	CBL;DOCK2;ELMO1;FGR;GNG2;PIK3CG;PIK3R6;PLCB2;PRKCA;PRKCB;RAC2;VASP
C5.BP	GO_POSITIVE_REGULATION_OF_CELL_CYCLE_PHASE_TRANSITION	Up in NPC	13	1284	64	4.4	6.2279e-06	0.000212865	APP;BIRC5;CCND1;CDC45;CDC6;CDCA5;CDK4;ESPL1;FAM83D;MTBP;PBX1;RCC2;UBE2C
C5.BP	GO_NEGATIVE_REGULATION_OF_CELL_CYCLE_G1_S_PHASE_TRANSITION	Up in NPC	16	1284	94	3.7	6.27626e-06	0.000214013	CCND1;CDC25C;CDK1;CENPJ;CTDSPL;E2F1;E2F7;EZH2;GADD45A;PRKDC;SMARCA4;SOX4;SUSD2;TNKS1BP1;TP53;TP73
C2.CP	REACTOME_HEMOSTASIS	Up in NPC	40	1284	405	2.1	6.37227e-06	0.000216777	ACTN4;AK3;APP;ATP1B1;ATP2A2;BCAR1;BSG;CALU;CAV1;COL1A1;CXADR;DOCK1;DOCK4;F11R;FN1;GNA11;GNAI1;GRB7;H3F3AP6;HDAC2;HMG20B;ITGAV;KIF18A;KIF23;KIF4A;PDE9A;PDGFA;PIK3CB;PIK3R3;PLAU;PRKAR1B;RAC1;RACGAP1;TGFB2;THBS1;TP53;TRPC6;VCL;VEGFA;YES1
C2.CP	ST_T_CELL_SIGNAL_TRANSDUCTION	Down in NPC	14	2269	44	3.9	6.43729e-06	0.000218476	CBL;CD28;CD3D;CSK;GRAP2;GRB2;ITK;LCK;PTPRC;RASGRP1;RASGRP2;RASGRP3;VAV1;ZAP70
C2.CP	REACTOME_ADAPTIVE_IMMUNE_SYSTEM	Down in NPC	69	2269	489	1.7	6.4983e-06	0.000220031	AMICA1;AP1S2;ASB2;BLK;BLNK;BTK;BTLA;CARD11;CBL;CD19;CD226;CD28;CD36;CD3D;CD3E;CD40LG;CD79A;CD79B;CD96;CSK;CYBA;EVL;FCGR2B;FYN;GRAP2;GRB2;HCST;HLA-DMB;HLA-DOB;ICAM3;ITGAL;ITGB2;ITGB7;ITK;ITPR2;LCK;LNPEP;MAP3K8;MKRN1;PAG1;PIK3AP1;PIK3CD;PIK3R1;PJA2;PLCG2;PPP2R5A;PPP2R5C;PRKACB;PRKCB;PRKCQ;PTPN6;PTPRC;RAP1A;RASGRP1;RASGRP2;RASGRP3;RICTOR;SELL;SH3KBP1;SIPA1;STIM1;TRAT1;UBR1;VASP;VAV1;WAS;WSB1;ZAP70;Z…
C5.BP	GO_NEGATIVE_REGULATION_OF_CELL_CYCLE_PHASE_TRANSITION	Up in NPC	20	1284	139	3.1	6.71395e-06	0.000226803	CCND1;CDC25C;CDK1;CENPF;CENPJ;CTDSPL;E2F1;E2F7;EZH2;FANCI;GADD45A;MAD2L1;PRKDC;SMARCA4;SOX4;SUSD2;TNKS1BP1;TP53;TP73;TTK
C5.BP	GO_NEGATIVE_REGULATION_OF_DEVELOPMENTAL_PROCESS	Up in NPC	59	1284	697	1.8	6.93836e-06	0.000233441	ACTN4;ADAMTS12;AMH;APP;ASPM;ASPN;BMPR1A;CALR;CAV1;CCND1;CLASP1;COL4A2;COL5A1;DLL1;E2F1;EZH2;FGFR3;FOXC1;FOXM1;FSTL3;GAS2L1;GLI3;GPR161;GPR56;GREM1;HDAC2;INPP5J;ITGAV;JAG1;LMNA;LRP4;NF1;NME1;NOV;NRARP;PBX1;PRKDC;RCC2;ROBO1;SEMA3F;SEMA4C;SOX15;SOX2;STC2;STK3;STRAP;SULF1;TGFB2;THBS1;THBS2;TJP2;TP73;TRPC6;TWIST2;USH2A;WWC2;YAP1;YWHAH;ZFHX3
C5.MF	GO_NUCLEOSIDE_TRIPHOSPHATASE_REGULATOR_ACTIVITY	Down in NPC	50	2269	319	1.9	6.94268e-06	0.000233441	ACAP1;AGAP2;AGAP7;ARAP2;ARHGAP15;ARHGAP17;ARHGAP25;ARHGAP27;ARHGAP30;ARHGAP4;ARHGAP9;ARHGDIB;ARHGEF1;ARHGEF6;DOCK2;FAM13B;GIT2;GMIP;GNB5;GPSM3;HMHA1;INPP5B;LRRK2;MYO9A;NCKAP1L;NPRL2;PLN;PREX1;RABEP1;RABEP2;RASA2;RASA3;RASAL3;RASGRP3;RGS13;RGS14;RGS19;RHOH;RIMS1;RINL;SIPA1;SMAP2;TAGAP;TBC1D1;TBC1D10C;TBC1D22A;TBC1D9;TNK2;USP6NL;WAS
C5.BP	GO_POSITIVE_REGULATION_OF_TRANSFERASE_ACTIVITY	Up in NPC	51	1284	572	1.9	7.03868e-06	0.000236122	ADAM9;ANAPC7;CAMKK1;CCND1;CDC6;CDK1;CHTF18;CYR61;DSCC1;DVL3;ECT2;EGFR;EZH2;FGFR3;FLT1;FZD8;GADD45A;GREM1;HSPH1;IQGAP3;ITGA1;KIF14;KIT;KITLG;MAD2L1;MAPK8IP2;NEK2;PARM1;PDGFA;PIK3CB;PRKAR1B;PSMB5;PSMC3;PSMD14;PSMD2;PSRC1;PTPLAD1;RAC1;RFC5;STK3;TGFB2;THBS1;TNFRSF10B;TOM1L1;TP73;TPX2;TRAF4;TRAF7;UBE2C;VANGL2;VEGFA
C5.BP	GO_POSITIVE_REGULATION_OF_HYDROLASE_ACTIVITY	Down in NPC	106	2269	845	1.5	7.08043e-06	0.000236661	ACAP1;AGAP2;AGAP7;AIM2;AKAP13;ARAP2;ARHGAP15;ARHGAP17;ARHGAP25;ARHGAP27;ARHGAP30;ARHGAP4;ARHGAP9;ARHGDIB;ARHGEF1;ARHGEF18;ARHGEF6;CARD8;CCL21;CCR7;CR1;CYFIP2;CYTH1;CYTH4;DENND1C;DENND2D;DENND5B;DOCK10;DOCK11;DOCK2;DOCK3;DOCK8;ELMO1;ESR1;FAM13B;FGD2;FGD3;FGF7;FGF9;FNBP1;FYN;GFRA1;GFRA2;GIT2;GMIP;GNA13;GNB5;GPR65;GRB2;GRIN2B;HERC1;HMHA1;INPP5B;ITK;ITSN2;JAK1;LCK;LRRK2;MAP3K5;MEF2C;MYO9A;NCKAP1L;NLR…
C5.CC	GO_T_CELL_RECEPTOR_COMPLEX	Down in NPC	9	2269	19	5.8	7.08742e-06	0.000236661	APBB1IP;CARD11;CD3D;CD3E;CD6;PTPN6;SKAP1;TRAT1;ZAP70
C5.MF	GO_ATPASE_ACTIVITY	Up in NPC	40	1284	407	2.1	7.16836e-06	0.000238814	ABCB9;ATAD2;ATP1B1;ATP2A2;ATP2C1;ATP5B;BRIP1;CHD3;CHTF18;DDX11;DDX12P;DHX33;DHX34;DSCC1;HSPA1B;HSPD1;KIF13A;KIF14;KIF18A;KIF18B;KIF23;KIF4A;MCM4;MCM7;MSH6;MYO10;MYO19;MYO3A;OLA1;PICK1;POLQ;PSMC3;RAD54B;RALBP1;RECQL4;RFC5;SMARCA4;TOP2A;WRN;XRCC2
C5.CC	GO_CONDENSED_CHROMOSOME_CENTROMERIC_REGION	Up in NPC	16	1284	95	3.6	7.22587e-06	0.000240177	APITD1;BIRC5;CENPF;CENPH;CENPN;CENPO;CENPW;CLASP1;HJURP;MAD2L1;MLF1IP;NEK2;SPAG5;SPC24;SPC25;SUV420H2
C5.BP	GO_EYE_MORPHOGENESIS	Up in NPC	18	1284	117	3.3	7.42229e-06	0.000246142	CDON;COL5A1;COL8A1;DLL1;FJX1;GLI3;IRX5;JAG1;LRP6;NF1;PRKCI;PVRL1;SDK1;SHROOM2;STRA6;TFAP2A;TSKU;VEGFA
C5.BP	GO_ADHERENS_JUNCTION_ORGANIZATION	Up in NPC	13	1284	65	4.3	7.45679e-06	0.000246159	CDH1;CDH24;CTNND1;CTTN;DSP;JUP;LAMA5;PTPRK;PVR;PVRL1;RCC2;TRIP6;VCL
C5.CC	GO_HETEROCHROMATIN	Up in NPC	13	1284	65	4.3	7.45679e-06	0.000246159	BEND3;CBX2;CBX8;DNMT3A;EME1;ESCO2;FOXC1;PCGF2;PHC2;SMARCAD1;SUV420H2;TNKS1BP1;TRIM28
C5.BP	GO_REGULATION_OF_TRANSFERASE_ACTIVITY	Up in NPC	70	1284	877	1.7	7.57709e-06	0.000249562	ADAM9;AKT1S1;ANAPC7;APP;ASPN;CAMKK1;CAMKK2;CAV1;CCND1;CDC25C;CDC6;CDK1;CDK4;CHTF18;CYR61;DSCC1;DUSP14;DVL3;ECT2;EGFR;ERRFI1;EZH2;FGFR3;FLT1;FZD8;GADD45A;GREM1;HSPH1;IGF1R;IQGAP3;ITGA1;KIF14;KIT;KITLG;LRP6;MAD2L1;MAPK8IP2;NEK2;NF1;NUP62;PARM1;PDGFA;PIK3CB;PIK3R3;PKMYT1;PRKAR1B;PSMB5;PSMC3;PSMD14;PSMD2;PSRC1;PTPLAD1;RAC1;RFC5;RGS4;RTN4RL1;STK3;TFAP4;TGFB2;THBS1;TNFRSF10B;TOM1L1;TP53;TP73;TPX2;TRAF4…
C5.BP	GO_PLACENTA_DEVELOPMENT	Up in NPC	19	1284	129	3.2	8.02084e-06	0.000263578	BMPR2;BSG;CCNF;CUL7;CYR61;E2F7;EGFR;GJB3;GJB5;HS6ST1;PLK4;RXRA;SPINT1;STC1;STC2;STK3;TMED2;TRIM28;VDR
C5.MF	GO_PROTEIN_SERINE_THREONINE_KINASE_ACTIVITY	Up in NPC	41	1284	424	2.1	8.20552e-06	0.000269037	BMPR1A;BMPR2;CAMKK1;CAMKK2;CCNB2;CDC42BPA;CDK1;CDK16;CDK18;CDK4;CIT;CSNK1E;DMPK;DYRK1B;EEF2K;EGFR;GSG2;ICK;KSR2;LTBP4;MARK1;MAST2;MELK;MYO3A;NEK2;NUAK1;PAK4;PBK;PHKA1;PIM3;PKMYT1;PLK4;PRKCI;PRKDC;RIPK4;SIK1;SRPK1;STK3;TGFB2;TTK;WNK2
C2.CP	PID_ECADHERIN_NASCENT_AJ_PATHWAY	Up in NPC	10	1284	39	5.5	8.2301e-06	0.000269234	CCND1;CDH1;CTNND1;CTTN;ENAH;ITGAE;JUP;NCKAP1;NME1;RAC1
C5.CC	GO_PLASMA_MEMBRANE_REGION	Up in NPC	67	1284	831	1.7	8.55196e-06	0.000279133	ANO1;AP2A1;ARF4;ATP1B1;BMPR1A;BMPR2;CAV1;CDH1;CLDN1;CLSTN1;CLSTN2;CNTNAP2;CXADR;DAG1;DDR1;DLG3;DLL1;DSG2;DSP;EGFR;FERMT1;FN1;FZD6;GPI;GPR161;HOMER3;IGFBP2;ITGAV;JAG1;JUP;KIF18A;LDLR;LPHN1;LRFN3;LRP4;LRP6;LZTS1;MAL2;MYO10;MYO6;NCKAP1;NCS1;NDRG4;NHS;NME1;PDE9A;PICK1;PLD1;PLVAP;PODXL;PRKCI;PVRL1;RAC1;SCRIB;SEMA4C;SHANK3;SHROOM2;SHROOM3;SLC19A1;SLC39A6;SLC5A6;SPRY4;STC1;TANC1;TWF1;USH2A;VANGL2
C5.CC	GO_EXTRACELLULAR_SPACE	Up in NPC	82	1284	1081	1.6	8.72503e-06	0.000284142	ACTN4;ADAM9;ADAMTS13;AMH;APLN;APP;ATRN;ATXN10;BMP1;BMPER;BMPR2;CALR;CCL11;CEL;COL15A1;COL18A1;COL1A1;COL7A1;CXADR;CXCL3;DAG1;DDR1;DKK3;DLG3;ECM2;EGFL6;EGFR;FJX1;FLT1;FN1;FSTL3;GOLM1;GPC1;GPC4;GPI;GREM1;HDGF;HDLBP;HSPA1B;HSPD1;HSPG2;IGFBP2;KIT;KITLG;LAMA5;LAMB1;LAMC1;LAMC2;LDLR;LRIG3;LTBP2;LTBP4;MCAM;OLFM1;PATE4;PCSK6;PDGFA;PLA2G3;PLAU;PLEKHH3;PODXL;PRDX6;PVR;SCUBE1;SEMA3F;SEMA4C;SERPINH1;SIL1;SMA…
C5.BP	GO_NEGATIVE_REGULATION_OF_PHOSPHORUS_METABOLIC_PROCESS	Up in NPC	46	1284	500	2	8.79403e-06	0.000285747	AKT1S1;ASPN;BDKRB2;CAMSAP3;CAV1;CTDSPL;DAG1;DLG3;DUSP14;DYNLL1;ERRFI1;FOXM1;GADD45A;GRB10;GREM1;HSPH1;IGF1R;IMPACT;INPP5J;JUN;LRP6;MARVELD3;MECOM;NF1;NUP62;PARD3;PBK;PDGFA;PKMYT1;PPIF;PPP1R26;PRKAR1B;PRKDC;PRNP;PRR5L;RGS4;RTN4RL1;SH2D4A;SPRY4;STRAP;TFAP4;TGFB2;TP73;UBE2C;WNK2;YWHAE
C5.MF	GO_EXTRACELLULAR_MATRIX_STRUCTURAL_CONSTITUENT	Up in NPC	13	1284	66	4.2	8.89458e-06	0.000288368	COL11A2;COL15A1;COL1A1;COL27A1;COL4A1;COL4A2;COL4A5;COL5A1;IMPG1;LAMB1;LAMC1;TUFT1;VCAN
C2.CP	BIOCARTA_MCM_PATHWAY	Up in NPC	7	1284	18	8.4	9.19159e-06	0.000297331	CDC6;CDT1;KITLG;MCM3;MCM4;MCM7;ORC6
C5.BP	GO_POSITIVE_REGULATION_OF_PHOSPHORUS_METABOLIC_PROCESS	Up in NPC	71	1284	899	1.7	9.33448e-06	0.000301281	ADAM9;APLN;ARHGAP8;BMP1;BMPER;BMPR1A;BMPR2;CAMKK1;CAV1;CCL11;CCND1;CDC6;CDCA2;CDK1;CDK2AP1;CDON;CYR61;DOCK7;DVL3;ECT2;EGFR;EZH2;FGFR3;FLT1;FZD8;GADD45A;GPR116;GPR161;GRB10;GREM1;HDAC2;HSPH1;IQGAP3;ITGA1;ITSN1;JUN;KIF14;KIT;KITLG;LRP4;LTBR;MAPK8IP2;NDRG4;NF1;PAWR;PDGFA;PIK3CB;PRKAR1B;PRR5L;PSRC1;PTPLAD1;RAC1;SEMA4C;SOX2;ST5;STAP2;STK3;TGFB2;THBS1;TNFRSF10B;TOM1L1;TP53;TP73;TPX2;TRAF4;TRAF7;TRPC6;T…
C2.CP	REACTOME_CELL_CELL_JUNCTION_ORGANIZATION	Up in NPC	11	1284	48	4.9	9.47063e-06	0.000304996	CDH1;CDH24;CLDN1;CTNND1;F11R;JUP;PARD3;PARD6G;PRKCI;PVR;PVRL1
C5.BP	GO_PATTERN_SPECIFICATION_PROCESS	Up in NPC	35	1284	340	2.2	9.74002e-06	0.000312976	BMPR1A;BMPR2;CDON;CELSR2;COL4A1;DLL1;EFNB1;FOXC1;GALNT11;GLI3;GPR56;GREM1;LRP4;LRP6;MEGF8;MICAL2;NDRG4;NRARP;PALB2;PBX1;PCGF2;PCSK6;POFUT1;PRKDC;SEMA3F;SHROOM3;SMAD1;SSBP3;STC1;STIL;TMED2;VANGL2;VEGFA;WNT8B;XRCC2
C5.MF	GO_ENZYME_REGULATOR_ACTIVITY	Up in NPC	68	1284	851	1.7	9.84115e-06	0.000315526	AGAP1;AGAP3;ANXA4;APP;ARHGAP23;ARHGAP35;ARHGAP8;ARHGEF11;ARHGEF12;ASPN;ATP1B1;BIRC5;CALU;CAV1;CBX8;CCND1;CDK4;COL7A1;CRIM1;DMPK;DOCK1;DOCK4;ECT2;EGFR;ERRFI1;FN1;GPSM2;GREM1;GRTP1;GTF3C4;HSPH1;IQGAP3;ITSN1;JUN;LRP6;MAPK8IP2;MGST2;MMP14;NF1;NGFRAP1;OCRL;PCOLCE2;PDCD5;PIK3R3;PPME1;PPP1R26;PRKAR1B;PSMD14;PSMD2;PTPLAD1;RACGAP1;RALBP1;RGS12;RGS4;RIN1;RIN2;RTN4RL1;SERPINH1;SH3BP4;SPINT1;SPINT2;SRGAP1;SR…
C5.BP	GO_REGULATION_OF_CELL_MORPHOGENESIS	Up in NPC	47	1284	518	2	1.01357e-05	0.000324253	ACTN4;ARHGAP35;BMPR2;CALR;CAPRIN1;CCL11;CLASP1;COL1A1;CSNK1E;CTTN;CUL7;CYFIP1;DAG1;EEF2K;EZH2;FMNL2;FN1;GREM1;HDAC2;KIAA1598;KIT;LRP4;LZTS1;MEGF8;MYO10;NET1;OBSL1;OLFM1;PHLDB1;PLXNA1;PLXNB2;RAC1;RCC2;ROBO1;SDC2;SEMA3F;SEMA4C;SHANK3;SHROOM3;STRAP;TBC1D16;TBC1D24;TCF7L2;TGFB2;TRPC6;VEGFA;YWHAH
C5.CC	GO_NUCLEAR_HETEROCHROMATIN	Up in NPC	9	1284	32	6.1	1.02669e-05	0.000327728	BEND3;DNMT3A;EME1;ESCO2;FOXC1;PCGF2;SUV420H2;TNKS1BP1;TRIM28
C5.MF	GO_KINASE_BINDING	Up in NPC	51	1284	580	1.9	1.03152e-05	0.000328545	ADAM9;AP2A1;BCAR1;CAV1;CCND1;CDC25C;CDC6;CENPJ;CTNND1;DLG3;DOCK4;DSP;E2F1;ERRFI1;FAM83B;FAM83D;FAM83H;FOXM1;GRB7;ITGAV;JUP;KIF14;LRP4;MAPK8IP2;MARVELD3;NCS1;NME1;PAWR;PICK1;PPME1;PRC1;PRKAR1B;PRKCSH;PTPRK;RAB13;RAC1;RACGAP1;RCC2;RHEB;SIK1;SMAD1;TCF7L2;TOM1L1;TOP2A;TP53;TP73;TPX2;TRAF4;TRAP1;TRIP6;WWC2
C5.CC	GO_CHROMOSOMAL_REGION	Up in NPC	33	1284	313	2.3	1.05458e-05	0.000335153	APITD1;BIRC5;CDCA5;CDK1;CENPF;CENPH;CENPI;CENPN;CENPO;CENPW;CLASP1;DNMT3A;DSCC1;DYNLL1;ESCO2;HJURP;KIF18A;MAD2L1;MCM3;MCM4;MCM7;MKI67;MLF1IP;MTBP;NEK2;PRKDC;RCC2;SPAG5;SPC24;SPC25;SUV420H2;TNKS1BP1;WRN
C2.CP	PID_THROMBIN_PAR1_PATHWAY	Down in NPC	13	2269	40	4	1.058e-05	0.000335503	ADRBK2;AKAP13;ARHGEF1;GNA13;GNG2;PIK3R1;PKN1;PLCB2;PRKCA;PRKCB;ROCK1;SNX2;VASP
C5.MF	GO_SH3_DOMAIN_BINDING	Down in NPC	24	2269	112	2.6	1.06769e-05	0.000337836	ARHGAP17;ARHGAP27;CBL;CD3E;CYBA;DOCK3;DTX1;ELMO1;EPS15;EVL;FUT8;GRB2;HCLS1;INPP5D;KHDRBS2;NCF1;PTPN22;PTPN6;RAPGEF1;RIMS1;SH3KBP1;SKAP1;VASP;WAS
C5.BP	GO_SMALL_MOLECULE_METABOLIC_PROCESS	Up in NPC	111	1284	1591	1.5	1.08198e-05	0.000341612	AACS;ACACA;ACSBG2;ADI1;AFMID;AHCY;AIMP2;AK3;ALDH18A1;ALDH1B1;APP;ATP1B1;ATP5B;B4GALT2;BCAT2;BRCA1;BSG;CAD;CBS;CEL;CPS1;CPT1C;CS;CTNS;DCAKD;DCTD;DECR2;DGAT2;DLG3;DNMT3A;DNMT3B;DTYMK;EARS2;EHHADH;ERLIN1;FDXR;FUT1;FUT10;GAPDH;GCAT;GLCE;GMPS;GNPDA1;GOT1;GOT2;GPC1;GPI;GSS;HADH;HDLBP;HS6ST1;HSPA1B;ICMT;IDH1;INPP5J;ITPKC;KEAP1;LDLR;LPIN3;MAT2A;MCAT;MGST2;MPP3;MPST;NANP;NDST1;NIT2;NME1;NT5M;NUDT15;NUDT19…
C5.CC	GO_CENTRIOLE	Up in NPC	16	1284	98	3.5	1.08911e-05	0.000343118	BIRC5;CCNF;CENPJ;CEP135;CEP55;CEP76;CEP89;FBF1;HSPA1B;NEDD1;PLA2G3;PLK4;STIL;TOP2A;TUBG1;WDR62
C5.BP	GO_PLATELET_ACTIVATION	Down in NPC	26	2269	127	2.5	1.11453e-05	0.000348989	ADRA2A;ADRA2C;CD40LG;DGKA;DGKD;DGKG;FERMT3;FYN;GNA13;GNG2;ITPR1;ITPR2;LCK;PIK3CG;PIK3R1;PIK3R5;PIK3R6;PLCG2;PRKCA;PRKCB;PRKCE;PRKCQ;PTPN6;RAC2;TSPAN32;VAV1
C5.BP	GO_POSITIVE_REGULATION_OF_CYTOKINESIS	Up in NPC	8	1284	25	6.9	1.11497e-05	0.000348989	CDC6;CIT;ECT2;GIPC1;KIF14;KIF23;PKP4;RACGAP1
C5.CC	GO_SPINDLE_MIDZONE	Up in NPC	8	1284	25	6.9	1.11497e-05	0.000348989	APP;CDC6;CTTN;KIF14;KIF18A;PKP4;RACGAP1;RCC2
C2.CP	PID_FAK_PATHWAY	Up in NPC	12	1284	58	4.5	1.15536e-05	0.000360852	ARHGAP35;ARHGEF11;BCAR1;CCND1;DOCK1;GRB7;ITGAV;JUN;MMP14;RAC1;VCL;YES1
C5.CC	GO_EXTERNAL_SIDE_OF_PLASMA_MEMBRANE	Down in NPC	37	2269	214	2.1	1.16481e-05	0.000363021	ANTXR2;CCR4;CCR7;CD19;CD226;CD27;CD28;CD36;CD3E;CD40LG;CD5;CD69;CD79A;CD79B;CUBN;CXCR5;EMR1;FCER2;FCN1;FCRL6;FLT3LG;FOLR2;IGHG2;IL12RB1;MS4A1;PTPRC;S1PR1;SELL;SEMA7A;SERPINA5;SLAMF1;STAB2;TFR2;TGFBR2;TNF;TNFRSF13B;TNFRSF13C
C5.BP	GO_SINGLE_ORGANISM_BIOSYNTHETIC_PROCESS	Up in NPC	90	1284	1227	1.6	1.18697e-05	0.000369134	AACS;ACACA;ADI1;AFMID;AGPAT3;AGRN;AHCY;AK3;ALDH18A1;ARF3;ATP5B;B4GALT2;BCAT2;BRCA1;CAD;CBS;CDC45;COL1A1;COL5A1;CPS1;CRLS1;CTNS;DCAKD;DCTD;DECR2;DGAT2;DTL;DTYMK;EARS2;FDXR;FGFR3;GAPDH;GINS1;GLCE;GMPS;GOT1;GOT2;GPC1;GPC4;GPI;GSTA4;HS6ST1;HSPG2;INPP5J;LPIN3;MAT2A;MCAT;MGST2;MRPL12;MRPL4;MRPL42;MRPS35;NANP;NDST1;NFE2L1;NME1;OCRL;PAICS;PBX1;PDXK;PIGQ;PIK3CB;PIK3R3;PLD1;PLOD1;POLD2;PSAT1;PSPH;PTPLAD1;R…
C5.BP	GO_POSITIVE_REGULATION_OF_CELL_DIFFERENTIATION	Up in NPC	60	1284	726	1.8	1.20393e-05	0.000373604	ARHGAP35;ASPM;BMPR1A;BMPR2;CALR;CAPRIN1;CD276;CDON;COL1A1;CUL7;CYR61;DNMT3B;ECT2;EEF2K;EFNB2;EIF4G1;EZH2;FN1;FOXC1;GLI3;GPC1;GREM1;HDAC2;HMG20B;IMPACT;JAG1;JUN;KIAA1598;KIT;KITLG;LMNA;MEGF8;MMP14;MORF4L2;NDRG4;NET1;NME1;OBSL1;OLFM1;PLXNB2;PRKCI;PTK7;RAC1;RHEB;ROBO1;SHANK3;SMAD1;SOX2;SPINT1;STK3;TCF7L2;TGFB2;TP73;TRPC6;VDR;VEGFA;XRCC2;YAP1;ZFHX3;ZNF488
C5.BP	GO_DNA_BIOSYNTHETIC_PROCESS	Up in NPC	17	1284	110	3.3	1.241e-05	0.000384285	BRCA1;BRIP1;CENPF;DTL;EXO1;PALB2;POLD2;POLE;POLQ;RAD51AP1;RBBP8;RFC5;TK1;TNKS1BP1;TYMS;WRN;XRCC2
C2.CP	REACTOME_CELL_JUNCTION_ORGANIZATION	Up in NPC	13	1284	68	4.1	1.25193e-05	0.000386843	CDH1;CDH24;CLDN1;CTNND1;F11R;ITGB4;JUP;LAMC2;PARD3;PARD6G;PRKCI;PVR;PVRL1
C5.BP	GO_STRIATED_MUSCLE_CELL_PROLIFERATION	Up in NPC	6	1284	13	10	1.27237e-05	0.000392322	FOXC1;NDRG4;RXRA;SMAD1;TGFB2;TK1
C5.BP	GO_SINGLE_ORGANISM_CELL_ADHESION	Up in NPC	40	1284	418	2.1	1.3443e-05	0.000413622	ADAM9;CAMSAP3;CD276;CDH1;CDH24;CEL;CSRP1;CTNND1;CXADR;CYR61;DSG2;DSP;EGFR;FAT1;FN1;FZD8;GLI3;HSPD1;ICAM5;ITGAV;JAG2;JUP;KIF14;KIT;LAMA5;LAMB1;LAMC1;LRP6;MICALL2;NOV;PERP;PIK3CB;PKP1;PKP4;PRKDC;PVRL1;RAC1;SCRIB;SOX4;VCL
C5.BP	GO_GAMETE_GENERATION	Up in NPC	42	1284	448	2	1.35905e-05	0.000417275	ACSBG2;AMH;ASPM;ATAT1;BCL2L11;CABYR;CALR;CDC25C;CDK16;CELSR2;CXADR;DIAPH3;DNMT3A;DYNLL1;E2F1;FANCL;FOXC1;FSTL3;HSF2BP;JAG2;KHDRBS3;KIAA1524;KIT;LGR4;LMNA;MAST2;MCM8;NR6A1;NUP62;PHC2;PICK1;PLA2G3;PLAU;POMZP3;RACGAP1;SIX5;SMAD1;SMARCA4;SPIN1;SRPK1;SSTR2;TRIP13
C5.BP	GO_RECOMBINATIONAL_REPAIR	Up in NPC	13	1284	69	4.1	1.47762e-05	0.00045272	BRCA1;CDC45;GINS4;MCM8;PALB2;POLQ;PSMD14;RAD51AP1;RAD54B;RAD54L;RBBP8;TONSL;XRCC2
C5.BP	GO_RESPONSE_TO_OXIDATIVE_STRESS	Up in NPC	34	1284	333	2.2	1.54129e-05	0.000470421	ADAM9;ADNP2;APP;ATP2A2;ATRN;CBX8;CDK1;COL1A1;ECT2;EZH2;FN1;GPX8;GSS;HDAC2;HSPA1B;IDH1;IMPACT;JUN;MELK;MMP14;NET1;NFE2L1;PCGF2;PPIF;PRDX6;PRNP;PRODH;PSMB5;PTPRK;STC2;TMEM161A;TP53;TRPC6;WRN
C5.BP	GO_REGULATION_OF_CELL_SUBSTRATE_ADHESION	Up in NPC	21	1284	159	2.8	1.54386e-05	0.000470421	ACTN4;CALR;CLASP1;COL1A1;COL8A1;CYR61;DDR1;ECM2;EGFL6;FN1;GREM1;MMP14;NET1;NF1;NID1;PIK3CB;PLAU;RAC1;RCC2;THBS1;VEGFA
C5.BP	GO_STRAND_DISPLACEMENT	Up in NPC	8	1284	26	6.6	1.54513e-05	0.000470421	BRCA1;BRIP1;EXO1;PALB2;RAD51AP1;RBBP8;WRN;XRCC2
C5.BP	GO_PEPTIDYL_TYROSINE_MODIFICATION	Down in NPC	32	2269	176	2.2	1.56301e-05	0.000474868	ABI1;ABI3;BLK;BTK;CLK1;CNTRL;CSK;DYRK2;FES;FGF7;FGF9;FGR;FLT3;FYN;IL12RB1;IL21;ITK;JAK1;LCK;LTK;MUSK;NTRK3;PTK2B;PTPN6;STAT5A;STAT5B;TEC;TESK1;TNK2;TTN;TXK;ZAP70
C5.BP	GO_ESTABLISHMENT_OF_LOCALIZATION_IN_CELL	Up in NPC	109	1284	1570	1.5	1.6048e-05	0.000486543	ACACA;ACTN4;ANKRD50;AP2A1;APP;ARF3;ARF4;ATL2;ATP1B1;ATP2A2;ATP2C1;ATP5B;BBC3;BCL2L11;BIRC5;BSG;CACNA2D1;CALR;CANX;CDCA5;CENPF;CEP55;CLASP1;COL7A1;CSE1L;CTTN;DAG1;DYNLL1;E2F1;ESPL1;EYA2;FAM83D;FNBP1L;FUT10;GIPC1;GOLGB1;GPSM2;GRTP1;HOMER3;HOOK2;ICK;ICMT;ITSN1;JUN;KCNIP3;KDELR1;KDELR2;KIF13A;KIF14;KIF18A;KIF23;KIF4A;KIT;LMAN1;LMNA;LPHN1;LRP6;LTBP2;MICALL2;MTCH2;MYO10;MYO6;NDFIP2;NF1;NUP62;NUP62CL;PA…
C2.CP	KEGG_BLADDER_CANCER	Up in NPC	10	1284	42	5.1	1.67804e-05	0.000505576	CCND1;CDH1;CDK4;E2F1;E2F3;EGFR;FGFR3;THBS1;TP53;VEGFA
C5.BP	GO_PYRIMIDINE_NUCLEOTIDE_METABOLIC_PROCESS	Up in NPC	10	1284	42	5.1	1.67804e-05	0.000505576	AK3;CAD;DCTD;DTYMK;NME1;NT5M;SMUG1;TYMS;UCK2;UMPS
C5.BP	GO_REGULATION_OF_MITOCHONDRIAL_OUTER_MEMBRANE_PERMEABILIZATION_INVOLVED_IN_APOPTOTIC_SIGNALING_PATHWAY	Up in NPC	10	1284	42	5.1	1.67804e-05	0.000505576	BBC3;BCL2L11;DYNLL1;E2F1;TP53;TP73;YWHAE;YWHAH;YWHAQ;ZNF205
C5.BP	GO_HEART_MORPHOGENESIS	Up in NPC	23	1284	185	2.7	1.69139e-05	0.00050854	BMPR1A;COL5A1;CYR61;DLL1;DSP;DVL3;EPHB4;FOXC1;JAG1;JUN;MEGF8;MICAL2;NDRG4;OLFM1;RXRA;SOX4;STIL;TGFB2;TMED2;VANGL2;VEGFA;WHSC1;YAP1
C5.BP	GO_DNA_GEOMETRIC_CHANGE	Up in NPC	14	1284	80	3.8	1.696e-05	0.00050887	BRIP1;CDC45;CHD3;DDX11;DDX12P;GINS1;GINS4;MCM3;MCM4;MCM7;RAD54B;RECQL4;TOP2A;WRN
C2.CP	KEGG_PANCREATIC_CANCER	Up in NPC	13	1284	70	4	1.73825e-05	0.000520469	CCND1;CDK4;E2F1;E2F3;EGFR;PIK3CB;PIK3R3;PLD1;RAC1;RALBP1;TGFB2;TP53;VEGFA
C5.MF	GO_ACTIN_BINDING	Up in NPC	36	1284	364	2.1	1.76208e-05	0.000526488	ABLIM2;ACTN4;AFAP1;ANLN;CYFIP1;DAG1;DIAPH3;EGFR;ENAH;FMNL2;GIPC1;IMPACT;KIAA1598;KIF18A;MICAL2;MICALL2;MTSS1L;MYO10;MYO19;MYO3A;MYO6;PALLD;PAWR;PICK1;SHANK3;SHROOM2;SHROOM3;SPIRE1;TLN2;TMEM201;TRPC6;TWF1;VCL;WASF1;XIRP1;YWHAH
C5.BP	GO_REGULATION_OF_PROTEIN_AUTOPHOSPHORYLATION	Up in NPC	9	1284	34	5.7	1.76562e-05	0.000526488	CAV1;EEF2K;ERRFI1;GREM1;IMPACT;JUN;PDGFA;TOM1L1;VEGFA
C5.BP	GO_NEGATIVE_REGULATION_OF_CELL_DEATH	Up in NPC	62	1284	768	1.7	1.77088e-05	0.000526973	ADNP2;ANXA4;ARF4;BDKRB2;BIRC5;BRCA1;CAV1;CDK1;CTTN;CYR61;DLL1;EEF2K;EGFR;FN1;FOXC1;GLI3;GPI;GREM1;HDAC2;HSPA1B;HSPD1;HSPH1;IGF1R;IMPACT;ITGAV;ITSN1;JUN;KIF14;KIT;KITLG;LMNA;LRP6;MAD2L1;MDK;MECOM;NGFRAP1;NOV;NUP62;PALB2;PCGF2;PIM3;PPIF;PRKCI;PRKDC;PRNP;SOX4;STIL;TCF7L2;TFAP2A;THBS1;TLE1;TMEM161A;TNFRSF10B;TP53;TP73;TRAP1;TWIST2;UNC5B;VEGFA;XRCC2;YAP1;YWHAE
C5.BP	GO_TRANSMEMBRANE_RECEPTOR_PROTEIN_TYROSINE_KINASE_SIGNALING_PATHWAY	Up in NPC	43	1284	469	2	1.85358e-05	0.000550451	AKT1S1;ANKS1A;AP2A1;ARF4;BCAR1;BDKRB2;BMPR2;CNKSR1;CRIM1;CYFIP1;DDR1;DOCK1;EFNB1;EFNB2;EGFR;EIF4EBP1;EPHB4;FAM83B;FGFR3;FLT1;FOXC1;FRK;GRB10;GRB7;GREM1;IGF1R;ITGAV;ITSN1;KIT;MPZL1;NCKAP1;NDST1;PDGFA;PIK3CB;PIK3R3;POLR2H;PTPRG;RAC1;RBFOX2;SDC2;SULF1;VEGFA;YES1
C5.BP	GO_REGULATION_OF_PHOSPHATIDYLINOSITOL_3_KINASE_SIGNALING	Down in NPC	25	2269	123	2.5	1.85755e-05	0.000550504	CBL;CD19;CD28;FGF7;FGF9;FGR;FLT3;FYN;GRB2;HCLS1;HCST;LCK;PIK3AP1;PIK3CD;PIK3IP1;PIK3R1;PIP4K2A;PPP1R16B;PPP2R5C;PTPN6;RASGRP1;SEMA4D;TRAT1;VAV1;WNT16
C5.BP	GO_ALPHA_AMINO_ACID_METABOLIC_PROCESS	Up in NPC	25	1284	212	2.5	1.86198e-05	0.00055069	ADI1;AFMID;AHCY;ALDH18A1;CAD;CBS;CPS1;DNMT3A;DNMT3B;GCAT;GMPS;GOT1;GOT2;ICMT;MPST;NIT2;PLOD1;PRODH;PSAT1;PSPH;QDPR;SDS;SLC19A1;SLC25A21;TYMS
C5.BP	GO_TELENCEPHALON_DEVELOPMENT	Up in NPC	24	1284	199	2.6	1.86862e-05	0.000551527	ASPM;ATAT1;BTBD3;CDON;CNTNAP2;EGFR;EZH2;FUT10;GLI3;GPR56;KIF14;LAMB1;LRP6;MDK;NF1;NME1;PTPRS;RAC1;ROBO1;SHANK3;SRD5A1;TSKU;WDR62;YWHAE
C5.BP	GO_REGULATION_OF_EPITHELIAL_CELL_PROLIFERATION	Up in NPC	29	1284	266	2.4	1.89283e-05	0.000557537	BMPR1A;BMPR2;CAV1;CCL11;CCND1;EFNB2;EGFR;ERRFI1;HRSP12;IQGAP3;JUN;KDM5B;LAMB1;LAMC1;MARVELD3;NF1;NME1;NRARP;PLAU;PTPRK;ROBO1;SOX2;STRAP;SULF1;TGFB2;THBS1;VDR;VEGFA;YAP1
C5.BP	GO_MACROMOLECULAR_COMPLEX_ASSEMBLY	Up in NPC	92	1284	1277	1.6	1.89769e-05	0.000557836	ACACA;ALDH18A1;ANLN;APITD1;ASPM;ATL2;ATXN10;BIRC5;CALR;CAV1;CDC45;CDK1;CENPF;CENPH;CENPI;CENPJ;CENPN;CENPO;CENPW;CHAF1A;CHAF1B;CLASP1;CLDN1;COL1A1;COL6A1;COL7A1;CTTN;ECT2;FANCC;FN1;GMNN;GRB7;GREM1;HDGFRP3;HEATR2;HJURP;HR;HSPD1;IGF1R;JUP;KCTD1;KCTD3;KEAP1;KIF13A;KIF23;KIF4A;LAMC1;LMAN1;LRP4;MAGI1;MAPK8IP2;MICALL2;MLF1IP;NACC1;NEK2;NUP62;PARD3;PLAGL2;POLQ;PRNP;RAC1;RACGAP1;RXRA;SCUBE1;SEC24D;SMAD1;…
C5.MF	GO_MOLECULAR_FUNCTION_REGULATOR	Down in NPC	139	2269	1200	1.4	1.9218e-05	0.00056378	ABI1;ACAP1;AGAP2;AGAP7;AKAP13;AMIGO1;ARAP2;ARHGAP15;ARHGAP17;ARHGAP25;ARHGAP27;ARHGAP30;ARHGAP4;ARHGAP9;ARHGDIB;ARHGEF1;ARHGEF18;ARHGEF6;CAPN3;CARD8;CCDC109B;CD27;CDK5R1;CDKN2D;CTC1;CYTH1;CYTH4;DAXX;DBNL;DENND1C;DENND2D;DENND5B;DOCK10;DOCK11;DOCK2;DOCK3;DOCK8;ELMO1;ESR1;FAM13B;FGD2;FGD3;FGF7;FGF9;FNBP1;FXYD5;FYN;GFRA1;GFRA2;GIT2;GMFG;GMIP;GNB5;GPSM3;GRB2;GRIN2B;HERC1;HMHA1;HPCAL4;INPP5B;ITIH3;ITP…
C5.BP	GO_NEURAL_TUBE_DEVELOPMENT	Up in NPC	19	1284	137	3	1.92998e-05	0.000565035	ARHGAP35;DVL3;FZD6;GLI3;LRP6;NF1;PLXNB2;PTK7;SCRIB;SEMA4C;SHROOM3;SOX4;SPINT1;SSBP3;STIL;STK3;TMED2;VANGL2;ZNF358
C5.BP	GO_WOUND_HEALING	Up in NPC	39	1284	410	2.1	1.96403e-05	0.000573846	ADAMTS13;AK3;CAV1;COL1A1;COL5A1;CSRP1;CYR61;DCBLD2;DDR1;DOCK1;DSP;EZH2;FN1;FUT10;FZD6;GLI3;GNA11;HDAC2;HMG20B;LMAN1;MCAM;NF1;NOV;PDGFA;PIK3CB;PLAU;PRKAR1B;PTK7;PTPN12;RAC1;SCRIB;SCUBE1;SDC2;SOX15;SOX2;TGFB2;TRPC6;VANGL2;VCL
C5.BP	GO_SIGNAL_TRANSDUCTION_IN_RESPONSE_TO_DNA_DAMAGE	Up in NPC	15	1284	92	3.5	2.06979e-05	0.000602317	BRCA1;CDC25C;CDK1;CENPJ;E2F1;E2F7;FOXM1;GADD45A;MYO6;PRKDC;SOX4;TFAP4;TNKS1BP1;TP53;TP73
C5.BP	GO_NEURAL_TUBE_FORMATION	Up in NPC	15	1284	92	3.5	2.06979e-05	0.000602317	ARHGAP35;DVL3;FZD6;LRP6;PLXNB2;PTK7;SCRIB;SEMA4C;SHROOM3;SOX4;SPINT1;STIL;STK3;TMED2;VANGL2
C5.BP	GO_REGULATION_OF_EMBRYONIC_DEVELOPMENT	Up in NPC	16	1284	103	3.4	2.07613e-05	0.00060295	BMPR1A;CDK1;CLASP1;COL5A1;DAG1;DLL1;DVL3;GPR161;LAMA5;NRARP;PHLDB1;PTK7;RNF207;STK3;SULF1;VANGL2
C5.BP	GO_REGULATION_OF_TRANSCRIPTION_INVOLVED_IN_G1_S_TRANSITION_OF_MITOTIC_CELL_CYCLE	Up in NPC	8	1284	27	6.4	2.10661e-05	0.000610581	CDC45;CDC6;CDK1;CDT1;E2F1;E2F6;E2F7;TYMS
C5.BP	GO_REGULATION_OF_LYMPHOCYTE_DIFFERENTIATION	Down in NPC	25	2269	124	2.5	2.14765e-05	0.000621231	BTK;CAMK4;CARD11;CD27;CD28;CYLD;DTX1;FLT3LG;IKZF3;IL12A;IL12RB1;IL23R;INPP5D;IRF4;KIAA0922;NCKAP1L;PIK3R6;PTPN6;RASGRP1;RLTPR;SASH3;STAT5B;TGFBR2;ZAP70;ZBTB16
C5.BP	GO_POSITIVE_REGULATION_OF_IMMUNE_EFFECTOR_PROCESS	Down in NPC	28	2269	147	2.3	2.15356e-05	0.000621451	CD226;CD28;CD36;CD84;FCER2;FES;FGR;HLA-DMB;HLA-E;IL12A;IL12RB1;IL21;IL23R;LTA;NCR3;RAC2;RASGRP1;SASH3;SEMA7A;SH2D1A;SLAMF6;STAP1;STAT5B;STX7;TNF;UNC13D;VAV1;ZAP70
C5.BP	GO_CALCIUM_ION_TRANSPORT	Down in NPC	34	2269	195	2.1	2.15698e-05	0.000621451	ANK2;ANXA6;ATP2A3;CACNA1I;CACNA2D2;CALHM1;CCDC109B;CCL21;CCR7;CORO1A;CYSLTR1;DENND5B;EFCAB4B;FYN;GJA4;ITPR1;ITPR2;KCNN4;LCK;MCOLN2;ORAI2;PKD2L2;PLCG2;PLN;PPP3CA;PRKCB;PRKCE;PTPRC;RAMP3;RASA3;STIM1;TMEM66;TRPC5;TRPV2
C5.BP	GO_RESPONSE_TO_RADIATION	Up in NPC	36	1284	368	2.1	2.22918e-05	0.000640155	APP;BRCA1;CAV1;CCL11;CCND1;CTNS;DNMT3A;DNMT3B;DTL;ECT2;EGFR;F11R;GADD45A;GNA11;IMPACT;JUN;KIT;MSH6;NDRG4;NET1;NF1;NR2F6;PBK;PRKDC;PTPRK;RAD51AP1;RAD54B;RAD54L;SIK1;TANC1;TMEM161A;TP53;TP73;WRN;XRCC2;YAP1
C5.BP	GO_POSITIVE_REGULATION_OF_TRANSCRIPTION_FROM_RNA_POLYMERASE_II_PROMOTER	Up in NPC	68	1284	873	1.7	2.23074e-05	0.000640155	AGRN;APP;ARF4;ATAD2;BMPR1A;BMPR2;BRCA1;CDON;CEBPG;CKAP2;CTBP2;CYR61;DLL1;E2F1;E2F7;EGFR;ERLIN1;ETV1;FOSL2;FOXC1;FOXK2;FOXM1;FSTL3;FZD8;GLI3;GLIS2;GREM1;HDAC2;HSPH1;JAG1;JUN;LMNA;LPIN3;LRP6;MICAL2;MORF4L2;MYO6;NFE2L1;NFIC;NR6A1;NUCKS1;PAX9;PBX1;PLAGL2;PRKDC;PSMC3;RXRA;SIX5;SMAD1;SMARCA4;SOX15;SOX2;SOX4;SSBP3;TCF7L2;TEAD1;TFAP2A;TFAP4;TOP2A;TP53;TP73;TRIM28;VDR;VEGFA;WWOX;YAP1;YES1;ZNF462
C2.CP	REACTOME_COSTIMULATION_BY_THE_CD28_FAMILY	Down in NPC	16	2269	61	3.2	2.26165e-05	0.000647745	BTLA;CD28;CD3D;CD3E;CSK;FYN;GRAP2;GRB2;LCK;MAP3K8;PIK3R1;PPP2R5A;PPP2R5C;PTPN6;RICTOR;VAV1
C5.BP	GO_MICROTUBULE_ORGANIZING_CENTER_ORGANIZATION	Up in NPC	14	1284	82	3.7	2.26803e-05	0.000648289	BRCA1;CDK1;CENPJ;CEP135;CHD3;CKAP5;CLASP1;GADD45A;NEK2;PLK4;SSX2IP;STIL;WDR62;XRCC2
C2.CP	REACTOME_ACTIVATION_OF_ATR_IN_RESPONSE_TO_REPLICATION_STRESS	Up in NPC	9	1284	35	5.5	2.27935e-05	0.000648966	CDC25C;CDC45;CDC6;MCM3;MCM4;MCM7;MCM8;ORC6;RFC5
C5.BP	GO_LACTATION	Up in NPC	9	1284	35	5.5	2.27935e-05	0.000648966	APLN;CAD;CAV1;CCND1;DDR1;NME1;UMPS;VDR;VEGFA
C5.BP	GO_NEGATIVE_REGULATION_OF_PHOSPHORYLATION	Up in NPC	38	1284	398	2.1	2.29909e-05	0.000653303	AKT1S1;ASPN;BDKRB2;CAV1;CTDSPL;DAG1;DUSP14;DYNLL1;ERRFI1;FOXM1;GADD45A;GRB10;GREM1;HSPH1;IGF1R;IMPACT;INPP5J;JUN;LRP6;MARVELD3;MECOM;NF1;NUP62;PARD3;PBK;PPIF;PRKAR1B;PRKDC;PRNP;PRR5L;RGS4;RTN4RL1;SPRY4;STRAP;TFAP4;TP73;UBE2C;WNK2
C5.BP	GO_REGULATION_OF_ADAPTIVE_IMMUNE_RESPONSE	Down in NPC	24	2269	117	2.5	2.30773e-05	0.000654473	BTK;CD226;CD28;CR1;DUSP22;FCER2;HLA-E;IL12A;IL12RB1;IL23R;LTA;MEF2C;NCR3;PKN1;PRKCQ;PTPN6;PTPRC;RIPK3;SASH3;SLAMF1;STX7;TNF;TNFRSF13C;WAS
C5.BP	GO_IMMUNE_EFFECTOR_PROCESS	Down in NPC	61	2269	434	1.7	2.44608e-05	0.000692356	ABI1;ACTR3;ADARB1;AICDA;APBB1IP;ARPC3;C7;CAMK4;CD180;CD1C;CD27;CD40LG;CFP;CORO1A;CR1;CR2;CX3CR1;CYFIP2;DOCK2;ELMO1;FCN1;FGR;FOXP1;FUT7;FYN;GAPT;GPR183;GRB2;IGHG2;INPP5D;IRAK4;IRF4;ITGAL;LAT2;LCP1;LFNG;LY9;MFNG;MYO1G;NCKAP1L;PIK3CD;PIK3CG;PIK3R1;PLCG2;PLCL2;POU2F2;PRKCE;PTK2B;PTPN6;PTPRC;RAB27A;RASGRP1;SERINC5;SLAMF1;SLAMF6;UNC13D;UNC93B1;VAV1;WAS;WIPF1;ZAP70
C5.BP	GO_CELLULAR_AMINO_ACID_METABOLIC_PROCESS	Up in NPC	32	1284	312	2.2	2.47777e-05	0.000699432	ADI1;AFMID;AHCY;AIMP2;ALDH18A1;BCAT2;CAD;CBS;CPS1;CTNS;DNMT3A;DNMT3B;EARS2;GCAT;GMPS;GOT1;GOT2;GSS;ICMT;MPST;NIT2;PLOD1;PRODH;PSAT1;PSPH;QDPR;SARS2;SCLY;SDS;SLC19A1;SLC25A21;TYMS
C2.CP	BIOCARTA_IL7_PATHWAY	Down in NPC	8	2269	17	5.7	2.48556e-05	0.000699432	FYN;JAK1;LCK;PIK3CG;PIK3R1;PTK2B;STAT5A;STAT5B
C5.BP	GO_MATURE_B_CELL_DIFFERENTIATION	Down in NPC	8	2269	17	5.7	2.48556e-05	0.000699432	CMTM7;GPR183;LFNG;MFNG;PLCG2;PLCL2;POU2F2;PTK2B
C5.BP	GO_POSITIVE_REGULATION_OF_CELL_MORPHOGENESIS_INVOLVED_IN_DIFFERENTIATION	Up in NPC	20	1284	152	2.8	2.57926e-05	0.000724393	BMPR2;CALR;CAPRIN1;COL1A1;CUL7;EEF2K;EZH2;FN1;HDAC2;KIAA1598;MEGF8;NET1;OBSL1;OLFM1;PLXNB2;RAC1;ROBO1;TCF7L2;TGFB2;VEGFA
C2.CP	REACTOME_MITOTIC_PROMETAPHASE	Up in NPC	14	1284	83	3.6	2.613e-05	0.000732448	APITD1;BIRC5;CENPH;CENPI;CENPN;CENPO;CKAP5;CLASP1;KIF18A;MAD2L1;MLF1IP;RCC2;SPC24;SPC25
C5.MF	GO_GUANYL_NUCLEOTIDE_EXCHANGE_FACTOR_ACTIVITY	Down in NPC	44	2269	282	1.9	2.68492e-05	0.000751156	AKAP13;ARHGAP4;ARHGEF1;ARHGEF18;ARHGEF6;CYTH1;CYTH4;DENND1C;DENND2D;DENND5B;DOCK10;DOCK11;DOCK2;DOCK3;DOCK8;ELMO1;FGD2;FGD3;FGF7;FGF9;FNBP1;FYN;GFRA1;GFRA2;GRB2;GRIN2B;HERC1;ITSN2;JAK1;PREX1;PSD4;RALGPS2;RAP1A;RAPGEF1;RAPGEF6;RASGRF1;RASGRP1;RASGRP2;RASGRP3;RINL;SERGEF;SH2D3C;TAGAP;VAV1
C5.BP	GO_REGULATION_OF_B_CELL_RECEPTOR_SIGNALING_PATHWAY	Down in NPC	7	2269	13	6.6	2.70776e-05	0.000756085	FCRL5;LPXN;PLCL2;PRKCB;PTPN22;PTPN6;STAP1
C5.BP	GO_RESPONSE_TO_KETONE	Up in NPC	21	1284	165	2.7	2.72074e-05	0.000757174	AACS;ACACA;CAD;CALR;CAV1;CCND1;CDK4;CPS1;DNMT3B;DSG2;ERRFI1;FN1;GNAI1;NME1;PSPH;SRD5A1;TFAP4;TGFB2;THBS1;TK1;TYMS
C5.BP	GO_ACTIN_FILAMENT_BASED_PROCESS	Up in NPC	39	1284	416	2	2.72211e-05	0.000757174	ABLIM2;ACTN4;ARHGEF11;ATP2C1;BCAR1;CACNA2D1;CALR;CCL11;CDC42BPA;CTTN;CXADR;CYTH2;DIAPH3;DYNLL1;F11R;FAT1;FMNL2;FNBP1L;KIAA1598;KIF23;KIT;MICAL2;MICALL2;MYO6;NF1;OBSL1;PALLD;PAWR;PDGFA;PRKCI;PTK7;RAB13;RAC1;RACGAP1;SHROOM2;SPIRE1;TNFAIP1;WASF1;XIRP1
C5.MF	GO_SEQUENCE_SPECIFIC_DNA_BINDING	Up in NPC	66	1284	846	1.7	2.79768e-05	0.000776704	ACTN4;ARHGAP35;BEND3;CC2D1A;CDC45;CEBPG;DHX33;DNMT3A;DNMT3B;E2F1;E2F7;ERF;ETV1;EZH2;FOSL2;FOXC1;FOXK1;FOXK2;FOXM1;FOXP4;GLI3;GOLGB1;HDAC2;HSPD1;IRX5;JUN;KCNIP3;MAZ;NFE2L1;NFIC;NFIL3;NFXL1;NME1;NR2F6;NR6A1;PAX9;PBX1;PLAGL2;RXRA;SIX5;SMAD1;SMARCA4;SOX13;SOX2;SOX4;TCF7L2;TFAP2A;TFAP4;TP53;TP73;TRIM28;VDR;WHSC1;YAP1;ZBED6;ZFHX3;ZFHX4;ZNF205;ZNF219;ZNF519;ZNF543;ZNF584;ZNF664;ZNF713;ZNF724P;ZNF8
C5.MF	GO_PHOSPHATIDYLINOSITOL_3_KINASE_ACTIVITY	Down in NPC	16	2269	62	3.1	2.81808e-05	0.000780871	ATM;CD19;CD28;FGF7;FGF9;FYN;GRB2;LCK;PIK3C2B;PIK3CD;PIK3CG;PIK3R1;PIK3R5;PIK3R6;TRAT1;VAV1
C5.BP	GO_ORGANIC_ACID_METABOLIC_PROCESS	Up in NPC	67	1284	863	1.7	2.83393e-05	0.000783767	AACS;ACACA;ACSBG2;ADI1;AFMID;AHCY;AIMP2;ALDH18A1;B4GALT2;BCAT2;BRCA1;BSG;CAD;CBS;CEL;CPS1;CPT1C;CS;CTNS;DECR2;DNMT3A;DNMT3B;EARS2;EHHADH;GAPDH;GCAT;GLCE;GMPS;GOT1;GOT2;GPC1;GPI;GSS;HADH;HS6ST1;ICMT;IDH1;KEAP1;LPIN3;MCAT;MGST2;MPST;NANP;NDST1;NIT2;NUDT19;PLA2G3;PLOD1;PRODH;PSAT1;PSPH;PTPLAD1;QDPR;SARS2;SCD5;SCLY;SDS;SLC19A1;SLC25A21;SLC5A6;SORD;SULF1;TYMS;UGDH;VANGL2;VCAN;XYLB
C5.BP	GO_MEIOTIC_CELL_CYCLE	Up in NPC	20	1284	153	2.8	2.83979e-05	0.000783891	APITD1;ASPM;BCL2L11;ESPL1;EXO1;KIF18A;MKI67;MSH6;NEK2;PSMC3IP;RAD54B;RAD54L;RBBP8;SMC4;SPIN1;SPIRE1;TOP2A;TRIP13;TUBG1;XRCC2
C5.BP	GO_POSITIVE_REGULATION_OF_INTRACELLULAR_SIGNAL_TRANSDUCTION	Up in NPC	63	1284	797	1.7	2.86841e-05	0.000790286	ACTN4;ADAM9;ARHGAP8;ATP2C1;BBC3;BCL2L11;BMPER;CANT1;CAV1;CC2D1A;CCL11;CDK1;CDON;DVL3;ECT2;EGFR;EZH2;FGFR3;FLT1;FZD8;GADD45A;GPR56;GREM1;HDAC2;HSPA1B;IQGAP3;ITGA1;ITSN1;JUN;KIT;KITLG;LTBR;MAPK8IP2;NDFIP2;NDRG4;NUP62;PDGFA;PIK3CB;PLAGL2;PLEKHG5;PRR5L;PTPLAD1;RAC1;RHEB;ROBO1;SEMA4C;SOX2;ST5;STAP2;STK3;TCF7L2;TFG;TGFB2;THBS1;TNFRSF10B;TP53;TP73;TRAF4;TRAF7;TRIP6;UNC5B;VANGL2;VEGFA
C5.BP	GO_REGENERATION	Up in NPC	19	1284	141	2.9	2.90981e-05	0.000800169	CAD;CALU;CAV1;CCND1;CDK1;CDK4;DDR1;EZH2;JUN;MKI67;NOV;PLAU;PTPN12;PTPRF;RTN4RL1;RXRA;SOX15;SOX2;TYMS
C2.CP	REACTOME_PYRIMIDINE_METABOLISM	Up in NPC	7	1284	21	7.2	2.97098e-05	0.000815444	CAD;DCTD;NT5M;TK1;TYMS;UCK2;UMPS
C5.BP	GO_POSITIVE_REGULATION_OF_CELL_DIVISION	Up in NPC	16	1284	106	3.3	2.9927e-05	0.000819852	BIRC5;CDC6;CDCA5;CIT;ECT2;ESPL1;GIPC1;KIF14;KIF23;MDK;PDGFA;PKP4;RACGAP1;TGFB2;UBE2C;VEGFA
C5.BP	GO_HEMOSTASIS	Down in NPC	42	2269	266	1.9	3.0416e-05	0.000828623	ADRA2A;ADRA2C;AVPR2;CD36;CD40LG;DGKA;DGKD;DGKG;DOCK11;DOCK8;DTNBP1;EHD3;ENTPD1;FERMT3;FLI1;FYN;GNA13;GNG2;ITPR1;ITPR2;JMJD1C;LCK;MMRN1;P2RX5;PIK3CG;PIK3R1;PIK3R5;PIK3R6;PLCG2;PRKACB;PRKCA;PRKCB;PRKCE;PRKCQ;PTPN6;RAB27A;RAC2;SERPINA5;SH2B2;TSPAN32;VAV1;WAS
C5.BP	GO_B_CELL_PROLIFERATION	Down in NPC	9	2269	22	5	3.04187e-05	0.000828623	CD180;CD40LG;CD79A;CR2;GAPT;MEF2C;MS4A1;PLCL2;PTPRC
C5.BP	GO_REGULATION_OF_B_CELL_DIFFERENTIATION	Down in NPC	9	2269	22	5	3.04187e-05	0.000828623	BTK;CARD11;CD27;IKZF3;INPP5D;NCKAP1L;PTPN6;STAT5B;ZAP70
C5.CC	GO_ENDOPLASMIC_RETICULUM_PART	Up in NPC	78	1284	1051	1.6	3.05864e-05	0.00083163	ABCB9;ADAMTS13;AGPAT3;ATL2;ATP2A2;BSCL2;CALR;CALU;CANT1;CANX;CAV1;CKAP4;CLSTN1;CLSTN2;COL11A2;COL15A1;COL18A1;COL1A1;COL27A1;COL4A1;COL4A2;COL4A5;COL5A1;COL6A1;COL7A1;COL8A1;CPT1C;CYP4A22;DGAT2;DMPK;EGFR;ERLIN1;FKBP9;FOXRED2;GANAB;GPX8;ICMT;IER3IP1;KDELC1;KDELC2;KDELR1;KDELR2;LMAN1;LPIN3;MGST2;NCLN;NDRG4;NFE2L1;PDGFA;PGRMC1;PIGQ;PITPNB;PKMYT1;PLD1;PLOD1;PLP2;PRKCSH;PTGFRN;PTPLAD1;RAC1;RCN1;RCN2;R…
C5.MF	GO_GTPASE_BINDING	Up in NPC	30	1284	287	2.3	3.07021e-05	0.000831823	BIRC5;CAV1;CSE1L;CYFIP1;DIAPH3;DOCK4;DOCK7;DVL3;ECT2;ERRFI1;FMNL2;GRTP1;IQGAP3;MICALL2;NCKAP1;NET1;OCRL;RAC1;RALBP1;RCC2;RIN1;SH3BP4;SRGAP1;SRGAP3;TBC1D16;TNFAIP1;TNPO2;WASF1;XPO5;XPOT
C2.CP	PID_IL8_CXCR1_PATHWAY	Down in NPC	10	2269	27	4.5	3.07083e-05	0.000831823	ADRBK1;CBL;FGR;GNG2;PIK3CG;PIK3R6;PLCB2;PRKCA;PRKCB;PRKCE
C5.BP	GO_RESPONSE_TO_NITROGEN_COMPOUND	Up in NPC	59	1284	734	1.7	3.17714e-05	0.000859012	AACS;AGRN;APP;ATP2A2;BCAR1;BRCA1;BSG;CAD;CAV1;CCND1;CDC6;CDH1;CDK1;COL1A1;COL4A1;COL6A1;CPS1;DAG1;DNMT3A;DNMT3B;EEF2K;EGFR;EIF4EBP1;ERRFI1;FOXM1;GNA11;GNAI1;GOT1;GRB10;GSS;HADH;HCN3;HDAC2;IGF1R;IMPACT;JAG1;JUN;JUP;LRP6;MGST2;NME1;PIK3R3;PLAU;PRKAR1B;PRKCI;PRKDC;QDPR;RAB13;RXRA;SDC2;SDK1;SH3BP4;SMAD1;SRD5A1;SSTR2;STC1;STC2;TP73;TYMS
C5.CC	GO_PLASMA_MEMBRANE_RECEPTOR_COMPLEX	Down in NPC	29	2269	158	2.2	3.19314e-05	0.000861733	ABHD6;APBB1IP;CARD11;CD3D;CD3E;CD6;CD79A;CD79B;CHRNA2;GRIA4;GRIN2B;HTR3A;IL12RB1;IL23R;ITGA4;ITGAL;ITGB2;ITGB7;PTK2B;PTPN6;SHISA8;SKAP1;TFR2;TGFBR2;TLR6;TRAF5;TRAT1;TSPAN32;ZAP70
C5.CC	GO_EXTRINSIC_COMPONENT_OF_PLASMA_MEMBRANE	Down in NPC	25	2269	127	2.4	3.28003e-05	0.000883535	BLK;BTK;CNR2;CSK;CUBN;CYLD;CYTH1;FCN1;FES;FGR;FYN;GNA13;GNG2;GNG7;ITK;JAK1;KCNAB2;LCK;PTK2B;RGS19;RLTPR;TEC;TNK2;TXK;ZAP70
C5.BP	GO_REGULATION_OF_KINASE_ACTIVITY	Up in NPC	58	1284	719	1.7	3.34569e-05	0.000899295	ADAM9;AKT1S1;APP;ASPN;CAMKK1;CAMKK2;CAV1;CCND1;CDC25C;CDC6;CDK1;CDK4;CYR61;DUSP14;DVL3;ECT2;EGFR;ERRFI1;EZH2;FGFR3;FLT1;FZD8;GADD45A;GREM1;HSPH1;IGF1R;IQGAP3;ITGA1;KIF14;KIT;KITLG;LRP6;MAPK8IP2;NF1;NUP62;PDGFA;PIK3CB;PIK3R3;PKMYT1;PRKAR1B;PSRC1;PTPLAD1;RAC1;RGS4;RTN4RL1;STK3;TFAP4;TGFB2;THBS1;TNFRSF10B;TOM1L1;TP73;TPX2;TRAF4;TRAF7;UBE2C;VANGL2;VEGFA
C5.BP	GO_ENDOCYTOSIS	Down in NPC	65	2269	476	1.7	3.35095e-05	0.000899295	ABI1;ACTR3;ADRBK1;ADRBK2;ANXA11;ARHGAP27;ARPC3;BIN2;CAP1;CD36;CD5;CD5L;CD6;CDC42SE2;CETP;CORO1A;CUBN;CYFIP2;DBNL;DGKD;DOCK2;ELMO1;EPS15;FCN1;FGR;FNBP1;FOLR2;FYN;GRB2;HIP1R;IGHG2;INPP5F;IRF8;ITGA4;ITGB2;ITSN2;KIAA0226;LRRK2;MYO1G;NCKAP1L;NLGN3;PIK3CG;PIK3R1;PLCG2;PRKCE;RABEP1;RABEP2;RAMP3;RINL;SCARA5;SH3KBP1;SLAMF1;SNX11;SNX2;SORL1;STAB2;SYNRG;TFR2;TGFBR2;TNK2;UNC13D;USP20;VAV1;WAS;WIPF1
C5.BP	GO_PYRIMIDINE_CONTAINING_COMPOUND_BIOSYNTHETIC_PROCESS	Up in NPC	9	1284	37	5.2	3.6937e-05	0.000987621	CAD;CPS1;DCTD;DTYMK;NME1;TK1;TYMS;UCK2;UMPS
C5.BP	GO_CYTOSKELETON_DEPENDENT_CYTOKINESIS	Up in NPC	9	1284	37	5.2	3.6937e-05	0.000987621	ANLN;CEP55;CKAP2;CUL7;KIF23;KIF4A;RACGAP1;SPIRE1;STMN1
C2.CP	REACTOME_HS_GAG_BIOSYNTHESIS	Up in NPC	8	1284	29	5.9	3.74924e-05	0.000998787	AGRN;GLCE;GPC1;GPC4;HS6ST1;HSPG2;NDST1;SDC2
C2.CP	REACTOME_SIGNALING_BY_ROBO_RECEPTOR	Up in NPC	8	1284	29	5.9	3.74924e-05	0.000998787	CLASP1;ENAH;GPC1;PAK4;RAC1;ROBO1;SRGAP1;SRGAP3
C2.CP	PID_AJDISS_2PATHWAY	Up in NPC	10	1284	46	4.7	3.92667e-05	0.00104222	CDH1;CTNND1;DSP;EGFR;IGF1R;JUP;NME1;RAC1;RIN2;ROBO1
C5.BP	GO_ENDODERM_FORMATION	Up in NPC	10	1284	46	4.7	3.92667e-05	0.00104222	COL4A2;COL6A1;COL7A1;COL8A1;FN1;HSBP1;ITGAV;LAMB1;MMP14;SOX2
C5.BP	GO_RESPONSE_TO_OXYGEN_LEVELS	Up in NPC	30	1284	291	2.2	3.98178e-05	0.00105492	ACTN4;AHCY;ATP1B1;BBC3;BDKRB2;CAV1;CDK4;COL1A1;DNMT3A;DNMT3B;E2F1;EEF2K;EIF4EBP1;FLT1;HDAC2;LMNA;MMP14;NF1;PDGFA;PICK1;PLAU;PLOD1;SDC2;STC1;STC2;TGFB2;THBS1;TP53;TRPC6;VEGFA
C2.CP	REACTOME_REGULATION_OF_SIGNALING_BY_CBL	Down in NPC	8	2269	18	5.4	4.15211e-05	0.00109804	BLNK;CBL;FYN;GRB2;PIK3CD;PIK3R1;RAPGEF1;VAV1
C2.CP	PID_KIT_PATHWAY	Down in NPC	14	2269	51	3.4	4.19265e-05	0.00110674	CBL;DOK1;GRAP2;GRB2;MAP4K1;PIK3C2B;PIK3R1;PTPN6;PTPRO;SH2B2;STAP1;STAT5A;TEC;VAV1
C2.CP	REACTOME_CELL_CELL_COMMUNICATION	Up in NPC	16	1284	109	3.2	4.25028e-05	0.00111991	ACTN4;CDH1;CDH24;CLDN1;CTNND1;F11R;ITGB4;JUP;LAMC2;PARD3;PARD6G;PIK3CB;PRKCI;PVR;PVRL1;RAC1
C5.BP	GO_POSITIVE_REGULATION_OF_INTERFERON_GAMMA_PRODUCTION	Down in NPC	16	2269	64	3.1	4.3049e-05	0.00113224	CD3E;IL12A;IL12RB1;IL21;IL23R;IRF8;LTA;PTPN22;RASGRP1;RLTPR;SASH3;SLAMF1;SLAMF6;TNF;TNFRSF13C;TXK
C5.BP	GO_TISSUE_MIGRATION	Up in NPC	13	1284	76	3.7	4.32227e-05	0.00113475	ANLN;EFNB2;EPHB4;FAT2;FERMT1;GIPC1;GREM1;KIT;NOV;PLEKHG5;RAB13;ROBO1;VEGFA
C5.BP	GO_PROTEIN_AUTOPHOSPHORYLATION	Down in NPC	32	2269	185	2.1	4.36014e-05	0.00114262	ATM;BLK;BTK;CAMK4;CLK1;CSK;FES;FGR;FLT3;FYN;GRK5;ITK;JAK1;LCK;LRRK2;MAP3K3;MAP4K1;MAPK14;MST4;MUSK;NTRK3;PRKD2;PTK2B;RIPK3;STK10;STK17B;STK4;TAOK3;TEC;TNK2;TXK;ZAP70
C5.BP	GO_REGULATION_OF_ATTACHMENT_OF_SPINDLE_MICROTUBULES_TO_KINETOCHORE	Up in NPC	5	1284	10	10.8	4.4081e-05	0.00115311	ECT2;NEK2;RACGAP1;RCC2;SPAG5
C5.BP	GO_REGULATION_OF_CELL_CYCLE_ARREST	Up in NPC	15	1284	98	3.3	4.45185e-05	0.00116245	BRCA1;CCND1;CDC25C;CDK1;CDK4;CENPJ;E2F1;E2F7;FOXM1;GADD45A;SOX4;TFAP4;TNKS1BP1;TP53;TP73
C5.CC	GO_COATED_PIT	Up in NPC	12	1284	66	3.9	4.53033e-05	0.00118082	AP2A1;APP;ATAT1;CTTN;EGFR;HSPD1;ITSN1;LDLR;MYO6;OCRL;SGIP1;SH3BP4
C2.CP	REACTOME_G_ALPHA1213_SIGNALLING_EVENTS	Down in NPC	17	2269	71	2.9	4.56047e-05	0.00118654	AKAP13;ARHGAP4;ARHGEF1;ARHGEF18;ARHGEF6;FGD2;FGD3;GNA13;GNB5;GNG2;GNG7;PIK3R1;PREX1;RAC2;RASGRF1;ROCK1;VAV1
C5.BP	GO_RESPONSE_TO_INORGANIC_SUBSTANCE	Up in NPC	39	1284	426	2	4.59914e-05	0.00119446	ADAM9;APP;BSG;CALR;CAV1;CBX8;CCND1;CDH1;CDK1;CDK4;COL18A1;COL1A1;CPS1;DNMT3A;DTYMK;ECT2;EEF2K;EZH2;FN1;FSTL3;GSS;HDAC2;IGFBP2;IMPACT;JUN;KEAP1;NET1;PAWR;PCGF2;PDGFA;PPIF;PRNP;QDPR;RXRA;SORD;TFAP2A;THBS1;TK1;TRPC6
C5.BP	GO_MICROTUBULE_POLYMERIZATION_OR_DEPOLYMERIZATION	Up in NPC	9	1284	38	5.1	4.64189e-05	0.0012034	CAV1;CENPJ;CLASP1;HDGFRP3;KIF14;KIF18A;KIF18B;STMN1;TUBG1
C2.CP	PID_FANCONI_PATHWAY	Up in NPC	10	1284	47	4.6	4.78205e-05	0.00123753	APITD1;BRCA1;BRIP1;FANCC;FANCI;FANCL;PALB2;RFC5;SSPO;UBE2T
C5.BP	GO_ESTABLISHMENT_OR_MAINTENANCE_OF_CELL_POLARITY	Up in NPC	18	1284	134	2.9	4.87594e-05	0.00125733	ARF4;ARHGEF11;CKAP5;CLASP1;DLG3;DOCK7;FAT1;FBF1;FERMT1;GPSM2;KIAA1598;LMNA;PARD3;PRKCI;PTK7;SCRIB;SPAG5;VANGL2
C5.MF	GO_HEPARIN_BINDING	Up in NPC	18	1284	134	2.9	4.87594e-05	0.00125733	APP;CEL;COL5A1;CYR61;ECM2;FN1;HDGF;LAMC2;LTBP2;MDK;NOV;PCOLCE2;PCSK6;PDCD5;PTPRF;THBS1;THBS2;VEGFA
C5.BP	GO_MITOTIC_CYTOKINESIS	Up in NPC	8	1284	30	5.8	4.90551e-05	0.00126271	ANLN;CEP55;CKAP2;CUL7;KIF23;KIF4A;RACGAP1;STMN1
C5.BP	GO_REGULATION_OF_CELLULAR_PROTEIN_LOCALIZATION	Up in NPC	45	1284	520	1.9	4.91515e-05	0.00126295	BBC3;BCL2L11;BMPR1A;BRCA1;CCT6A;CDCA5;CDH1;CDK1;CSNK1E;DVL3;DYNLL1;E2F1;ECT2;EGFR;GLI3;GREM1;HSPH1;JUP;KEAP1;LMNA;LRP4;MICALL2;NEK2;NF1;NOV;NUP62;PDCD5;PLAGL2;PRKCI;RACGAP1;RCC2;SOX4;SPAG5;STX6;TCF7L2;TGFB2;TONSL;TP53;TP73;TRIM28;TRIP6;VEGFA;YWHAE;YWHAH;YWHAQ
C5.BP	GO_CARBOHYDRATE_DERIVATIVE_METABOLIC_PROCESS	Up in NPC	72	1284	964	1.6	5.02773e-05	0.00128959	ACACA;ADAMTS12;ADAMTS13;AGRN;AHCY;AK3;ARF4;ATP1B1;ATP5B;B4GALT2;BMPR2;CAD;CANT1;CTNS;DAG1;DCAKD;DCTD;DLG3;DNMT3A;DNMT3B;DPY19L4;DTYMK;FOXC1;FUT1;FUT10;GALNT11;GAPDH;GLCE;GMPS;GNPDA1;GPC1;GPC4;GPI;HS6ST1;HSPA1B;HSPG2;ICMT;KDELC1;KDELC2;KIT;LMAN1;MAT2A;MKI67;MPP3;NANP;NDST1;NME1;NT5M;NUDT15;OLA1;PAICS;PCSK6;PDE9A;PIGQ;POFUT1;PRKCSH;SDC2;SMUG1;SORD;ST6GALNAC2;SULF1;THBS1;TJP2;TK1;TYMS;UCK2;UGDH;UGGT…
C5.BP	GO_EAR_DEVELOPMENT	Up in NPC	21	1284	172	2.6	5.06534e-05	0.00129694	BCL2L11;BMPER;DDR1;DFNB31;DLL1;DVL3;FZD6;GLI3;JAG1;JAG2;LRIG3;PDGFA;PTK7;RAC1;SCRIB;SHROOM2;SOX2;STRA6;TFAP2A;USH2A;VANGL2
C5.BP	GO_REGULATION_OF_CELL_PROJECTION_ORGANIZATION	Up in NPC	45	1284	521	1.9	5.14444e-05	0.00131487	AGRN;ARHGAP35;BMPR2;CAPRIN1;CAV1;CTTN;CUL7;EEF2K;EZH2;FN1;FNBP1L;HDAC2;INPP5J;KIAA1598;KIT;LRP4;LZTS1;MEGF8;MYO10;NCKAP1;NCS1;NDRG4;NME1;OBSL1;OLFM1;PLD1;PLXNA1;PLXNB2;PODXL;PRKCI;PTK7;PTPRF;RAC1;RCC2;ROBO1;SDC2;SDK1;SEMA3F;SEMA4C;SHANK3;TBC1D16;TBC1D24;TRPC6;VEGFA;YWHAH
C5.BP	GO_ANATOMICAL_STRUCTURE_ARRANGEMENT	Up in NPC	6	1284	16	8.1	5.26484e-05	0.00134213	BMPR1A;DLL1;KIF14;RAC1;SEMA3F;TFAP2A
C2.CP	KEGG_P53_SIGNALING_PATHWAY	Up in NPC	12	1284	67	3.9	5.28813e-05	0.00134213	BBC3;CCNB2;CCND1;CDK1;CDK4;GADD45A;PERP;STEAP3;THBS1;TNFRSF10B;TP53;TP73
C2.CP	KEGG_ARRHYTHMOGENIC_RIGHT_VENTRICULAR_CARDIOMYOPATHY_ARVC	Up in NPC	12	1284	67	3.9	5.28813e-05	0.00134213	ACTN4;ATP2A2;CACNA2D1;DAG1;DSG2;DSP;ITGA1;ITGAV;ITGB4;JUP;LMNA;TCF7L2
C2.CP	REACTOME_METABOLISM_OF_NUCLEOTIDES	Up in NPC	12	1284	67	3.9	5.28813e-05	0.00134213	CAD;DCTD;DTYMK;GMPS;NME1;NME1-NME2;NT5M;PAICS;TK1;TYMS;UCK2;UMPS
C5.BP	GO_CELLULAR_RESPONSE_TO_HORMONE_STIMULUS	Up in NPC	42	1284	475	1.9	5.33187e-05	0.00135086	AACS;ACACA;BCAR1;BRCA1;CALR;CAV1;CDC6;CPS1;DNMT3B;EEF2K;EGFR;EIF4EBP1;ERRFI1;FN1;GAS2L1;GOT1;GRB10;IGF1R;IGFBP2;JUN;KIT;NR2F6;NR6A1;NUP62;PAQR6;PAWR;PGRMC2;PIK3R3;PLOD1;PRKAR1B;PRKCI;PRKDC;RAB13;RBFOX2;RXRA;SIK1;SRD5A1;SSTR2;STC1;TFAP4;VDR;YWHAH
C2.CP	KEGG_AXON_GUIDANCE	Up in NPC	17	1284	123	3	5.4363e-05	0.00137492	ABLIM2;ARHGEF12;EFNB1;EFNB2;EPHB4;GNAI1;NTN3;PAK4;PLXNA1;PLXNB2;RAC1;ROBO1;SEMA3F;SEMA4C;SRGAP1;SRGAP3;UNC5B
C5.BP	GO_REGULATION_OF_GTPASE_ACTIVITY	Up in NPC	52	1284	634	1.8	5.48593e-05	0.00138505	AGAP1;AGAP3;AGRN;ARF4;ARHGAP23;ARHGAP35;ARHGAP8;ARHGEF11;ARHGEF12;CCL11;CYTH2;DOCK1;DOCK4;DOCK7;DVL3;ECT2;EGFR;ERRFI1;EZH2;F11R;FGFR3;FNBP1L;GRTP1;IQGAP3;ITSN1;JUN;KIT;KITLG;NET1;NF1;OCRL;PDGFA;PKP4;PLEKHG5;PLXNB2;PTPLAD1;RACGAP1;RALBP1;RAPGEF5;RCC2;RGS12;RGS4;RIN1;RIN2;SCRIB;SH3BP4;SRGAP1;SRGAP3;ST5;TBC1D16;TBC1D24;TMED2
C2.CP	KEGG_FC_EPSILON_RI_SIGNALING_PATHWAY	Down in NPC	17	2269	72	2.9	5.51842e-05	0.00139083	BTK;FYN;GRB2;INPP5D;MAPK14;PIK3CD;PIK3CG;PIK3R1;PIK3R5;PLA2G2D;PLCG2;PRKCA;PRKCB;PRKCE;RAC2;TNF;VAV1
C5.MF	GO_RECEPTOR_ACTIVITY	Down in NPC	123	2269	1062	1.4	5.76996e-05	0.00144998	ADRA2A;ADRA2C;AMFR;ANTXR2;ANXA6;AVPR2;BTN1A1;CADM3;CCR4;CCR6;CCR7;CD180;CD1D;CD226;CD27;CD28;CD36;CD3D;CD3E;CD5;CD5L;CD6;CD69;CD72;CD79A;CD79B;CHRNA2;CLEC2D;CNR2;CR1;CR2;CUBN;CX3CR1;CXCR4;CXCR5;CYSLTR1;DARC;EDNRB;EMR1;ESR1;EVI2A;FCN1;FLT3;FOLR2;GFRA1;GFRA2;GLRA3;GPA33;GPR114;GPR174;GPR18;GPR183;GPR22;GPR65;GPR68;GRIA4;GRIK3;GRIN2B;HLA-DOB;HTR3A;IL10RA;IL12RB1;IL17RA;IL23R;ITGA4;ITGAL;ITGB2;ITGB7;…
C5.MF	GO_INSULIN_LIKE_GROWTH_FACTOR_BINDING	Up in NPC	7	1284	23	6.6	5.77309e-05	0.00144998	CRIM1;CYR61;ESM1;IGF1R;IGFBP2;ITGAV;NOV
C2.CP	PID_FOXM1_PATHWAY	Up in NPC	9	1284	39	5	5.78755e-05	0.00145109	BIRC5;CCNB2;CCND1;CDK1;CDK4;CENPF;FOXM1;NEK2;SKP2
C5.BP	GO_CELL_CELL_ADHESION	Up in NPC	46	1284	540	1.8	5.95122e-05	0.00148955	ADAM9;ATP2C1;CAMSAP3;CD276;CDH1;CDH24;CEL;CELSR2;CLDN1;CLSTN1;CLSTN2;CSRP1;CTNND1;CXADR;CYR61;DSG2;DSP;EGFR;FAT1;FAT2;FZD8;GLI3;HSPD1;ICAM5;ITGAV;JAG2;JUP;KIT;LAMB1;LPHN1;LRP6;NOV;PCDH17;PCDHB9;PERP;PIK3CB;PKP1;PKP4;PRKDC;PVR;PVRL1;ROBO1;SCRIB;SDK1;SOX4;VCL
C5.BP	GO_PYRIMIDINE_CONTAINING_COMPOUND_METABOLIC_PROCESS	Up in NPC	12	1284	68	3.8	6.15303e-05	0.00153741	AK3;CAD;CPS1;DCTD;DTYMK;NME1;NT5M;SMUG1;TK1;TYMS;UCK2;UMPS
C5.MF	GO_HELICASE_ACTIVITY	Up in NPC	19	1284	149	2.8	6.28381e-05	0.00156738	BRIP1;CDC45;CHD3;DDX11;DDX12P;DHX33;DHX34;GINS1;GINS4;MCM3;MCM4;MCM7;MCM8;RAD54B;RAD54L;RECQL4;SMARCA4;SMARCAD1;WRN
C5.BP	GO_REGULATION_OF_BODY_FLUID_LEVELS	Down in NPC	60	2269	439	1.7	6.42676e-05	0.00160028	ADCY7;ADRA2A;ADRA2C;AVPR2;CD36;CD40LG;CDO1;CYBA;DGKA;DGKD;DGKG;DOCK11;DOCK8;DTNBP1;EDNRB;EHD3;ENTPD1;FAM46A;FERMT3;FLI1;FYN;GNA13;GNG2;ITPR1;ITPR2;JMJD1C;KCNN4;LBH;LCK;MMRN1;NLRP6;OPRL1;P2RX5;PIK3CG;PIK3R1;PIK3R5;PIK3R6;PLCG2;PRKACB;PRKCA;PRKCB;PRKCE;PRKCQ;PTPN6;PTPRO;RAB27A;RAC2;SCARA5;SERPINA5;SH2B2;STAB2;STAT5A;STAT5B;TACR1;TEC;TSPAN32;TXK;VAV1;WAS;ZAP70
C5.MF	GO_REGULATORY_REGION_NUCLEIC_ACID_BINDING	Up in NPC	56	1284	704	1.7	6.63175e-05	0.0016485	ACTN4;ARHGAP35;BRCA1;CC2D1A;CEBPG;E2F1;E2F3;E2F7;ETV1;EZH2;FOSL2;FOXC1;FOXK1;FOXK2;GADD45A;GLI3;GLIS2;HDAC2;IRF6;JUN;KCNIP3;MAZ;NFE2L1;NFIC;NFIL3;NFXL1;NME1;NR2F6;NR6A1;PAX9;PBX1;RXRA;SIX5;SMAD1;SMARCA4;SOX13;SOX2;SOX4;TCF7L2;TEAD1;TFAP2A;TFAP4;TP53;TP73;VDR;YAP1;ZBED6;ZFHX3;ZNF219;ZNF519;ZNF543;ZNF584;ZNF664;ZNF713;ZNF724P;ZNF8
C5.MF	GO_EXTRACELLULAR_MATRIX_BINDING	Up in NPC	10	1284	49	4.4	6.97611e-05	0.00173113	ADAM9;AGRN;CYR61;DAG1;GPC1;GPR56;ITGAV;NID1;THBS1;VEGFA
C5.MF	GO_MICROTUBULE_BINDING	Up in NPC	22	1284	189	2.5	7.01705e-05	0.00173831	BCL2L11;BIRC5;CAMSAP2;CAMSAP3;CLASP1;FAM83D;GAPDH;GAS2L1;HDGFRP3;KIF13A;KIF14;KIF18A;KIF18B;KIF23;KIF4A;MAST2;PRC1;PRNP;PSRC1;RACGAP1;RCC2;SGIP1
C5.MF	GO_MOLECULAR_FUNCTION_REGULATOR	Up in NPC	85	1284	1200	1.5	7.08775e-05	0.00175283	AGAP1;AGAP3;ANXA4;APP;ARF4;ARHGAP23;ARHGAP35;ARHGAP8;ARHGEF11;ARHGEF12;ASPN;ATP1B1;BIRC5;CALU;CAV1;CBX8;CCND1;CDK4;COL7A1;CRIM1;CYTH2;DMPK;DOCK1;DOCK4;DOCK7;ECT2;EGFR;ERRFI1;FGFR3;FN1;FNBP1L;GPSM2;GREM1;GRTP1;GTF3C4;HSPH1;IQGAP3;ITSN1;JUN;KCNIP3;KIT;KITLG;LRP6;MAPK8IP2;MGST2;MMP14;NET1;NF1;NGFRAP1;OCRL;PACSIN3;PCOLCE2;PDCD5;PDGFA;PIK3R3;PLEKHG5;PPME1;PPP1R26;PRKAR1B;PSMD14;PSMD2;PTPLAD1;RACGAP1;R…
C5.BP	GO_DNA_SYNTHESIS_INVOLVED_IN_DNA_REPAIR	Up in NPC	12	1284	69	3.8	7.13733e-05	0.00176208	BRCA1;BRIP1;DTL;EXO1;PALB2;POLD2;POLE;RAD51AP1;RBBP8;RFC5;WRN;XRCC2
C5.BP	GO_REGULATION_OF_NATURAL_KILLER_CELL_MEDIATED_IMMUNITY	Down in NPC	11	2269	35	3.8	7.1559e-05	0.00176227	CD226;HLA-E;IL12A;IL21;NCR3;PIK3R6;RASGRP1;SH2D1A;SLAMF6;STAT5B;VAV1
C5.BP	GO_CELL_SUBSTRATE_JUNCTION_ASSEMBLY	Up in NPC	9	1284	40	4.9	7.16241e-05	0.00176227	CTTN;FN1;ITGB4;LAMA5;LAMC1;LAMC2;PTPRK;RCC2;TRIP6
C5.CC	GO_ENDOPLASMIC_RETICULUM	Up in NPC	99	1284	1449	1.5	7.27945e-05	0.00178803	ABCB9;ADAMTS13;AGPAT3;APP;ATL2;ATP2A2;BBC3;BSCL2;CACNA2D1;CALR;CALU;CANT1;CANX;CAV1;CKAP4;CLSTN1;CLSTN2;COL11A2;COL15A1;COL18A1;COL1A1;COL27A1;COL4A1;COL4A2;COL4A5;COL5A1;COL6A1;COL7A1;COL8A1;CPT1C;CYP4A22;DGAT2;DMPK;EGFR;ERLIN1;FGFR3;FKBP9;FOXRED2;GANAB;GNAZ;GPX8;ICMT;IER3IP1;KCNIP3;KDELC1;KDELC2;KDELR1;KDELR2;KEAP1;LMAN1;LPIN3;LRP6;MGST2;NCLN;NDFIP2;NDRG4;NFE2L1;OLFM1;PCSK6;PDE9A;PDGFA;PGRMC1;P…
C5.BP	GO_POSITIVE_REGULATION_OF_MITOTIC_CELL_CYCLE	Up in NPC	16	1284	114	3	7.39636e-05	0.00181332	APP;BIRC5;CCND1;CDC45;CDC6;CDCA5;CDK1;CDK4;EIF4EBP1;ESPL1;MAD2L1;MTBP;PBX1;RCC2;UBE2C;USP22
C5.BP	GO_CARBOHYDRATE_DERIVATIVE_BIOSYNTHETIC_PROCESS	Up in NPC	46	1284	545	1.8	7.40743e-05	0.00181332	ACACA;ADAMTS13;AGRN;AK3;ARF4;ATP5B;B4GALT2;BMPR2;CAD;CANT1;DAG1;DCAKD;DCTD;DPY19L4;DTYMK;FUT1;FUT10;GALNT11;GLCE;GMPS;GPC1;GPC4;HS6ST1;HSPG2;LMAN1;MAT2A;NANP;NDST1;NME1;PAICS;PIGQ;POFUT1;PRKCSH;SDC2;SORD;ST6GALNAC2;THBS1;TK1;TYMS;UCK2;UGDH;UGGT2;UMPS;VANGL2;VCAN;XYLB
C2.CP	BIOCARTA_PLATELETAPP_PATHWAY	Up in NPC	5	1284	11	9.8	7.77215e-05	0.00187723	APP;COL4A1;COL4A2;COL4A5;PLAU
C2.CP	PID_INTEGRIN4_PATHWAY	Up in NPC	5	1284	11	9.8	7.77215e-05	0.00187723	ITGB4;LAMA5;LAMB1;LAMC1;LAMC2
C2.CP	REACTOME_APOPTOTIC_CLEAVAGE_OF_CELL_ADHESION_PROTEINS	Up in NPC	5	1284	11	9.8	7.77215e-05	0.00187723	CDH1;DSG2;DSP;PKP1;TJP2
C2.CP	REACTOME_CDC6_ASSOCIATION_WITH_THE_ORC_ORIGIN_COMPLEX	Up in NPC	5	1284	11	9.8	7.77215e-05	0.00187723	CDC6;E2F1;E2F3;MCM8;ORC6
C2.CP	REACTOME_CALNEXIN_CALRETICULIN_CYCLE	Up in NPC	5	1284	11	9.8	7.77215e-05	0.00187723	CALR;CANX;GANAB;PRKCSH;UGGT2
C5.BP	GO_REGULATION_OF_VENTRICULAR_CARDIAC_MUSCLE_CELL_ACTION_POTENTIAL	Up in NPC	5	1284	11	9.8	7.77215e-05	0.00187723	CAV1;DSG2;DSP;JUP;RNF207
C5.CC	GO_MCM_COMPLEX	Up in NPC	5	1284	11	9.8	7.77215e-05	0.00187723	MCM3;MCM4;MCM7;MCM8;TONSL
C5.MF	GO_PLATELET_DERIVED_GROWTH_FACTOR_BINDING	Up in NPC	5	1284	11	9.8	7.77215e-05	0.00187723	COL1A1;COL4A1;COL5A1;COL6A1;PDGFA
C5.BP	GO_DEVELOPMENTAL_PROGRAMMED_CELL_DEATH	Up in NPC	7	1284	24	6.3	7.82484e-05	0.00188681	BCL2L11;CYR61;JAG2;KIT;KITLG;PRKDC;SCRIB
C5.BP	GO_G1_DNA_DAMAGE_CHECKPOINT	Up in NPC	12	1284	70	3.7	8.25438e-05	0.00198708	CCND1;CDC25C;CDK1;CENPJ;E2F1;E2F7;GADD45A;PRKDC;SOX4;TNKS1BP1;TP53;TP73
C5.BP	GO_SOMITOGENESIS	Up in NPC	10	1284	50	4.3	8.36066e-05	0.00200675	BMPR1A;DLL1;FOXC1;LRP6;NRARP;PALB2;POFUT1;PRKDC;TMED2;XRCC2
C5.MF	GO_GLYCOSAMINOGLYCAN_BINDING	Up in NPC	21	1284	178	2.5	8.36376e-05	0.00200675	AGRN;APP;CEL;COL5A1;CYR61;ECM2;FN1;HDGF;LAMC2;LTBP2;LTBP4;MDK;NOV;PCOLCE2;PCSK6;PDCD5;PTPRF;THBS1;THBS2;VCAN;VEGFA
C5.BP	GO_EPITHELIAL_CELL_PROLIFERATION	Up in NPC	13	1284	81	3.5	8.57352e-05	0.00205368	BMPER;BMPR2;CCND1;COL8A1;FERMT1;IRF6;KIT;LGR4;MKI67;MMP14;NOV;NRARP;PIK3CB
C2.CP	REACTOME_SYNTHESIS_OF_PIPS_AT_THE_PLASMA_MEMBRANE	Down in NPC	10	2269	30	4.1	8.70492e-05	0.00208171	INPP4B;MTM1;MTMR14;PIK3C2B;PIK3CD;PIK3CG;PIK3R1;PIK3R5;PIK3R6;PIP4K2A
C5.MF	GO_PROTEIN_KINASE_C_ACTIVITY	Down in NPC	7	2269	15	5.7	8.7649e-05	0.0020926	PKN1;PRKCA;PRKCB;PRKCE;PRKCQ;PRKD2;PRKD3
C2.CP	PID_ECADHERIN_STABILIZATION_PATHWAY	Up in NPC	9	1284	41	4.7	8.80174e-05	0.00209794	CAMSAP3;CDH1;CTNND1;EGFR;ENAH;IGF1R;MYO6;NCKAP1;VCL
C5.MF	GO_NUCLEIC_ACID_BINDING_TRANSCRIPTION_FACTOR_ACTIVITY	Up in NPC	74	1284	1017	1.6	9.0813e-05	0.0021591	ARHGAP35;BMPR1A;C5orf54;CC2D1A;CEBPG;E2F1;E2F3;E2F6;E2F7;ERF;ETV1;FOSL2;FOXC1;FOXK1;FOXK2;FOXM1;FOXP4;GLI3;GLIS2;GOLGB1;GTF2IRD1;HR;IRF6;JUN;KCNIP3;KDM5B;KIAA1958;L3MBTL4;LZTS1;MECOM;NFE2L1;NFIC;NFIL3;NFXL1;NR2F6;NR6A1;NUCKS1;PAX9;PBX1;PCGF2;PLAGL2;RXRA;SCML2;SMAD1;SNAPC4;SOX13;SOX15;SOX2;SOX4;TCF7L2;TEAD1;TEAD2;TEAD4;TFAP2A;TFAP4;TP53;TP73;TRIM28;VDR;ZBED6;ZFHX3;ZIC2;ZNF205;ZNF219;ZNF260;ZNF286A…
C5.MF	GO_NUCLEOSIDE_TRIPHOSPHATASE_REGULATOR_ACTIVITY	Up in NPC	31	1284	319	2.1	9.08811e-05	0.0021591	AGAP1;AGAP3;ARHGAP23;ARHGAP35;ARHGAP8;ARHGEF11;ARHGEF12;ATP1B1;DOCK1;DOCK4;ECT2;ERRFI1;GPSM2;GRTP1;HSPH1;IQGAP3;JUN;NF1;OCRL;PTPLAD1;RACGAP1;RALBP1;RGS12;RGS4;RIN1;RIN2;SH3BP4;SRGAP1;SRGAP3;TBC1D16;TBC1D24
C5.MF	GO_SULFUR_COMPOUND_BINDING	Up in NPC	23	1284	206	2.4	9.24947e-05	0.00219383	AGRN;APP;CBS;CEL;COL5A1;CYR61;ECM2;FN1;GPC1;GPC4;GSS;HDGF;LAMC2;LTBP2;MDK;NOV;PCOLCE2;PCSK6;PDCD5;PTPRF;THBS1;THBS2;VEGFA
[truncated: 679 more rows]

## Sheet: Table S7
Table S7. Enrichement of the differentially expressed gene signature in the microRNA-correlated gene signatures.
[truncated: 40 more rows]
